# Supplementary material for: Intrinsic functional neuron-type selectivity of transcranial focused ultrasound neuromodulation
Source: Nat Commun. 2021 May 4;12:2519. doi: 10.1038/s41467-021-22743-7 (PMC8097024; doi:10.1038/s41467-021-22743-7)
Supplement: Supplementary file 4 — Source Data [file 41467_2021_22743_MOESM4_ESM.xlsx]

## Sheet: Figure 3a PRF 1500Hz
Fig. 3a Examples of acquired multi-unit activity (MUA) from the S1 using tFUS with PRF=1500 Hz
tFUS (µV)	US Stim	SFLP (µV)	US Stim event (1 is the onset)	SSKF (µV)	US Stim (1 is the onset)	SSHK 100% (µV)	US Stim	SSHK 43% (µV)	US Stim(1 is the onset)
2.74593	0	1.85877	0	2.24492	0	-5.47019	0	1.75692	0
1.39314	0	-0.147147	0	-3.05445	0	0.635093	0	-1.2855	0
0.435112	0	-3.64171	0	-2.32579	0	5.86687	0	1.26569	0
0.587557	0	-1.83744	0	9.46508	0	8.1282	0	-0.0852525	0
-0.722722	0	1.85566	0	19.9407	0	8.27531	0	-1.80288	0
-5.79804	0	2.09333	0	18.8182	0	7.27863	0	-1.12168	0
-7.94666	0	0.341456	0	9.47225	0	7.06964	0	-2.95221	0
-4.42113	0	4.18546	0	2.82373	0	6.66283	0	-9.3663	0
-4.02912	0	11.9114	0	1.17464	0	1.26189	0	-17.0987	0
-6.76803	0	11.0307	0	1.06723	0	-2.30878	0	-18.9679	0
-7.02359	0	1.35779	0	-1.14884	0	3.38889	0	-11.9538	0
-8.56885	0	-6.40377	0	-1.65117	0	8.70154	0	-4.44968	0
-9.74812	0	-9.60535	0	3.10503	0	6.96125	0	-5.12035	0
-4.29008	0	-8.054	0	7.21817	0	0.100285	0	-4.69613	0
-0.750009	0	-2.20022	0	9.12117	0	-6.05244	0	-0.375696	0
-0.696507	0	2.40985	0	4.4902	0	-2.77075	0	-4.23549	0
2.9278	0	1.6159	0	-1.0889	0	3.13008	0	-13.6298	0
8.17618	0	0.361184	0	3.73796	0	2.13905	0	-16.4739	0
11.7803	0	4.3183	0	9.07336	0	-2.26523	0	-10.3097	0
10.4438	0	2.608	0	6.64493	0	-5.51387	0	-1.60051	0
1.32513	0	-5.03307	0	1.71416	0	-5.75702	0	3.27665	0
-5.30588	0	-3.02662	0	-1.82448	0	-3.74246	0	1.91625	0
0.978032	0	2.19788	0	-2.58145	0	-4.70954	0	-3.10094	0
7.32591	0	0.382721	0	-1.59624	0	-5.72297	0	-5.11496	0
7.56958	0	-3.7249	0	-3.36937	0	1.28048	0	-3.42895	0
7.60334	0	-5.93793	0	-7.19486	0	8.52384	0	-0.622803	0
8.12422	0	-5.89278	0	-9.0994	0	8.21766	0	2.64644	0
5.62446	0	-8.44921	0	-8.51837	0	3.30174	0	-0.979503	0
-2.50401	0	-7.30222	0	-6.84842	0	-1.32892	0	-6.12153	0
-2.76911	0	0.0883138	0	-8.43959	0	-2.9828	0	-2.28067	0
4.32097	0	1.43747	0	-9.70192	0	-2.38	0	5.71176	0
4.2287	0	1.48872	0	-3.05493	0	0.764921	0	12.6128	0
0.662459	0	4.48578	0	3.22669	0	2.07219	0	13.8726	0
0.347577	0	4.12441	0	5.98346	0	-0.333303	0	9.35619	0
5.15988	0	-0.490301	0	9.79543	0	-1.35507	0	-0.973833	0
10.4642	0	-4.10345	0	9.53092	0	0.968188	0	-11.9927	0
8.39658	0	2.42264	0	10.4571	0	4.97249	0	-13.7961	0
3.32352	0	15.9063	0	11.6192	0	6.1228	0	-11.0787	0
2.96092	0	17.5669	0	2.86709	0	6.51894	0	-7.79313	0
4.52727	0	0.725276	0	-2.55721	0	6.08847	0	-7.38795	0
3.32249	0	-12.9293	0	2.17962	0	3.49817	0	-12.2474	0
3.73617	0	-8.00415	0	3.50155	0	6.39539	0	-13.5912	0
3.22234	0	5.44692	0	-1.98757	0	7.55114	0	-11.4196	0
-3.9602	0	11.3458	0	-2.36558	0	0.923998	0	-10.8956	0
-3.86781	0	-0.0887249	0	3.3371	0	-0.432469	0	-9.14167	0
5.38931	0	-12.7983	0	5.05493	0	2.61161	0	-0.422478	0
7.87034	0	-6.22512	0	5.26347	0	-1.09976	0	11.9692	0
6.10684	0	5.51092	0	4.91878	0	-6.09945	0	15.9351	0
5.91284	0	5.60924	0	2.49593	0	-4.72932	0	5.41638	0
4.90341	0	2.60573	0	-1.18426	0	3.72246	0	-9.52394	0
3.30664	0	-0.822346	0	-4.27235	0	10.2012	0	-13.9731	0
-1.78752	0	-7.64925	0	0.77679	0	5.00358	0	-8.0422	0
-7.27803	0	-8.52443	0	9.12862	0	-0.556662	0	3.95024	0
-9.64067	0	-3.38952	0	9.84808	0	-1.18198	0	14.7977	0
-12.5026	0	0.0861903	0	7.39381	0	-2.69341	0	13.4564	0
-8.09415	0	-2.7503	0	6.7751	0	-4.53424	0	2.93709	0
3.17554	0	-10.687	0	5.98425	0	-6.29851	0	-2.85607	0
6.90434	0	-14.7108	0	2.49432	0	-2.62165	0	-2.55871	0
-1.6048	0	-10.9594	0	-3.46255	0	1.53393	0	-5.08639	0
-14.7434	0	-1.87572	0	-4.09234	0	0.822737	0	-5.39938	0
-15.5196	0	3.59298	0	-3.47186	0	-0.0924006	0	0.205521	0
-2.75436	0	3.09728	0	-6.89991	0	-2.70716	0	2.82214	0
1.16791	0	4.15454	0	-4.89459	0	1.78208	0	2.21966	0
-6.23581	0	5.93727	0	0.744472	0	9.75202	0	4.85628	0
-6.09469	0	7.43404	0	3.28016	0	7.00865	0	6.19398	0
0.155337	0	11.5874	0	1.77474	0	-0.882969	0	1.68051	0
2.22059	0	15.3571	0	-2.93026	0	-7.15599	0	-3.01587	0
-0.896931	0	16.4287	0	-4.08961	0	-10.1894	0	-4.37759	0
-5.46657	0	15.7682	0	-0.857093	0	-10.0454	0	-2.384	0
-4.5027	0	11.9677	0	1.36488	0	-7.95682	0	0.554721	0
-3.46555	0	4.59576	0	4.36195	0	-1.8624	0	-0.0171997	0
-8.28409	0	-4.16832	0	5.85412	0	3.98904	0	-3.70241	0
-7.95418	0	-7.93435	0	0.140504	0	-0.901534	0	-5.76954	0
-2.52439	0	-4.18587	0	-4.95438	0	-6.03099	0	-2.04713	0
-2.90676	0	0.708783	0	-6.00123	0	-1.43964	0	4.87295	0
-2.49923	0	4.9444	0	-8.90051	0	-0.148885	0	8.02122	0
6.38059	0	6.60088	0	-11.6683	0	-1.88639	0	5.5465	0
12.3257	0	3.10517	0	-11.6354	0	0.00671956	0	3.27878	0
5.64734	0	1.42479	0	-9.15594	0	2.373	0	7.21202	0
-3.49296	0	4.81541	0	-1.39625	0	5.8025	0	10.3193	0
-4.862	0	5.89598	0	3.68658	0	8.99667	0	5.68023	0
-2.33606	0	0.930067	0	-0.949199	0	7.76266	0	-1.37602	0
2.45212	0	-3.67678	0	-3.53666	0	3.03942	0	-7.39221	0
6.33656	0	-4.07954	0	-3.89875	0	0.981214	0	-10.6153	0
2.88909	0	-3.5225	0	-7.6553	0	0.185822	0	-6.82606	0
-1.86618	0	-6.43188	0	-12.4425	0	-4.03058	0	-1.26369	0
-3.7946	0	-8.48654	0	-14.362	0	-6.45854	0	-2.05274	0
-8.92164	0	-3.10946	0	-6.73969	0	-9.61982	0	-2.63495	0
-16.6266	0	2.17391	0	4.14495	0	-10.7264	0	4.27124	0
-15.4154	0	3.11789	0	8.04606	0	-1.95803	0	13.0117	0
-5.31442	0	2.39392	0	3.71559	0	3.38026	0	17.6437	0
0.0499741	0	-4.48718	0	-0.081963	0	2.92725	0	20.2109	0
-1.33541	0	-12.3211	0	1.47334	0	2.77375	0	22.6818	0
-1.96704	0	-7.02626	0	1.52283	0	-1.19227	0	20.3607	0
0.714277	0	7.13219	0	2.72784	0	-1.86966	0	11.1978	0
4.21801	0	11.9966	0	6.92779	0	4.52973	0	4.58138	0
4.09272	0	5.31582	0	8.40821	0	3.12639	0	5.35925	0
-1.01198	0	-0.913615	0	6.74634	0	-10.7598	0	3.75983	0
-1.9867	0	-0.552865	0	5.30004	0	-19.7848	0	-2.65764	0
5.36789	0	5.50366	0	9.13586	0	-13.7808	0	-6.72847	0
13.3882	0	6.04058	0	17.3386	0	-4.08276	0	-3.21564	0
16.6909	0	-0.511357	0	18.1423	0	-1.91128	0	6.34908	0
13.0808	0	-3.62342	0	7.96704	0	-1.61708	0	7.02707	0
5.04858	0	-3.66536	0	-5.34462	0	-0.451824	0	-2.75091	0
1.0509	0	-2.08645	0	-16.1795	0	-2.52648	0	-8.34124	0
4.81584	0	0.683074	0	-16.9487	0	-3.50847	0	-8.71285	0
11.1341	0	1.74033	0	-9.21551	0	-2.77088	0	-3.86011	0
11.2745	0	0.0476228	0	-4.80114	0	-4.33045	0	2.89245	0
2.82149	0	1.09816	0	-6.21832	0	-6.54421	0	0.249749	0
-5.04698	0	5.5053	0	-9.4513	0	-5.10823	0	-3.15443	0
-6.06408	0	4.69675	0	-12.4155	0	-0.56278	0	-1.08732	0
-3.66063	0	-0.436634	0	-14.3919	0	0.603757	0	-4.82716	0
-1.03929	0	-6.76985	0	-12.7319	0	-3.08729	0	-9.84211	0
0.286032	0	-9.15034	0	-11.2133	0	-6.21055	0	-5.37526	0
1.58283	0	-4.81113	0	-11.3608	0	-3.38066	0	0.994151	0
4.20344	0	-2.49994	0	-5.09584	0	3.75188	0	2.00135	0
7.68917	0	-1.03474	0	4.13889	0	7.37514	0	-1.29472	0
13.2823	0	2.41036	0	9.70371	0	6.10171	0	-5.9504	0
10.6947	0	2.99283	0	7.19296	0	4.85052	0	-3.35001	0
-1.23407	0	1.76211	0	0.616495	0	6.19543	0	4.43196	0
-2.6801	0	1.42424	0	1.21142	0	9.4328	0	3.17485	0
2.12671	0	4.37169	0	4.1055	0	12.0218	0	-4.25896	0
-1.8322	0	10.5457	0	3.30819	0	10.5829	0	-6.72425	0
-8.63015	0	12.7377	0	0.292959	0	5.7623	0	-7.75524	0
-9.89434	0	7.96916	0	0.0449023	0	4.7407	0	-8.56926	0
-5.41988	0	3.01961	0	4.32747	0	7.7989	0	-4.86746	0
-1.0691	0	-0.0726088	0	5.03676	0	6.97122	0	-1.01651	0
3.45267	0	-1.17256	0	-2.32164	0	6.39958	0	-1.38975	0
5.10684	0	3.43471	0	-8.75718	0	11.6504	0	-6.41817	0
-3.6823	0	6.58548	0	-5.53818	0	13.045	0	-11.4656	0
-9.70659	0	2.63018	0	-0.411179	0	6.67393	0	-9.46415	0
-3.62657	0	2.50888	0	-0.783002	0	1.00196	0	-4.44531	0
2.90743	0	4.48696	0	-0.236865	0	2.99872	0	-1.90578	0
4.9914	0	-2.86249	0	8.11262	0	8.43436	0	0.0631921	0
4.95279	0	-7.82252	0	12.8207	0	8.08932	0	2.19016	0
1.29311	0	-6.0401	0	1.83583	0	5.7223	0	2.77662	0
2.41846	0	-6.29528	0	-5.52237	0	6.76671	0	2.89522	0
11.0147	0	-5.57551	0	3.59859	0	4.95061	0	2.09318	0
15.8229	0	-3.98867	0	9.3374	0	-1.6926	0	-1.15596	0
13.7246	0	-4.99178	0	6.60151	0	-6.05268	0	-3.03656	0
7.8426	0	-6.83479	0	5.75032	0	-8.45261	0	-4.29582	0
6.07738	0	-4.56109	0	1.46936	0	-7.44082	0	-6.05196	0
6.40852	0	-3.8867	0	-5.44095	0	-0.299213	0	-2.38373	0
2.87534	0	-8.89281	0	-5.96874	0	3.21045	0	-0.338285	0
0.310005	0	-9.786	0	-1.98566	0	2.66843	0	-4.97562	0
-1.80938	0	-9.59906	0	3.60754	0	3.13336	0	-2.88443	0
-4.35757	0	-11.6299	0	5.78358	0	0.218263	0	3.34002	0
-5.81206	0	-9.84749	0	2.12805	0	-1.66287	0	0.830053	0
-2.80602	0	-3.59112	0	-0.976004	0	-1.26924	0	-7.18644	0
2.07681	0	4.77449	0	-0.524417	0	-2.33263	0	-9.94613	0
-3.20934	0	10.7124	0	1.73986	0	0.688951	0	-5.16614	0
-14.8056	0	11.8337	0	2.00805	0	4.3465	0	0.994052	0
-21.1057	0	8.28265	0	0.438739	0	4.96002	0	4.69751	0
-17.0255	0	2.55422	0	-0.974038	0	0.867028	0	7.1664	0
-4.70417	0	-3.42824	0	-5.2277	0	-9.02888	0	8.21146	0
0.593812	0	-9.42192	0	-8.42668	0	-14.9229	0	2.06952	0
-2.62005	0	-7.06833	0	-5.48346	0	-12.0487	0	-2.98199	0
-1.56377	0	5.51809	0	-1.10827	0	-7.98549	0	3.55191	0
3.3172	0	9.80941	0	2.63405	0	-6.37663	0	9.25404	0
4.11799	0	-0.868703	0	2.43805	0	-2.80123	0	8.93415	0
-0.919326	0	-11.3831	0	0.545597	0	-1.20237	0	11.4204	0
-4.78385	0	-13.5007	0	3.88403	0	-3.01206	0	12.4394	0
-2.91324	0	-7.01958	0	5.69112	0	-2.81528	0	1.64184	0
1.60715	0	-2.24068	0	4.99546	0	-2.7388	0	-13.6312	0
4.92298	0	-4.7817	0	5.18344	0	3.01887	0	-14.6868	0
2.49017	0	-2.96577	0	4.93701	0	16.3917	0	-3.01573	0
-3.71421	0	1.45847	0	3.6552	0	18.3319	0	3.80512	0
-7.30595	0	6.50586	0	-4.05681	0	7.23206	0	0.771444	0
-7.53986	0	14.7308	0	-13.0954	0	0.150492	0	-1.28582	0
-0.592606	0	19.4802	0	-8.90415	0	-2.81909	0	-0.108091	0
7.58427	0	20.8322	0	2.48929	0	-5.38737	0	-3.83528	0
6.44311	0	16.9474	0	3.16107	0	-3.41495	0	-6.5856	0
2.569	0	8.3721	0	-5.45057	0	2.34516	0	-0.250987	0
1.506	0	5.15236	0	-8.71847	0	6.26373	0	8.19034	0
-0.187012	0	8.95175	0	-1.25975	0	2.81836	0	8.24179	0
-0.385982	0	8.96171	0	2.37912	0	-3.14617	0	3.82919	0
3.3827	0	2.51078	0	-4.32332	0	-3.28333	0	-0.366879	0
2.20526	0	1.04528	0	-7.61042	0	-3.27325	0	-4.45985	0
-2.95821	0	1.07627	0	-4.85954	0	-6.95465	0	-2.46599	0
-4.65465	0	-2.50353	0	-1.1185	0	-8.15197	0	1.89292	0
-2.83208	0	-0.3961	0	-1.52105	0	-6.36236	0	2.61457	0
1.15859	0	6.4142	0	-3.13914	0	-4.98239	0	3.23529	0
1.75004	0	10.3491	0	1.47412	0	-5.34824	0	1.02569	0
1.84228	0	13.1397	0	5.96737	0	-7.64096	0	-4.71856	0
4.42006	0	13.7924	0	6.17052	0	-9.23041	0	-5.9511	0
1.08395	0	5.70431	0	3.06577	0	-5.13392	0	-5.58784	0
-5.53825	0	-3.72228	0	-0.752271	0	-0.334121	0	-3.9792	0
-4.24918	0	-6.00372	0	0.801566	0	-0.698994	0	-1.03662	0
-0.846524	0	-3.30352	0	4.10089	0	1.38949	0	-3.02375	0
-2.91114	0	1.90288	0	2.84676	0	6.40507	0	-0.426561	0
-5.06558	0	1.93479	0	1.90923	0	6.81719	0	9.18982	0
-4.03925	0	-5.65627	0	2.94506	0	2.30481	0	10.0426	0
2.21707	0	-10.6206	0	2.30165	0	-1.7727	0	4.08243	0
7.1966	0	-8.97572	0	3.3732	0	-4.70384	0	3.55635	0
1.30368	0	-3.67902	0	0.508585	0	-9.12908	0	2.13221	0
-6.84421	0	-1.32567	0	-12.2104	0	-8.51825	0	1.97235	0
-8.34585	0	-4.83692	0	-19.2566	0	2.38109	0	9.41181	0
-7.37447	0	-4.63043	0	-11.9242	0	15.3969	0	15.1697	0
-5.01445	0	-2.88503	0	-1.699	0	19.1303	0	16.8582	0
-0.489708	0	-3.7699	0	-0.691169	0	12.2513	0	15.1465	0
4.28959	0	-2.56016	0	-6.08065	0	7.12974	0	11.0381	0
7.9661	0	-1.15008	0	-4.27859	0	11.1057	0	7.36757	0
9.76872	0	-0.167697	0	4.76423	0	12.5046	0	6.35372	0
7.33056	0	-4.38139	0	8.76535	0	1.16288	0	4.80081	0
0.567814	0	-9.17819	0	9.75595	0	-11.5966	0	-1.29691	0
-2.19263	0	-3.02245	0	14.4598	0	-9.80491	0	-2.29074	0
-1.27875	0	-1.32467	0	15.1753	0	1.97323	0	1.06493	0
-1.32017	0	-10.4571	0	7.98637	0	8.93714	0	-1.90962	0
0.851474	0	-10.1237	0	1.69692	0	6.75569	0	-7.52299	0
6.0008	0	-0.328064	0	-0.0442871	0	3.17401	0	-9.89506	0
10.4012	0	2.35197	0	-1.15787	0	2.12922	0	-8.31984	0
8.08171	0	-3.78417	0	2.95866	0	0.883994	0	-8.32947	0
3.23707	0	-7.82172	0	13.3245	0	0.721693	0	-11.45	0
4.59504	0	-2.84356	0	15.4019	0	1.72601	0	-4.80526	0
5.48507	0	0.523087	0	2.6848	0	-1.48098	0	6.60472	0
2.6613	0	-6.39486	0	-10.8793	0	-4.57099	0	3.94085	0
4.02273	0	-6.65335	0	-11.4118	0	2.94549	0	-4.32038	0
6.12391	0	4.65967	0	-5.04771	0	13.4176	0	-1.78034	0
3.47429	0	5.98992	0	-1.61903	0	14.6684	0	0.689081	0
-1.01574	0	-3.28616	0	2.98765	0	8.9855	0	-8.02409	0
-4.48865	0	-8.31793	0	9.68066	0	2.48164	0	-14.0676	0
-4.36166	0	-9.16085	0	12.4577	0	-2.13404	0	-4.75298	0
-4.13845	0	-7.21247	0	10.682	0	-5.02878	0	8.91732	0
-4.86053	0	-1.60543	0	5.02197	0	-5.94569	0	10.6972	0
-1.07268	0	2.83888	0	-0.32138	0	-6.27748	0	4.20506	0
3.10396	0	-0.54978	0	-2.47605	0	-6.47208	0	-2.54131	0
1.01853	0	-8.28815	0	-7.1381	0	-4.35153	0	-7.99526	0
-0.559911	0	-7.64544	0	-9.75102	0	-2.13736	0	-12.9152	0
4.51245	0	-1.84412	0	-4.32125	0	-0.187493	0	-16.1587	0
5.8792	0	-1.08513	0	-2.00688	0	-3.22797	0	-11.6604	0
1.64468	0	1.82765	0	-5.18712	0	-8.56698	0	-5.68675	0
-0.821405	0	9.57238	0	-5.69727	0	-9.61789	0	-3.61266	0
-3.53136	0	12.5398	0	-2.48058	0	-13.3803	0	-0.425075	0
-6.21547	0	9.02887	0	-1.30895	0	-12.5385	0	-0.549369	0
-8.44638	0	7.58711	0	-3.79393	0	-6.12513	0	-3.67177	0
-10.346	0	8.22725	0	-2.45466	0	-7.25798	0	-3.0891	0
-5.47699	0	2.79332	0	-0.271249	0	-9.49307	0	-1.60221	0
3.00726	0	-1.22293	0	0.241413	0	-6.92941	0	-5.7674	0
4.40942	0	0.535492	0	2.79083	0	-2.52503	0	-12.2633	0
3.14148	0	4.12209	0	1.42434	0	2.95058	0	-11.2544	0
4.64616	0	8.06303	0	-0.275755	0	5.4333	0	-9.30545	0
4.58028	0	4.15234	0	1.67549	0	0.1461	0	-9.73688	0
1.46614	0	-5.3714	0	-2.63166	0	-8.11201	0	-3.69363	0
-2.19062	0	-8.90497	0	-6.57539	0	-6.08826	0	0.173553	0
-1.30295	0	-4.76687	0	-1.89968	0	1.05298	0	-0.706494	0
3.31049	0	2.51987	0	6.13808	0	-0.13131	0	5.42327	0
5.07483	0	8.54196	0	12.6162	0	-2.71383	0	14.2079	0
2.11533	0	5.42504	0	7.8133	0	1.60427	0	17.3628	0
1.0358	0	-8.42122	0	-4.5591	0	5.52065	0	15.0243	0
3.55523	0	-13.7698	0	-7.79421	0	2.67754	0	7.47372	0
1.48299	0	-4.71969	0	-4.22925	0	-1.74686	0	1.42062	0
-4.86204	0	-1.52778	0	-1.8633	0	-4.40384	0	0.630319	0
-8.88748	0	-2.79356	0	0.0624063	0	-4.62037	0	-2.8695	0
-8.88783	0	6.35432	0	-2.56283	0	-4.48432	0	-5.73159	0
-7.81895	0	13.1502	0	-9.28486	0	-4.22364	0	-0.736244	0
-10.4155	0	3.52889	0	-11.2929	0	-1.21549	0	5.15415	0
-14.0891	0	-4.88685	0	-8.0843	0	-1.25814	0	8.00115	0
-12.1389	0	0.758956	0	-6.71206	0	-2.28144	0	11.0801	0
-7.21936	0	5.34771	0	-5.53817	0	1.3215	0	9.74701	0
-4.71159	0	2.4993	0	1.4862	0	4.52469	0	1.2394	0
-7.54004	0	-0.523516	0	8.41649	0	5.33372	0	-4.25169	0
-10.0825	0	-4.75142	0	7.13908	0	2.13896	0	-1.06244	0
-0.117005	0	-9.6147	0	2.74366	0	-6.88627	0	4.34478	0
15.1103	0	-7.18207	0	3.19839	0	-8.63687	0	6.66265	0
18.923	0	-0.430308	0	8.28571	0	4.81376	0	6.54767	0
13.2538	0	0.334499	0	10.3305	0	15.2285	0	3.98478	0
8.1498	0	-1.25858	0	6.42917	0	11.2936	0	3.16621	0
5.53316	0	2.27029	0	4.3968	0	6.48734	0	4.54879	0
6.08621	0	4.46934	0	4.30565	0	8.90814	0	3.04039	0
7.40086	0	1.90595	0	0.552904	0	7.46972	0	2.11073	0
5.03967	0	1.89956	0	-1.75973	0	-2.00218	0	-1.04604	0
1.65553	0	4.88277	0	3.61273	0	-3.57651	0	-9.91463	0
-2.85104	0	5.56651	0	8.48141	0	5.49254	0	-13.3917	0
-7.65299	0	2.84469	0	3.89728	0	7.67358	0	-6.67394	0
-3.73896	0	0.787547	0	-0.553831	0	2.63723	0	-2.37624	0
6.79264	0	2.37169	0	1.84324	0	-0.0492649	0	-4.84358	0
10.1142	0	0.663242	0	1.11585	0	-4.15649	0	-4.34559	0
5.73115	0	-9.52145	0	-3.61636	0	-8.67289	0	-0.83993	0
-1.96732	0	-16.6183	0	-2.01914	0	-6.30057	0	0.94584	0
-9.62144	0	-8.43767	0	-0.918006	0	0.212846	0	3.08864	0
-11.417	0	4.12076	0	-5.98708	0	0.591882	0	0.990274	0
-9.41317	0	5.65665	0	-7.59821	0	-6.88798	0	-9.40531	0
-3.67126	0	3.34519	0	-9.68886	0	-8.27177	0	-14.65	0
-0.340627	0	1.36979	0	-13.1447	0	-1.23198	0	-10.3613	0
-5.19413	0	-2.0994	0	-7.84461	0	-1.06246	0	-7.20352	0
-2.58433	0	-3.0956	0	1.65334	0	-6.90211	0	-4.00924	0
6.46431	0	-3.41165	0	3.67466	0	-8.46984	0	1.8091	0
3.0943	0	-1.08086	0	-0.741589	0	-5.15017	0	3.7224	0
-3.47581	0	3.95053	0	-3.28907	0	2.29949	0	0.555266	0
-2.84812	0	2.25957	0	-0.242983	0	8.15852	0	-0.192949	0
-4.00975	0	-5.05555	0	3.28087	0	8.74217	0	5.82976	0
-2.61568	0	-5.70384	0	1.86022	0	5.06742	0	9.23978	0
1.12767	0	-1.3329	0	3.97274	0	-2.02039	0	8.58634	0
-1.10953	0	2.5503	0	13.612	0	-3.9006	0	13.1165	0
-1.31127	0	8.37313	0	20.0387	0	-0.102972	0	14.479	0
0.507135	0	13.7036	0	17.2969	0	1.35031	0	8.61012	0
-3.56126	0	12.7329	0	9.11253	0	2.83958	0	5.19785	0
-6.67781	0	7.11189	0	-0.101384	0	5.33227	0	4.52641	0
-3.00112	0	8.35636	0	-5.44776	0	6.25373	0	3.57851	0
2.14604	0	13.1691	0	-5.37869	0	5.91997	0	7.92547	0
3.89854	0	10.8225	0	-2.87439	0	0.205659	0	16.6501	0
1.72764	0	8.21582	0	1.98262	0	-6.24594	0	17.8702	0
0.623646	0	7.01677	0	5.89036	0	-2.07834	0	14.0551	0
3.6479	0	4.03487	0	7.88573	0	7.98639	0	10.6158	0
7.67813	0	2.58598	0	10.1677	0	9.4413	0	6.96719	0
9.48273	0	-2.3804	0	5.82274	0	1.59811	0	4.32073	0
8.00805	0	-8.80938	0	-1.70134	0	-0.000808843	0	3.19507	0
3.64854	0	-8.23939	0	-1.67057	0	5.82418	0	-0.0170825	0
-0.457378	0	-5.77465	0	0.131178	0	5.33007	0	-8.28122	0
-4.81951	0	-6.11231	0	-1.90263	0	0.377171	0	-9.53556	0
-10.0576	0	-3.88656	0	-2.92315	0	-2.86259	0	-1.41168	0
-7.54254	0	0.957539	0	-2.25278	0	-5.4307	0	1.18931	0
1.55048	0	3.123	0	-5.12745	0	-6.31115	0	-2.99135	0
8.83225	0	1.19272	0	-10.4953	0	-8.3292	0	-2.63925	0
9.71468	0	-5.33746	0	-12.1573	0	-10.2333	0	2.47821	0
3.65145	0	-10.621	0	-6.11298	0	-5.58596	0	1.64823	0
2.61508	0	-10.6241	0	3.04679	0	0.618663	0	-5.59582	0
8.42455	0	-10.4291	0	6.0114	0	0.219635	0	-7.88811	0
8.87349	0	-10.2685	0	4.27848	0	-1.16102	0	-4.31168	0
2.76659	0	-5.90927	0	4.86316	0	1.49135	0	-2.32543	0
-1.92738	0	1.44372	0	4.99451	0	-1.38009	0	-2.44399	0
-1.24552	0	7.72424	0	-3.29019	0	-6.56662	0	-0.748491	0
-3.92549	0	10.1448	0	-10.5997	0	-5.08651	0	0.467018	0
-9.94183	0	4.82096	0	-5.67541	0	-6.6655	0	-7.62522	0
-7.38777	0	-4.14763	0	-0.35208	0	-9.32371	0	-16.4609	0
-2.98976	0	-5.98535	0	-1.76813	0	-3.0461	0	-13.4172	0
-3.92119	0	-5.6172	0	-5.73166	0	1.72517	0	-7.16432	0
-1.9249	0	-8.34044	0	-9.22915	0	1.5984	0	-2.06802	0
4.68004	0	-6.22712	0	-4.03849	0	3.12233	0	7.24334	0
11.6871	0	-1.46078	0	5.09874	0	0.530402	0	14.5718	0
12.2149	0	2.41121	0	3.2429	0	-3.47152	0	12.4307	0
1.78092	0	5.14004	0	-9.04354	0	1.29642	0	5.11285	0
-9.03463	0	1.82182	0	-16.4555	0	6.69852	0	-2.23607	0
-11.3666	0	-0.517799	0	-11.1479	0	2.81545	0	-8.94329	0
-6.72241	0	4.82346	0	-8.49957	0	-3.52121	0	-12.745	0
4.04514	0	5.51835	0	-9.53402	0	-0.239418	0	-9.38896	0
13.255	0	-2.88073	0	-3.12048	0	8.8118	0	-3.07666	0
13.4404	0	-5.43852	0	2.33858	0	9.36264	0	-1.71368	0
10.2994	0	1.76545	0	4.3685	0	6.89185	0	-2.04634	0
5.46892	0	6.91804	0	7.098	0	6.34019	0	-1.51101	0
-0.446487	0	5.11964	0	5.15093	0	3.82842	0	-2.81848	0
-0.0513133	0	5.67315	0	0.447215	0	3.39931	0	-2.63096	0
4.97827	0	8.49554	0	0.863313	0	1.94634	0	-0.363334	0
2.6721	0	4.38862	0	1.39025	0	-0.0392964	0	-1.52301	0
-7.34347	0	2.58318	0	-1.58262	0	4.589	0	-4.78745	0
-10.2941	0	3.42477	0	-0.780279	0	9.47753	0	-3.91402	0
-4.68192	0	-0.208904	0	2.74182	0	7.66147	0	-0.408602	0
-3.44035	0	0.885587	0	-1.16853	0	2.46732	0	-0.192342	0
-7.78011	0	1.8407	0	-7.68938	0	0.195168	0	-1.53246	0
-7.85408	0	-2.57474	0	-9.15678	0	0.133165	0	-0.661611	0
-4.65026	0	-5.8628	0	-8.03233	0	-5.79484	0	0.516232	0
-1.24883	0	-6.01906	0	0.810026	0	-10.9872	0	1.49774	0
0.935973	0	0.831393	0	10.9179	0	-8.06437	0	1.98179	0
-5.4423	0	5.97046	0	11.0002	0	-5.83613	0	0.115218	0
-9.34352	0	1.27704	0	10.7079	0	-5.44739	0	-2.35952	0
-1.19406	0	-3.15729	0	11.6647	0	-2.3699	0	-0.779381	0
8.3996	0	-3.84253	0	6.23161	0	-0.40902	0	6.51919	0
11.7768	0	-3.86341	0	-0.287721	0	0.5346	0	11.6223	0
7.68634	0	-3.27524	0	-5.62834	0	4.94218	0	9.42597	0
5.59342	0	-4.01184	0	-9.24197	0	9.28207	0	4.48027	0
8.6065	0	-4.34686	0	-4.60445	0	7.73761	0	-2.72419	0
6.94521	0	0.865016	0	1.91697	0	-1.62991	0	-6.44542	0
2.56089	0	4.43484	0	3.01069	0	-9.344	0	2.34365	0
-1.55471	0	1.90005	0	2.76634	0	-2.9039	0	10.16	0
-4.21915	0	2.53769	0	2.85496	0	6.32642	0	4.93792	0
1.13813	0	5.81898	0	3.42737	0	1.46851	0	-6.87879	0
7.13058	0	5.42247	0	3.33143	0	-8.16432	0	-13.3255	0
5.56564	0	2.88034	0	1.40044	0	-7.56696	0	-5.88733	0
1.48618	0	4.45857	0	-2.72811	0	-2.14201	0	2.89853	0
-4.11835	0	7.78002	0	-9.09952	0	1.27591	0	4.32014	0
-9.55806	0	4.5569	0	-9.47612	0	3.94074	0	5.25969	0
-6.22611	0	-2.72752	0	-2.7428	0	6.10992	0	1.67158	0
-0.0535354	0	-5.12575	0	-1.69387	0	6.67784	0	-7.38214	0
0.0886542	0	0.342115	0	-9.80038	0	7.2362	0	-10.4632	0
0.358678	0	5.43747	0	-14.3851	0	13.7244	0	-4.32995	0
-0.842602	0	5.22853	0	-7.05476	0	13.6487	0	1.15511	0
-5.76129	0	2.79005	0	-0.0199043	0	0.394135	0	0.590378	0
-9.24232	0	-2.47759	0	-3.03351	0	-6.3794	0	2.3202	0
-10.3328	0	-7.89625	0	-6.31687	0	-4.75227	0	6.62399	0
-9.19497	0	-11.8758	0	-7.39926	0	-5.61449	0	5.57811	0
-7.78691	0	-15.0774	0	-8.73502	0	-3.91138	0	4.30664	0
-7.00585	0	-11.8548	0	-9.05819	0	1.79529	0	6.28578	0
-4.7558	0	-9.11195	0	-13.4905	0	-0.369295	0	5.96642	0
-2.8044	0	-11.8646	0	-14.4637	0	-8.17593	0	4.19595	0
-1.83004	0	-10.6246	0	-6.34565	0	-10.7526	0	8.56719	0
2.45308	0	-3.52644	0	0.334455	0	-8.74033	0	12.0648	0
6.44431	0	1.76952	0	-1.2791	0	-3.95374	0	1.47697	0
5.70694	0	-0.802915	0	-4.77944	0	-0.46092	0	-6.78216	0
4.72706	0	-3.77762	0	-0.707976	0	-4.23282	0	-3.82868	0
2.99222	0	-2.64389	0	4.49142	0	-7.67155	0	-6.21845	0
0.034518	0	-2.06371	0	3.45124	0	-3.59276	0	-8.02413	0
0.258485	0	-4.30797	0	0.668931	0	2.73741	0	-0.798335	0
2.68666	0	-6.25366	0	1.29136	0	5.21817	0	3.5245	0
1.07104	0	-3.2588	0	2.2082	0	2.39018	0	3.48684	0
-1.98365	0	-0.0714766	0	-1.62912	0	-2.51544	0	2.77906	0
1.62893	0	2.55701	0	-8.00907	0	-6.37217	0	-0.916538	0
4.97037	0	6.88927	0	-9.84437	0	-6.37345	0	-2.70637	0
-0.0790375	0	7.63339	0	-5.89724	0	-1.76707	0	0.0865061	0
-9.07686	0	4.68355	0	-2.13258	0	0.625557	0	5.9902	0
-11.3597	0	4.49897	0	3.71728	0	-2.39772	0	8.2056	0
-7.0419	0	5.18116	0	11.4706	0	-1.22162	0	0.591714	0
-6.03607	0	3.94841	0	9.98347	0	4.89094	0	-7.36106	0
-3.02977	0	6.27711	0	1.32954	0	7.55433	0	-11.6557	0
3.14461	0	7.99445	0	-0.164417	0	9.8625	0	-12.3951	0
3.05576	0	5.47409	0	4.18659	0	13.258	0	-8.82859	0
1.08734	0	3.67412	0	3.30552	0	12.143	0	-4.11888	0
1.0028	0	5.2521	0	2.7016	0	4.56105	0	-1.17284	0
4.25892	0	12.6036	0	10.5175	0	-0.323033	0	-7.3079	0
8.96906	0	17.8254	0	14.8476	0	4.36164	0	-15.6473	0
4.86352	0	11.6894	0	6.837	0	7.65011	0	-15.1795	0
-1.36952	0	0.977142	0	-1.45916	0	0.710946	0	-7.02899	0
-2.03361	0	-2.7017	0	-1.94224	0	-7.85104	0	0.909437	0
0.759843	0	-0.0865856	0	-0.0517223	0	-7.98145	0	0.535047	0
6.09771	0	3.96907	0	-1.93013	0	-2.64264	0	3.56321	0
5.25457	0	8.94099	0	-4.43874	0	-0.814066	0	6.44913	0
0.0452041	0	7.45807	0	-2.72397	0	-6.98049	0	-0.570496	0
-2.22893	0	1.17145	0	-0.734524	0	-12.2327	0	0.798915	0
-6.7372	0	1.64855	0	3.30904	0	-7.29024	0	3.77797	0
-12.3295	0	5.82951	0	7.51242	0	0.0459305	0	-1.68947	0
-12.1448	0	6.01818	0	2.52839	0	4.01005	0	2.4183	0
-5.23667	0	4.5829	0	-4.62116	0	8.90203	0	11.6264	0
3.34306	0	1.72735	0	-6.0235	0	9.45955	0	9.97556	0
5.74192	0	-2.17883	0	-8.53707	0	0.0104474	0	3.08975	0
-0.449356	0	1.39714	0	-13.0752	0	-9.62655	0	-1.2317	0
-6.00629	0	7.01454	0	-10.9384	0	-10.8831	0	-2.85936	0
-2.75252	0	0.113662	0	-0.732668	0	-5.65422	0	-1.3989	0
1.77922	0	-9.52353	0	13	0	0.0577438	0	2.41938	0
1.39037	0	-4.21548	0	21.9882	0	0.832962	0	7.05479	0
-1.93126	0	1.6157	0	17.5058	0	-0.971189	0	6.95719	0
-4.27722	0	-5.6849	0	5.80379	0	-0.805452	0	-0.119312	0
-2.0345	0	-9.46965	0	1.21215	0	-1.02597	0	-2.10216	0
0.0152684	0	-3.93453	0	4.06973	0	-2.24739	0	2.59137	0
0.642961	0	-1.23392	0	8.24292	0	-1.87237	0	2.29362	0
2.14994	0	-8.52068	0	14.7377	0	1.13017	0	0.515359	0
4.16559	0	-18.2098	0	19.8587	0	7.42493	0	1.45969	0
6.79361	0	-17.8254	0	17.2454	0	13.2573	0	-0.249514	0
6.06035	0	-10.7388	0	10.0275	0	12.3965	0	-5.25286	0
3.12252	0	-9.31353	0	4.73998	0	6.76336	0	-7.91867	0
3.43841	0	-13.1513	0	1.40768	0	3.36185	0	-4.99793	0
3.36482	0	-7.40912	0	-0.658238	0	1.96245	0	0.496715	0
3.79328	0	4.36972	0	-2.22893	0	0.601575	0	10.1705	0
7.92825	0	8.84543	0	-3.87066	0	0.937745	0	17.193	0
6.54371	0	11.9133	0	-3.08078	0	-0.821221	0	11.1947	0
1.467	0	10.0779	0	-5.94437	0	-9.23245	0	0.56306	0
-2.43353	0	1.56652	0	-9.41789	0	-12.4238	0	-5.53982	0
-8.78893	0	-0.346216	0	-5.74819	0	-4.98361	0	-6.16542	0
-9.52968	0	3.16886	0	-6.89017	0	1.35603	0	-5.63728	0
-4.86004	0	6.33448	0	-14.5194	0	4.81009	0	-3.63289	0
-5.87574	0	5.7641	0	-10.1262	0	3.53308	0	3.57159	0
-6.29944	0	2.96854	0	6.00006	0	-2.32295	0	6.01112	0
-0.449446	0	3.1353	0	16.0002	0	-6.17128	0	1.8903	0
3.89903	0	2.67219	0	13.1672	0	-5.708	0	3.12223	0
8.22163	0	1.96346	0	2.09791	0	0.83624	0	7.43405	0
12.9141	0	-2.93827	0	-3.46992	0	2.7838	0	3.69341	0
7.00388	0	-9.81645	0	1.72417	0	-1.94235	0	-6.96988	0
-2.87574	0	-2.75517	0	8.25991	0	-0.102571	0	-13.7739	0
-5.66482	0	7.80462	0	12.7677	0	2.82286	0	-13.8909	0
-3.55523	0	4.84119	0	14.6566	0	2.93507	0	-7.7185	0
1.56357	0	-5.8059	0	11.6674	0	5.56547	0	0.191183	0
5.47703	0	-11.5658	0	7.10745	0	5.08933	0	1.24509	0
6.35945	0	-9.96173	0	5.38975	0	0.864401	0	2.6018	0
2.12455	0	-11.1401	0	4.83777	0	-2.22478	0	2.43011	0
-2.53951	0	-18.8625	0	1.1141	0	-5.18666	0	-5.49748	0
1.20501	0	-22.2538	0	-2.52393	0	-9.04963	0	-8.98239	0
7.02249	0	-13.6545	0	-0.389712	0	-14.8296	0	-9.0684	0
9.95821	0	-5.68108	0	4.23087	0	-16.2242	0	-8.88397	0
11.0457	0	-5.71018	0	5.86049	0	-7.44103	0	-1.97549	0
9.5166	0	1.17237	0	3.65148	0	-0.376418	0	4.55095	0
7.52482	0	11.9807	0	3.86984	0	-1.81717	0	1.68383	0
4.02439	0	11.9099	0	8.04874	0	-2.83267	0	-6.92576	0
-5.63043	0	4.45215	0	5.15915	0	-0.226515	0	-9.48414	0
-13.9824	0	0.261545	0	-3.6965	0	2.34171	0	-1.34573	0
-13.1081	0	0.0321524	0	-4.48881	0	3.58567	0	4.87102	0
-6.71162	0	-0.00145975	0	0.853816	0	4.04613	0	2.96443	0
0.986318	0	4.49595	0	0.897073	0	3.1504	0	0.406211	0
2.95598	0	11.4193	0	-2.91724	0	1.8975	0	1.02899	0
-2.4219	0	13.7922	0	-7.90238	0	1.84126	0	7.35273	0
-8.36659	0	13.1842	0	-11.9932	0	2.1035	0	9.77509	0
-8.68225	0	13.9061	0	-10.8514	0	4.06263	0	3.77614	0
-0.754163	0	13.8728	0	-6.0416	0	7.08355	0	1.96809	0
6.16228	0	8.90541	0	0.438471	0	8.49133	0	4.54567	0
6.74517	0	1.71502	0	0.551992	0	6.7356	0	5.33371	0
7.25124	0	-0.7559	0	-6.98852	0	3.37193	0	1.51422	0
5.91521	0	0.840843	0	-12.2912	0	2.41923	0	-2.24667	0
0.97472	0	-0.632089	0	-11.5934	0	-1.00338	0	-2.38636	0
-1.00323	0	-8.87158	0	-5.92257	0	-7.82197	0	-1.64343	0
4.67505	0	-14.5039	0	0.0430667	0	-6.84386	0	0.515857	0
12.1207	0	-3.99803	0	-0.0565067	0	2.29625	0	0.492043	0
9.89961	0	8.8791	0	-4.28685	0	9.2346	0	-1.34028	0
0.0906656	0	6.34553	0	-3.83746	0	5.31516	0	1.55742	0
-5.93283	0	0.00619577	0	-0.692416	0	-5.82678	0	5.02086	0
-5.85781	0	0.0607149	0	-2.86476	0	-10.6911	0	-0.811733	0
-6.69154	0	-3.33196	0	-8.37485	0	-2.66235	0	-7.36118	0
-6.98405	0	-13.4963	0	-8.98706	0	8.19662	0	-2.90059	0
-4.83738	0	-17.6505	0	-4.7433	0	9.63952	0	5.31729	0
-8.004	0	-9.04238	0	0.309326	0	5.41977	0	8.80844	0
-9.72234	0	1.89722	0	4.76477	0	-0.589811	0	3.05886	0
-7.1791	0	2.58405	0	4.38421	0	-0.367543	0	-3.4264	0
-8.24346	0	-3.84787	0	0.351417	0	4.26833	0	0.381178	0
-6.10728	0	-5.26213	0	0.0168171	0	1.80118	0	4.31211	0
0.750118	0	-1.01784	0	2.33622	0	3.21512	0	2.86264	0
4.42641	0	-0.780707	0	-1.39074	0	10.1658	0	2.88956	0
0.530042	0	-4.76557	0	-9.69055	0	12.9445	0	0.388035	0
-5.49543	0	-3.57509	0	-14.4444	0	11.6812	0	-5.88898	0
-2.11017	0	3.87956	0	-10.0097	0	5.65367	0	-4.60411	0
4.27269	0	7.17078	0	1.0103	0	-1.34415	0	1.63832	0
2.0196	0	-0.15891	0	5.3432	0	-5.45087	0	2.18118	0
-1.75474	0	-7.83477	0	1.78226	0	-5.24226	0	-2.80597	0
-0.739685	0	-9.70945	0	-1.30963	0	-1.97037	0	-7.24234	0
1.27856	0	-9.92771	0	-1.65005	0	-1.79607	0	-6.37505	0
4.64995	0	-1.4988	0	1.62458	0	-2.02448	0	-1.60163	0
4.16134	0	13.6263	0	8.48838	0	-0.689554	0	5.89318	0
-4.61686	0	16.5449	0	14.4861	0	-3.39594	0	11.958	0
-9.91554	0	5.68731	0	11.4316	0	-5.66999	0	12.3227	0
-9.54866	0	-4.08271	0	-0.400552	0	1.47588	0	14.0079	0
-6.94465	0	-6.32753	0	-9.49803	0	8.67398	0	13.7998	0
-2.22393	0	-4.80126	0	-9.29079	0	2.53945	0	4.21202	0
-3.28206	0	-8.36249	0	-2.44574	0	-8.24432	0	-4.66435	0
-3.89392	0	-13.1245	0	2.94629	0	-10.9838	0	-4.04735	0
2.78363	0	-6.18714	0	4.71645	0	-6.07342	0	1.92558	0
5.83636	0	1.76015	0	8.93177	0	-1.99746	0	0.582952	0
0.844604	0	0.537269	0	7.12361	0	-0.348846	0	-11.4671	0
-6.42675	0	-0.694386	0	-4.72825	0	1.42914	0	-20.5709	0
-8.47402	0	2.03149	0	-11.7761	0	0.747638	0	-18.2432	0
-7.51748	0	9.45558	0	-9.11882	0	0.0695359	0	-7.07105	0
-10.0044	0	18.7205	0	-2.9242	0	0.0750495	0	3.85432	0
-11.1392	0	23.1484	0	0.596993	0	-2.09067	0	6.65035	0
-5.77897	0	18.1972	0	-1.12648	0	-6.07671	0	2.19976	0
4.60989	0	3.02488	0	-2.72647	0	-7.85735	0	-3.256	0
10.5333	0	-8.2711	0	2.31456	0	-7.86612	0	0.189008	0
3.41965	0	-4.73041	0	7.34677	0	-8.46411	0	5.93061	0
-4.67583	0	3.50864	0	4.88708	0	-8.10576	0	1.27799	0
0.93223	0	8.61468	0	-1.11362	0	-9.04528	0	-2.66294	0
8.02994	0	10.5666	0	-7.15306	0	-6.32335	0	1.71425	0
5.11843	0	9.64656	0	-9.62668	0	2.03668	0	5.512	0
3.91521	0	4.44182	0	-4.68114	0	5.10684	0	2.30031	0
7.36784	0	-5.44087	0	4.38638	0	4.81576	0	-4.27865	0
5.74209	0	-8.79249	0	9.32809	0	8.40231	0	-7.5078	0
1.72884	0	-2.56264	0	8.65219	0	3.78437	0	-11.0041	0
-0.440858	0	1.67377	0	6.36231	0	-10.8666	0	-13.6854	0
-1.87189	0	-0.100468	0	1.74096	0	-15.4095	0	-10.7126	0
-0.191353	0	0.144048	0	-4.62975	0	-6.22858	0	-6.56942	0
1.40545	0	0.0976116	0	-6.60252	0	4.92774	0	-1.21501	0
-2.42896	0	-4.89418	0	-4.07055	0	8.71445	0	5.03591	0
-6.17506	0	-3.70905	0	-1.33424	0	6.62298	0	6.05883	0
-0.736547	0	3.1279	0	0.799282	0	5.98087	0	5.72427	0
6.9551	0	5.5331	0	-0.912428	0	4.31022	0	6.42995	0
7.58526	0	-1.19215	0	-1.91306	0	-0.647695	0	3.64765	0
5.65226	0	-12.4593	0	1.29354	0	-3.64653	0	2.13049	0
2.12997	0	-11.5404	0	-0.160498	0	-3.48355	0	3.66579	0
-2.65865	0	1.79661	0	-2.29297	0	-3.37748	0	3.94828	0
-2.69346	0	7.51182	0	-2.29775	0	-2.02525	0	1.62282	0
4.81973	0	2.96734	0	-7.395	0	1.75553	0	-0.314765	0
13.7806	0	0.0798809	0	-10.5867	0	5.20069	0	2.26258	0
15.386	0	-1.66159	0	-5.21827	0	6.12151	0	4.754	0
12.7291	0	-5.64309	0	-0.0776917	0	2.42264	0	-1.45763	0
10.9828	0	-7.20805	0	0.164106	0	0.998963	0	-8.62056	0
9.19012	0	-4.65753	0	2.16933	0	6.31439	0	-3.17947	0
6.00208	0	-2.51877	0	5.41578	0	4.87612	0	7.03691	0
3.24475	0	-2.82299	0	2.02885	0	-1.52563	0	13.1112	0
3.73016	0	-2.2346	0	-5.73497	0	-1.77453	0	11.1824	0
2.5532	0	0.740302	0	-4.40786	0	-0.0686436	0	-1.36688	0
-1.19506	0	3.61643	0	3.1061	0	1.08245	0	-6.9947	0
-5.58993	0	2.2424	0	0.912975	0	2.45895	0	3.00592	0
-12.5093	0	-1.75265	0	-6.285	0	0.78701	0	12.068	0
-12.7795	0	0.522347	0	-6.38191	0	-3.98729	0	11.9006	0
-1.85674	0	5.61465	0	1.0135	0	-5.32418	0	7.02873	0
4.74475	0	2.63017	0	6.92583	0	-1.42523	0	2.2062	0
0.241278	0	-5.22983	0	4.18389	0	5.4561	0	-2.27391	0
-3.13704	0	-6.08118	0	-0.740484	0	8.59754	0	-5.86678	0
-0.0391601	0	-1.45556	0	-3.50231	0	-1.56697	0	-3.74216	0
2.34643	0	-0.614032	0	-10.0166	0	-12.1858	0	-1.11163	0
-4.29698	0	-0.389172	0	-14.3783	0	-6.00264	0	-3.35433	0
-16.4725	0	4.37521	0	-9.05593	0	1.87736	0	-2.96016	0
-18.6089	0	6.86434	0	-2.27386	0	-2.17087	0	-0.149468	0
-11.0788	0	4.02708	0	0.264105	0	-7.53345	0	-0.316853	0
-8.77183	0	2.45088	0	-0.747896	0	-5.99824	0	-0.218193	0
-13.4221	0	3.47761	0	1.37101	0	-1.89717	0	-0.0301867	0
-12.6843	0	7.58051	0	6.70405	0	0.661152	0	-1.28786	0
-5.61439	0	9.91575	0	5.6453	0	5.46076	0	-0.254476	0
-5.02706	0	4.73113	0	0.371861	0	6.11367	0	0.720454	0
-6.81751	0	-1.78451	0	-2.57289	0	0.811788	0	-2.09559	0
-4.01191	0	-7.83603	0	-1.38211	0	-1.13447	0	-2.30521	0
-0.106223	0	-16.8523	0	0.106275	0	-2.09379	0	2.78857	0
5.20867	0	-18.8072	0	-1.19251	0	-4.02164	0	5.0592	0
8.41249	0	-6.19636	0	-0.221164	0	-5.2076	0	2.67567	0
9.96945	0	5.11267	0	7.56205	0	-7.5959	0	-1.96483	0
13.4885	0	2.23355	0	12.3816	0	-7.58036	0	-9.59346	0
14.2393	0	-5.58734	0	2.77639	0	-2.21089	0	-13.5763	0
11.9479	0	-6.46999	0	-10.9269	0	-5.05286	0	-9.71177	0
12.9621	0	-0.148884	0	-15.5149	0	-16.2361	0	-4.93014	0
16.2494	0	4.01882	0	-7.32073	0	-18.1138	0	-1.03867	0
12.6027	0	1.07337	0	6.15829	0	-11.2423	0	-0.407587	0
6.14576	0	-2.68321	0	8.56802	0	-2.46396	0	-6.30194	0
4.26939	0	0.276908	0	5.6731	0	6.08589	0	-7.12256	0
1.94011	0	8.43561	0	7.4119	0	8.81561	0	1.47348	0
4.86033	0	10.2699	0	5.2576	0	5.2197	0	6.3038	0
11.2939	0	1.89587	0	0.610484	0	1.53606	0	2.55543	0
10.0521	0	-10.7977	0	-0.428126	0	1.88515	0	-0.158675	0
4.73049	0	-14.6247	0	-1.77867	0	6.66753	0	1.95277	0
-0.125082	0	-6.38182	0	-4.82824	0	8.82024	0	1.42727	0
1.76675	0	1.78087	0	-5.29029	0	5.56622	0	-1.90158	0
6.72586	0	8.40744	0	-3.43212	0	3.43798	0	-1.21684	0
3.3145	0	11.3056	0	-4.06156	0	0.225056	0	-0.900111	0
-3.44215	0	11.9842	0	-7.31482	0	-1.90745	0	-3.12793	0
-1.45255	0	15.4584	0	-11.657	0	3.429	0	-0.981225	0
6.98916	0	15.4661	0	-16.3722	0	8.36547	0	2.55003	0
8.09246	0	11.9079	0	-19.1167	0	7.11039	0	4.54419	0
3.5924	0	9.51292	0	-11.7478	0	3.19225	0	3.28417	0
4.14555	0	7.34418	0	3.00293	0	1.36835	0	-0.907853	0
6.16447	0	4.56309	0	6.9556	0	4.65745	0	-3.46801	0
2.82633	0	0.322759	0	1.50372	0	8.57481	0	-7.4794	0
-1.89754	0	-6.17973	0	0.405012	0	7.0574	0	-5.80384	0
-5.77994	0	-11.4913	0	2.84352	0	5.4105	0	5.31643	0
-11.0083	0	-12.2023	0	5.30211	0	9.88334	0	7.81068	0
-11.5638	0	-8.47461	0	7.69519	0	12.4988	0	-0.00604739	0
-5.55963	0	-4.25439	0	6.88765	0	8.08545	0	-1.45491	0
-2.68065	0	-1.77821	0	7.61673	0	0.781533	0	4.21603	0
-5.03595	0	-1.08612	0	11.2729	0	-5.07005	0	9.24952	0
-8.04327	0	-4.92877	0	10.8674	0	-5.39854	0	9.43827	0
-8.01612	0	-12.1637	0	5.94422	0	-2.10511	0	3.13467	0
-3.58818	0	-14.0316	0	1.34226	0	0.940831	0	-0.0968457	0
1.96362	0	-9.52783	0	-0.350719	0	0.503088	0	5.40209	0
6.01532	0	-7.59468	0	-2.35423	0	-2.73901	0	6.18213	0
4.59849	0	-7.75381	0	-5.16828	0	-2.471	0	-4.72957	0
-0.459556	0	-5.22339	0	-9.90102	0	0.746702	0	-13.3007	0
-2.70598	0	-2.70807	0	-12.7415	0	2.40233	0	-11.1552	0
-2.47416	0	0.140525	0	-9.03214	0	3.78517	0	-2.81111	0
-3.49306	0	2.46076	0	-3.33755	0	6.89018	0	11.5748	0
-7.18811	0	0.88009	0	-1.89236	0	7.1114	0	18.3548	0
-8.31557	0	-1.01652	0	-2.78163	0	0.73978	0	6.83492	0
-8.94841	0	-3.85928	0	2.30263	0	-2.18752	0	-5.11823	0
-12.2423	0	-4.19965	0	7.59197	0	3.62333	0	-8.95099	0
-9.86819	0	4.49796	0	8.46607	0	7.02073	0	-6.93488	0
-3.56447	0	11.3085	0	10.4709	0	3.97895	0	0.359882	0
0.141033	0	8.25981	0	9.74335	0	-2.05109	0	4.80879	0
2.41956	0	5.45771	0	3.37345	0	-8.92128	0	3.1222	0
1.27974	0	8.94909	0	-1.8893	0	-8.25885	0	2.75196	0
-3.54258	0	10.6933	0	-0.489112	0	0.943579	0	7.11368	0
-4.92214	0	4.62226	0	1.24417	0	6.1108	0	8.92462	0
-1.93917	0	-6.18082	0	-4.83943	0	2.17844	0	1.62589	0
-0.201333	0	-12.4063	0	-9.80415	0	-2.87246	0	-8.12854	0
-5.03607	0	-3.4196	0	-9.11312	0	-1.31588	0	-9.35282	0
-10.4574	0	13.6902	0	-5.70705	0	1.71205	0	-5.97666	0
-5.06876	0	18.765	0	1.57571	0	2.3384	0	-2.7335	0
5.10654	0	11.9493	0	1.81159	0	2.62097	0	0.380762	0
8.35139	0	6.04811	0	-3.36792	0	-2.2417	0	-2.63533	0
7.69155	0	3.40774	0	-0.698233	0	-8.18258	0	-5.56719	0
12.9054	0	3.38439	0	4.35339	0	-2.77101	0	-0.82767	0
16.6346	0	1.59525	0	5.46297	0	6.99382	0	3.33792	0
14.7224	0	-1.09382	0	6.22029	0	6.74266	0	4.27595	0
15.9672	0	-0.898668	0	7.9088	0	-1.34948	0	4.7512	0
17.707	0	-7.24768	0	2.60912	0	-9.42607	0	4.1788	0
15.8773	0	-16.6686	0	-5.33247	0	-10.2426	0	0.881658	0
9.74855	0	-14.0344	0	-2.42225	0	-4.16239	0	-6.57333	0
3.39305	0	-6.87589	0	2.5447	0	-1.3195	0	-9.72999	0
-2.00288	0	-5.01748	0	4.80844	0	-4.89122	0	-1.55927	0
-7.10157	0	-1.63449	0	10.6535	0	-8.14887	0	6.4398	0
-5.12396	0	1.62437	0	11.5761	0	-7.61852	0	4.19113	0
-2.11437	0	-1.04174	0	8.12035	0	-4.91088	0	-1.37335	0
-6.19431	0	-5.33256	0	7.57804	0	-3.00468	0	-5.92049	0
-12.2855	0	-3.01826	0	8.02346	0	-2.40003	0	-5.26722	0
-15.5046	0	2.47719	0	10.2258	0	4.96266	0	3.3384	0
-12.7993	0	2.98232	0	13.1397	0	16.0547	0	6.20095	0
-5.00162	0	4.82754	0	13.0375	0	14.6405	0	-1.62422	0
2.2956	0	6.2243	0	7.47128	0	5.3517	0	-7.40908	0
5.78806	0	5.56502	0	-0.341372	0	1.90841	0	-4.44051	0
3.26623	0	8.26277	0	-7.06497	0	3.32014	0	0.391265	0
-2.66024	0	9.06329	0	-10.2647	0	4.91787	0	2.25234	0
-4.1723	0	7.47303	0	-4.98545	0	2.10585	0	5.33667	0
0.310481	0	2.00873	0	-2.75667	0	-0.103446	0	8.49125	0
1.86135	0	-7.41815	0	-11.9565	0	0.470879	0	6.20381	0
-2.39571	0	-9.32808	0	-15.0779	0	1.7561	0	-0.538364	0
-2.54696	0	-4.46318	0	-1.53923	0	7.55106	0	-2.26337	0
-0.166354	0	-3.15809	0	10.13	0	9.42979	0	2.97721	0
1.13056	0	-0.85538	0	7.03533	0	4.53212	0	6.03432	0
3.9504	0	6.90709	0	2.89919	0	2.1412	0	6.14693	0
1.65726	0	9.84414	0	-0.778956	0	2.90915	0	4.24998	0
-2.65846	0	2.28964	0	-7.03052	0	2.11971	0	5.5233	0
-1.13834	0	-6.7406	0	-1.50402	0	1.80036	0	11.1252	0
1.1877	0	-10.4434	0	5.18226	0	0.959253	0	9.38977	0
3.33124	0	-10.8052	0	-5.15496	0	-7.04672	0	-2.07489	0
6.07197	0	-4.44481	0	-10.6027	0	-14.4096	0	-13.0448	0
3.72579	0	5.23047	0	-2.03305	0	-9.10317	0	-12.2183	0
-3.66688	0	2.941	0	3.90142	0	1.39855	0	-2.44111	0
-9.90951	0	-7.30465	0	3.85331	0	0.74984	0	4.51194	0
-5.64697	0	-9.27463	0	-5.60305	0	-5.5326	0	4.38521	0
3.36883	0	-1.79802	0	-13.0397	0	-4.09992	0	2.99643	0
2.30738	0	7.20236	0	-7.43625	0	-3.05018	0	0.272116	0
-0.33132	0	9.39113	0	-5.55259	0	-2.87945	0	-4.81194	0
2.48538	0	5.88491	0	-9.45216	0	3.5985	0	-4.19222	0
0.915958	0	7.29352	0	-9.38209	0	6.07825	0	-0.939339	0
-3.99674	0	13.2057	0	-6.75685	0	1.10235	0	-3.89861	0
-5.04065	0	16.6075	0	-1.79378	0	-0.86752	0	-11.286	0
-2.01169	0	16.6026	0	-2.31833	0	4.41371	0	-13.4171	0
1.75127	0	12.4325	0	-10.5676	0	7.66881	0	-5.96172	0
1.49575	0	5.93051	0	-11.9452	0	1.79276	0	4.36532	0
2.30749	0	1.85405	0	-6.73937	0	-8.62449	0	6.64931	0
4.58405	0	-0.892486	0	-3.15845	0	-17.468	0	1.41248	0
0.541455	0	-4.44233	0	-2.46649	0	-16.8794	0	-3.04227	0
-4.38146	0	-6.03238	0	-2.02575	0	-4.50263	0	-6.70682	0
-7.46732	0	-9.54276	0	1.66663	0	3.70456	0	-7.46215	0
-9.72672	0	-17.7353	0	3.53485	0	-3.28205	0	-1.87286	0
-6.44688	0	-18.2012	0	-2.48172	0	-11.095	0	3.50478	0
-6.05443	0	-8.47889	0	-7.41934	0	-10.4466	0	-0.3615	0
-12.8442	0	-2.73161	0	-3.69546	0	-5.60594	0	-9.6057	0
-11.5618	0	-5.87712	0	-1.70323	0	3.08199	0	-14.9798	0
-1.16222	0	-8.24527	0	1.80041	0	9.09282	0	-16.0512	0
4.53402	0	-5.84358	0	10.0526	0	6.91631	0	-13.9218	0
0.846714	0	-6.16689	0	10.8843	0	5.8917	0	-9.86115	0
-2.46167	0	-9.41833	0	9.6866	0	9.097	0	-4.95048	0
2.20229	0	-9.22777	0	12.8016	0	7.73826	0	4.7261	0
6.01557	0	-2.94188	0	11.8783	0	2.4554	0	15.6082	0
5.54816	0	2.79913	0	5.60242	0	-3.00766	0	19.9454	0
6.55164	0	0.857727	0	1.09716	0	-6.23292	0	17.6137	0
10.9735	0	-0.256132	0	-2.28922	0	-4.79058	0	7.54017	0
12.9672	0	3.15034	0	-6.08702	0	-2.5907	0	-0.745902	0
10.7906	0	3.14632	0	-5.82416	0	1.088	0	3.60313	0
9.7185	0	0.64279	0	-2.45037	0	3.29098	0	10.5029	0
5.20339	0	0.464456	0	1.41642	0	-0.105635	0	9.11216	0
2.36242	0	2.9873	0	3.16498	0	-3.93337	0	-1.77329	0
8.20378	0	8.57009	0	-1.14414	0	-6.80058	0	-12.6634	0
7.91676	0	10.7703	0	-7.72858	0	-4.33228	0	-12.3979	0
-2.0212	0	5.13331	0	-9.94015	0	4.93758	0	-3.562	0
-2.23839	0	-1.43648	0	-8.20817	0	7.9109	0	7.39018	0
6.63122	0	-4.88674	0	-6.03345	0	3.50376	0	12.0082	0
5.51234	0	-4.05402	0	-2.0098	0	0.108936	0	6.11047	0
-1.32115	0	-0.835961	0	1.47131	0	-2.1733	0	3.66148	0
-0.180482	0	1.56348	0	1.24765	0	-0.0980632	0	5.8314	0
2.85206	0	2.78853	0	0.480601	0	4.60253	0	3.18084	0
-0.979822	0	3.11765	0	-2.09277	0	3.71039	0	2.34665	0
-7.2805	0	0.442504	0	-4.98521	0	-0.405336	0	0.270893	0
-8.10049	0	-6.96884	0	-8.03293	0	-0.520817	0	-2.68479	0
-2.04564	0	-11.9067	0	-11.8827	0	2.34567	0	-2.04807	0
3.16754	0	-8.2903	0	-7.11197	0	4.26093	0	-2.56532	0
2.01326	0	-1.82996	0	2.79476	0	6.97396	0	1.55363	0
-1.51717	0	1.82907	0	0.840185	0	8.74454	0	7.59488	0
-5.98227	0	4.57361	0	-11.3456	0	3.65731	0	6.50118	0
-15.6142	0	7.76073	0	-16.5222	0	-2.71588	0	-0.899354	0
-21.35	0	8.11554	0	-9.57774	0	-1.56271	0	-6.07035	0
-15.3356	0	1.43158	0	1.36765	0	3.73492	0	-2.30101	0
-8.06006	0	-8.02465	0	9.44328	0	4.72556	0	0.677401	0
-3.862	0	-10.4074	0	9.90506	0	0.243646	0	-0.393059	0
-0.652289	0	-1.58068	0	4.97904	0	-3.68598	0	-0.0359633	0
-0.705645	0	12.0967	0	2.77045	0	-1.59988	0	-2.4641	0
-0.310988	0	11.7334	0	-0.947932	0	-0.270696	0	-2.64066	0
1.29858	0	-5.28541	0	-7.98986	0	-9.26297	0	2.90212	0
-2.59687	0	-13.0101	0	-9.1379	0	-13.3825	0	2.31974	0
-2.62529	0	-6.23508	0	-8.41954	0	-3.3235	0	-1.31176	0
7.03629	0	-4.44306	0	-13.0742	0	4.68599	0	-2.81846	0
9.14544	0	-7.12247	0	-12.6092	0	2.5116	0	-7.13713	0
1.45345	0	-7.44808	0	-3.35058	0	-1.99403	0	-8.78765	0
-3.0655	0	-8.54695	0	-0.517447	0	0.988954	0	-3.514	0
-3.18541	0	-6.19136	0	-3.65388	0	4.91256	0	5.20224	0
-2.30608	0	0.796811	0	-3.84166	0	0.116025	0	9.64844	0
0.502265	0	4.30977	0	-6.60652	0	-4.89186	0	6.5461	0
7.28278	0	-0.332355	0	-10.3226	0	-3.24345	0	3.2683	0
11.6799	0	-5.174	0	-9.14362	0	-1.07516	0	0.556572	0
8.57507	0	-0.440179	0	-4.20564	0	1.44099	0	-1.63755	0
7.25242	0	4.01552	0	4.76845	0	7.10819	0	3.40009	0
6.50951	0	-0.0915461	0	10.6531	0	9.24266	0	8.95076	0
-3.03451	0	-4.64472	0	5.09561	0	5.96448	0	4.03573	0
-12.9059	0	-4.16207	0	-6.25282	0	0.858195	0	-2.1004	0
-15.4162	0	-0.180334	0	-15.1566	0	-1.43118	0	-0.413789	0
-13.1169	0	3.44358	0	-16.3494	0	-0.401544	0	-4.69658	0
-5.50364	0	3.21564	0	-7.59014	0	-5.12706	0	-16.2111	0
3.40653	0	1.88595	0	1.40143	0	-10.8	0	-14.4115	0
5.25401	0	1.84637	0	2.03725	0	-5.58188	0	-3.63439	0
3.17394	0	-0.538074	0	-2.43877	0	1.59195	0	-1.85746	0
3.75552	0	-1.10466	0	-5.0309	0	-0.011319	0	-4.14744	0
8.16552	0	4.82171	0	0.336953	0	-2.13947	0	-0.338599	0
12.4955	0	12.3816	0	9.23817	0	-1.19838	0	5.47474	0
13.8312	0	10.6113	0	14.4663	0	-3.11753	0	9.88876	0
14.2871	0	2.30458	0	13.4804	0	-4.3597	0	12.1515	0
11.7209	0	3.2428	0	8.70805	0	-4.40635	0	5.77369	0
4.80282	0	6.46912	0	9.76821	0	-7.17047	0	-2.64235	0
-1.36255	0	4.72781	0	12.3163	0	-8.91926	0	-3.63489	0
-2.84902	0	7.53904	0	8.6715	0	-7.75029	0	-5.66716	0
-1.71058	0	13.5271	0	3.81618	0	-9.50233	0	-4.00632	0
-0.556301	0	13.9513	0	-0.0258015	0	-13.886	0	6.84539	0
-2.19878	0	6.7546	0	-4.71486	0	-13.657	0	10.1779	0
-5.30861	0	1.34978	0	-8.2789	0	-9.54666	0	4.52494	0
-2.27259	0	6.48697	0	-7.08438	0	-3.77344	0	-1.02868	0
1.08043	0	13.5595	0	-2.89792	0	2.16899	0	-3.78789	0
-4.99458	0	11.7289	0	-0.0121503	0	6.22096	0	-2.47026	0
-10.4463	0	4.34745	0	-3.11571	0	9.62854	0	-2.59349	0
-11.0977	0	1.89931	0	-8.81834	0	5.19941	0	-3.15226	0
-13.8666	0	3.97454	0	-11.7883	0	-6.0671	0	-0.698895	0
-14.853	0	1.95894	0	-10.7179	0	-12.0619	0	1.19622	0
-7.54286	0	-2.71784	0	-5.65076	0	-11.6201	0	4.66106	0
5.43631	0	-7.40569	0	-3.00068	0	1.38348	0	9.51356	0
10.2156	0	-8.8813	0	-3.74803	0	16.2316	0	10.7905	0
1.51069	0	-3.71707	0	-4.10797	0	10.4484	0	8.3842	0
-7.29102	0	-0.482598	0	-0.0997475	0	0.706548	0	4.78831	0
-8.34248	0	-1.69996	0	9.13906	0	1.37474	0	2.00479	0
-8.72447	0	-1.50731	0	14.6998	0	4.8041	0	-1.3311	0
-10.6777	0	-0.496883	0	9.36898	0	4.37303	0	-5.63554	0
-7.80536	0	-0.194723	0	-1.20028	0	1.6212	0	-6.73426	0
-4.32027	0	0.85434	0	-8.38933	0	7.64447	0	-8.87503	0
-6.87284	0	-0.922309	0	-11.3071	0	13.6753	0	-12.0865	0
-8.24431	0	-8.70516	0	-11.1656	0	6.84352	0	-6.74141	0
-3.45536	0	-14.0906	0	-6.02561	0	-4.93653	0	-0.616526	0
1.88771	0	-11.8507	0	0.585868	0	-7.57436	0	0.373613	0
2.20935	0	-5.02015	0	-0.481927	0	0.735944	0	3.50783	0
-0.614411	0	2.69131	0	-5.57675	0	12.2038	0	5.16226	0
-0.846384	0	6.411	0	-6.78917	0	20.3653	0	0.316775	0
6.41151	0	7.66858	0	-6.54359	0	12.5205	0	-6.02645	0
16.4137	0	7.51304	0	-2.34692	0	-8.32339	0	-7.37177	0
14.2727	0	-0.921296	0	8.08825	0	-18.752	0	-4.15864	0
2.25619	0	-13.6267	0	11.7085	0	-10.1209	0	-3.26892	0
-2.29015	0	-18.0402	0	7.98358	0	1.73479	0	-4.89594	0
3.94059	0	-11.3207	0	7.70336	0	3.10302	0	-2.3279	0
8.6593	0	0.264541	0	9.05501	0	2.63764	0	2.53173	0
7.87912	0	5.80442	0	11.2899	0	5.34111	0	4.4215	0
5.17955	0	2.47227	0	13.6313	0	2.15038	0	4.30202	0
-1.3485	0	-0.626067	0	13.2081	0	-3.87973	0	3.18911	0
-5.02835	0	1.35551	0	10.957	0	-3.36717	0	1.52325	0
-2.32771	0	4.00231	0	12.1813	0	-0.242485	0	1.54473	0
-1.49117	0	2.81597	0	17.5574	0	2.68545	0	4.64498	0
-1.39257	0	-1.0953	0	14.9658	0	5.62415	0	4.41683	0
-0.437002	0	-3.79909	0	5.37981	0	3.79692	0	-0.478192	0
-0.855198	0	-1.27364	0	1.67831	0	-3.4521	0	-1.49187	0
0.530506	0	2.05964	0	2.31875	0	-11.4039	0	-0.0893966	0
1.70526	0	0.788408	0	2.12348	0	-12.1205	0	-1.27108	0
-0.913899	0	-1.7233	0	4.72299	0	-8.90878	0	3.65854	0
-0.280631	0	-3.96541	0	8.43833	0	-11.0885	0	16.9154	0
3.93259	0	-3.17364	0	1.88065	0	-11.5984	0	20.0031	0
5.36494	0	0.0843908	0	-10.5157	0	-2.23589	0	8.417	0
6.27723	0	5.68122	0	-14.3602	0	10.0945	0	-1.58543	0
4.25614	0	12.3964	0	-14.6359	0	12.6266	0	-2.65963	0
-0.391662	0	8.67644	0	-17.58	0	6.917	0	-3.12413	0
-1.59298	0	-0.980979	0	-19.0053	0	1.51623	0	-3.15353	0
-2.8037	0	-4.01893	0	-18.6921	0	-4.90795	0	3.8327	0
-3.77611	0	-4.17694	0	-19.5574	0	-7.77313	0	7.67785	0
-0.654548	0	-5.15068	0	-20.556	0	-2.53122	0	1.45469	0
0.813735	0	-5.72297	0	-18.0745	0	2.6967	0	-7.37617	0
0.94113	0	-8.08333	0	-15.1647	0	5.11979	0	-8.39372	0
8.18521	0	-4.52919	0	-12.9334	0	6.05754	0	-1.23725	0
14.868	0	5.73056	0	-7.66831	0	0.150214	0	-0.384877	0
11.4075	0	7.36084	0	-0.962767	0	-9.94434	0	-6.89785	0
8.37735	0	2.32844	0	3.49297	0	-13.624	0	-11.0316	0
15.4629	0	-0.326254	0	6.36161	0	-7.79874	0	-12.2581	0
21.5477	0	-2.1277	0	7.69723	0	2.93557	0	-11.121	0
16.6382	0	-2.8646	0	0.430589	0	9.91382	0	-11.3598	0
9.60122	0	0.122813	0	-12.1035	0	10.1862	0	-9.88535	0
5.13402	0	4.48804	0	-18.0344	0	7.10217	0	2.16727	0
2.41469	0	6.43563	0	-17.1069	0	1.3329	0	14.3894	0
3.89284	0	6.83051	0	-12.6675	0	-1.39631	0	12.5433	0
4.69528	0	4.57786	0	-7.40727	0	1.25667	0	1.63141	0
0.491587	0	-3.53788	0	-1.38122	0	3.59158	0	-4.45398	0
-4.75044	0	-10.411	0	6.94629	0	4.68982	0	-3.54745	0
-6.51691	0	-8.50096	0	7.08367	0	2.26335	0	-2.25164	0
-4.77518	0	-5.31364	0	-0.977962	0	-0.970528	0	-2.6817	0
-2.3851	0	-2.77192	0	-1.59487	0	1.75113	0	-8.21369	0
-0.138789	0	5.50237	0	1.91567	0	4.89001	0	-11.021	0
-0.127265	0	14.6792	0	-0.414584	0	4.56719	0	-1.93319	0
-2.59971	0	15.2306	0	-2.04661	0	5.69022	0	3.03896	0
-3.04516	0	6.94404	0	1.46409	0	6.28022	0	0.14067	0
-3.73968	0	0.383108	0	2.0402	0	4.57471	0	0.258543	0
-7.46147	0	-2.99664	0	-1.78968	0	5.41703	0	0.14147	0
-8.72874	0	-3.88326	0	-2.26217	0	2.37469	0	0.165548	0
-6.74977	0	0.775167	0	3.28476	0	-9.62349	0	2.35947	0
-2.59078	0	4.38092	0	3.92752	0	-15.4507	0	4.37926	0
5.03635	0	4.89752	0	-6.47043	0	-8.56251	0	7.41884	0
5.89806	0	2.61491	0	-14.7268	0	-3.59022	0	7.57493	0
-4.22029	0	1.09593	0	-16.0666	0	-4.80478	0	5.24747	0
-10.1523	0	3.63096	0	-13.2023	0	-0.348583	0	4.5283	0
-4.30074	0	0.672519	0	-3.66987	0	7.66627	0	1.02531	0
0.935137	0	-10.3809	0	6.73238	0	9.57534	0	-2.71727	0
-4.88257	0	-14.6788	0	5.84435	0	10.4523	0	-0.719557	0
-10.5477	0	-4.8262	0	-3.69351	0	13.1998	0	4.5708	0
-3.82728	0	6.50554	0	-10.4431	0	10.7101	0	5.57378	0
3.7684	0	9.88479	0	-13.787	0	1.08922	0	3.38548	0
-0.619583	0	7.96014	0	-17.06	0	-3.94813	0	5.66094	0
-7.28164	0	6.0308	0	-17.1689	0	2.80231	0	3.78856	0
-10.8447	0	1.71479	0	-9.68769	0	6.48809	0	-4.87037	0
-12.0373	0	-8.25284	0	-1.0504	0	1.59586	0	-7.32655	0
-6.29955	0	-14.1158	0	6.29842	0	0.509951	0	-6.68324	0
-2.08096	0	-12.9503	0	10.3801	0	0.929659	0	-6.80523	0
0.936232	0	-11.119	0	7.61239	0	-1.87021	0	-2.83194	0
6.80486	0	-8.54289	0	7.24176	0	-4.17124	0	-1.98119	0
4.9139	0	-8.35216	0	11.1552	0	-7.85499	0	-2.79094	0
-0.688673	0	-11.4925	0	13.02	0	-8.33205	0	0.794359	0
-0.854458	0	-9.28722	0	9.49215	0	-5.65841	0	1.50763	0
1.0511	0	-1.05779	0	6.23134	0	-3.81822	0	1.43535	0
3.19484	0	4.82261	0	10.7115	0	2.27771	0	5.94956	0
3.36105	0	7.51101	0	15.0374	0	6.45975	0	11.95	0
1.2442	0	6.30622	0	13.256	0	5.55109	0	12.7103	0
-0.912985	0	0.550731	0	10.0206	0	0.0467638	0	6.23078	0
-3.04349	0	0.0881951	0	10.3522	0	-7.05036	0	1.7536	0
0.813021	0	7.01073	0	15.5477	0	-3.53417	0	2.75399	0
5.84839	0	13.6793	0	17.2858	0	2.32599	0	4.28857	0
2.36428	0	16.6979	0	14.0785	0	0.976648	0	5.43468	0
0.177608	0	11.7579	0	8.2122	0	1.68435	0	2.80077	0
2.26556	0	-1.68343	0	-2.15322	0	6.49186	0	-3.5727	0
1.77959	0	-8.70363	0	-6.43147	0	7.45723	0	-2.66855	0
-1.41747	0	-2.97662	0	-1.73445	0	-0.0281234	0	3.75594	0
-9.329	0	-3.48389	0	0.52275	0	-9.04315	0	2.80278	0
-11.9973	0	-12.704	0	-1.56646	0	-8.87674	0	-0.90947	0
-1.12488	0	-13.4486	0	-2.17827	0	-2.7298	0	-0.18306	0
7.0924	0	-8.22351	0	-3.36846	0	-1.86551	0	-0.417587	0
5.61175	0	-5.46804	0	-8.97874	0	-3.71152	0	-1.45297	0
3.89455	0	-1.73805	0	-12.1288	0	-3.27818	0	-1.59187	0
4.85968	0	4.39447	0	-10.8632	0	-6.63866	0	-0.757989	0
2.16905	0	1.63081	0	-16.3895	0	-9.78149	0	1.77302	0
-4.53168	0	-8.54902	0	-26.4222	0	-5.32488	0	-1.2393	0
-9.25307	0	-8.13197	0	-26.4169	0	-0.0709931	0	-12.1299	0
-12.7997	0	-0.348301	0	-19.8708	0	1.70294	0	-18.4336	0
-12.8378	0	6.5951	0	-11.3928	0	1.20715	0	-17.6436	0
-5.58013	0	13.7283	0	-3.88692	0	-1.27622	0	-13.305	0
0.826716	0	14.4889	0	-5.82168	0	0.198225	0	-1.91073	0
-1.16637	0	3.54206	0	-4.5971	0	5.4365	0	6.38008	0
-4.45861	0	-11.0711	0	5.7737	0	10.0421	0	4.27965	0
-1.32842	0	-13.4904	0	9.66821	0	10.6466	0	1.58616	0
3.56813	0	-5.77546	0	4.16214	0	3.86924	0	-2.22738	0
2.81219	0	-2.16493	0	-1.84094	0	-2.93287	0	-9.76994	0
0.743306	0	-1.04025	0	-3.67626	0	-5.08193	0	-8.17611	0
3.50838	0	1.25346	0	0.159134	0	-5.83106	0	2.14256	0
6.13584	0	-1.50928	0	5.90135	0	-7.10883	0	8.5765	0
4.37522	0	-3.24989	0	6.28899	0	-8.28145	0	4.78277	0
2.55083	0	2.05618	0	2.26617	0	-4.31055	0	-6.0371	0
5.13683	0	-0.575254	0	1.99087	0	0.760627	0	-8.74852	0
5.83542	0	-6.82938	0	2.62823	0	-1.48076	0	-1.37507	0
2.32645	0	-1.69163	0	-0.240056	0	-2.08465	0	3.97666	0
2.33692	0	3.55629	0	4.62606	0	4.36588	0	0.183483	0
4.98333	0	4.36629	0	12.3132	0	5.74214	0	-6.18702	0
7.03479	0	5.30726	0	7.95956	0	-4.50358	0	-4.08804	0
8.52956	0	2.91681	0	-6.67033	0	-11.8056	0	-0.0276935	0
4.78404	0	-0.415356	0	-20.1992	0	-5.8293	0	1.37992	0
-1.73048	0	1.91131	0	-24.4388	0	3.82979	0	7.73234	0
-0.431639	0	7.18642	0	-23.1096	0	9.51341	0	11.741	0
4.00404	0	3.57487	0	-12.3369	0	11.835	0	3.10186	0
1.89441	0	-5.4188	0	5.37543	0	13.1409	0	-6.49962	0
-2.58868	0	-5.45304	0	6.17875	0	9.96904	0	-6.5002	0
-6.01999	0	-0.0842989	0	-4.67127	0	5.82114	0	-1.34589	0
-8.00169	0	4.17229	0	-3.87311	0	3.66166	0	4.29485	0
-8.34131	0	8.82398	0	1.2039	0	0.0353559	0	7.73302	0
-11.4419	0	12.5461	0	-1.93894	0	-1.78821	0	10.0323	0
-7.78058	0	15.8166	0	-7.4453	0	-5.10713	0	10.8791	0
6.47708	0	16.2816	0	-8.95887	0	-8.29506	0	10.0106	0
14.7947	0	10.3015	0	-4.91677	0	-5.80941	0	8.84531	0
12.6314	0	5.57046	0	3.50348	0	1.29427	0	6.06235	0
4.59654	0	6.65401	0	7.15419	0	5.62045	0	3.29314	0
-0.886793	0	2.49895	0	2.86817	0	-1.29603	0	-1.59082	0
-0.195157	0	-6.88394	0	-4.46477	0	-7.53295	0	-1.37129	0
-0.814583	0	-5.46918	0	-10.7705	0	0.538258	0	7.62359	0
-3.87	0	3.08279	0	-11.5402	0	12.4539	0	10.7075	0
-3.35912	0	3.90474	0	-8.96779	0	10.6663	0	7.2779	0
1.97494	0	0.149186	0	-4.89956	0	4.87144	0	3.82439	0
5.66545	0	-0.592543	0	-0.411238	0	7.95091	0	2.95266	0
1.35824	0	-2.33537	0	0.344263	0	10.1038	0	4.23363	0
-7.07601	0	-6.3585	0	0.427432	0	11.2211	0	4.27649	0
-8.22592	0	-7.81179	0	0.555146	0	11.1643	0	4.83641	0
0.226741	0	-7.15739	0	-0.553747	0	4.79572	0	4.71692	0
9.27099	0	-7.0448	0	2.87867	0	2.78882	0	-0.586086	0
11.1161	0	-6.06221	0	6.21347	0	3.61184	0	-6.44268	0
6.74459	0	-0.465136	0	-2.51478	0	-2.90011	0	-4.57368	0
2.43129	0	3.67667	0	-12.8463	0	-8.17019	0	-2.62116	0
0.156848	0	-0.528078	0	-10.6502	0	-8.76161	0	-5.6723	0
-5.95021	0	-5.04239	0	-2.71435	0	-8.49992	0	-4.60809	0
-11.4522	0	-4.78883	0	4.52428	0	-8.22861	0	-2.9676	0
-7.8428	0	-3.42195	0	6.4047	0	-10.6831	0	-5.65794	0
-1.79314	0	-5.19651	0	-1.38972	0	-9.93644	0	-7.82291	0
3.15608	0	-7.2309	0	-11.3536	0	-2.88305	0	-10.3871	0
7.01699	0	-1.16738	0	-19.3116	0	1.78076	0	-9.54055	0
7.47693	0	2.35583	0	-27.0409	0	2.99271	0	-1.09437	0
3.2182	0	-4.17607	0	-29.4164	0	4.99751	0	5.1196	0
-2.76146	0	-9.52665	0	-25.7147	0	8.65068	0	1.32906	0
-3.15517	0	-7.6111	0	-20.8637	0	9.09485	0	-7.1326	0
1.70668	0	2.74526	0	-15.0119	0	-1.52846	0	-9.59753	0
5.48694	0	10.33	0	-10.785	0	-12.0363	0	-3.77765	0
6.25231	0	6.64895	0	-13.0569	0	-10.6237	0	4.78092	0
5.95372	0	1.75176	0	-18.7935	0	-5.9744	0	10.2999	0
1.60599	0	1.01569	0	-21.0249	0	-6.8132	0	8.89215	0
-3.3374	0	2.06352	0	-18.734	0	-14.8158	0	1.71523	0
-2.10853	0	1.19009	0	-14.2331	0	-20.1144	0	-7.72451	0
0.950631	0	-1.65526	0	-12.1163	0	-10.5657	0	-14.9593	0
-0.782313	0	-1.38711	0	-11.2121	0	3.2896	0	-13.624	0
-5.59956	0	1.60765	0	-3.97653	0	4.25856	0	-3.49455	0
-4.34872	0	4.96563	0	6.01345	0	1.06048	0	5.78824	0
-1.62915	0	8.02798	0	13.9605	0	5.21267	0	7.96788	0
-6.2204	0	9.52418	0	15.896	0	8.24908	0	7.0271	0
-9.85293	0	9.73133	0	11.3683	0	5.33617	0	5.80022	0
-6.3529	0	5.58313	0	6.86593	0	2.204	0	3.99863	0
-1.38018	0	0.483433	0	4.07998	0	1.78569	0	-1.22654	0
-1.43622	0	2.62945	0	6.61045	0	-1.83295	0	-8.23825	0
-4.58945	0	2.62683	0	10.1643	0	-8.4598	0	-6.69389	0
-0.972947	0	-3.67432	0	7.96415	0	-8.3889	0	0.0171584	0
9.47362	0	-9.26356	0	6.83951	0	-5.50381	0	1.75648	0
13.4798	0	-14.5624	0	8.5175	0	-4.42987	0	-3.56773	0
10.2575	0	-15.7724	0	7.69693	0	4.32091	0	-12.7547	0
6.23202	0	-7.2304	0	5.85537	0	16.9804	0	-16.3073	0
2.08076	0	5.15406	0	7.53386	0	18.3619	0	-8.46489	0
0.259147	0	8.76085	0	17.5948	0	12.8659	0	5.97074	0
0.260657	0	6.52357	0	27.9175	0	10.5855	0	12.1505	0
-0.424982	0	6.70292	0	20.7177	0	4.15661	0	6.52774	0
-7.45423	0	3.61888	0	3.80236	0	-4.28117	0	5.01977	0
-13.735	0	-2.27895	0	-6.66418	0	-0.4034	0	9.92342	0
-10.5352	0	-5.01608	0	-7.98693	0	8.66485	0	10.9518	0
-6.70941	0	-6.15408	0	-3.75618	0	8.80198	0	6.95485	0
1.09345	0	-2.03417	0	-2.98097	0	2.92716	0	4.61623	0
9.90804	0	5.2551	0	-8.1535	0	-0.592383	0	7.57659	0
7.15217	0	3.48266	0	-15.1347	0	-3.41618	0	7.66127	0
-0.456017	0	-1.88633	0	-17.4162	0	-6.02904	0	0.242776	0
-7.00639	0	-3.97916	0	-13.7462	0	-3.80729	0	-9.81972	0
-11.7942	0	-8.83256	0	-6.26359	0	1.4121	0	-13.6328	0
-10.9182	0	-11.2821	0	4.09771	0	5.47614	0	-5.07402	0
-5.3984	0	-4.95077	0	9.73984	0	3.77101	0	3.90716	0
-1.93248	0	2.64406	0	5.24566	0	-2.07453	0	4.102	0
-2.44614	0	5.00366	0	-5.24667	0	-6.72414	0	2.40742	0
-0.454234	0	-0.816767	0	-13.0032	0	-6.36966	0	1.15866	0
4.06579	0	-12.0598	0	-12.8293	0	0.334232	0	-0.242114	0
6.19575	0	-15.7914	0	-8.81087	0	5.99195	0	-1.15616	0
7.06048	0	-6.04194	0	-10.5711	0	6.09665	0	1.54977	0
5.32981	0	7.24948	0	-16.2442	0	5.57262	0	9.40682	0
-0.269316	0	13.0287	0	-13.0528	0	6.34251	0	9.98541	0
-4.80581	0	12.9621	0	-4.97941	0	1.54564	0	-3.62018	0
-3.48692	0	11.152	0	-3.66889	0	-6.74971	0	-14.0178	0
3.0246	0	4.57457	0	-4.38725	0	-8.18153	0	-10.5325	0
8.56812	0	-6.48473	0	-2.47235	0	-3.06639	0	-6.43459	0
6.32317	0	-13.4825	0	-1.29395	0	3.5719	0	-5.01583	0
-4.51926	0	-10.8127	0	-2.49579	0	4.63405	0	-2.90122	0
-12.6563	0	-4.59893	0	-6.30548	0	-0.773448	0	-2.57567	0
-8.9711	0	-0.0332087	0	-13.0888	0	-3.04804	0	-0.277936	0
0.494675	0	1.98594	0	-20.8866	0	-2.14122	0	0.0114675	0
4.88412	0	2.83111	0	-24.1421	0	-6.15969	0	-6.65003	0
1.49607	0	6.80457	0	-20.3011	0	-11.961	0	-8.06116	0
-0.133095	0	5.26084	0	-11.452	0	-6.31308	0	2.39359	0
1.50611	0	-1.11285	0	-1.42948	0	9.70699	0	9.24076	0
-0.805167	0	3.22578	0	4.57165	0	18.32	0	6.67128	0
-1.4731	0	9.65821	0	5.13219	0	11.2978	0	7.26433	0
2.81286	0	7.80545	0	0.121991	0	2.09803	0	7.58949	0
4.63103	0	5.51807	0	-6.3593	0	3.49385	0	-0.325871	0
0.867091	0	7.06124	0	-6.45522	0	5.25702	0	-6.74224	0
-6.29177	0	7.84775	0	-6.74922	0	2.38533	0	-2.89195	0
-13.9142	0	3.53048	0	-12.6578	0	0.600083	0	0.339144	0
-16.9076	0	-3.13097	0	-12.5397	0	-2.36691	0	-10.9068	0
-9.12537	0	-5.63302	0	-0.540773	0	-2.58062	0	-21.7382	0
4.5784	0	-4.24248	0	5.93488	0	0.42377	0	-12.8031	0
13.0649	0	-6.96849	0	-7.91824	0	0.265809	0	0.927589	0
11.4953	0	-11.1472	0	-27.0753	0	-0.609358	0	-1.97785	0
1.41911	0	-8.35929	0	-35.2738	0	-1.03248	0	-11.0438	0
-7.30074	0	-1.50776	0	-29.2135	0	-3.7664	0	-9.70945	0
-7.17775	0	4.3158	0	-14.0868	0	-10.4114	0	-1.77073	0
2.87863	0	10.088	0	-4.90771	0	-18.5887	0	5.31287	0
13.8364	0	13.3345	0	-2.2124	0	-18.2222	0	9.20642	0
15.8937	0	7.69021	0	2.48069	0	-11.765	0	9.58261	0
13.1557	0	-4.27486	0	11.5627	0	-12.2299	0	4.45571	0
6.35819	0	-9.63573	0	23.5645	0	-17.1214	0	-1.22765	0
-3.18036	0	-4.63834	0	22.0209	0	-12.7322	0	-1.87066	0
-5.06297	0	-2.64871	0	4.02866	0	-0.957711	0	0.0320315	0
-0.0198067	0	-4.93763	0	-5.23973	0	2.08633	0	3.83024	0
1.08817	0	-4.61045	0	1.39791	0	-1.42212	0	1.66417	0
-0.559601	0	-5.41627	0	8.6262	0	-2.24927	0	-4.56444	0
-0.997326	0	-3.96296	0	8.90985	0	0.497537	0	1.82072	0
0.988536	0	3.06041	0	7.25214	0	4.64447	0	12.3936	0
4.46441	0	5.89431	0	12.9582	0	4.03444	0	12.1397	0
4.82202	0	1.95498	0	24.3203	0	-0.877661	0	6.80224	0
2.45276	0	-2.64438	0	29.9338	0	-1.24716	0	1.9521	0
1.3304	0	-5.73726	0	31.5782	0	6.31663	0	0.284702	0
8.65022	0	-3.65179	0	36.5205	0	12.3461	0	2.6406	0
16.4384	0	-0.845397	0	43.9679	0	14.4008	0	7.48632	0
10.9782	0	-2.5934	0	50.1989	0	18.2878	0	9.31156	0
3.96062	0	0.076307	0	50.1757	0	18.9767	0	-0.0471793	0
1.6975	0	7.45146	0	41.9019	0	15.6753	0	-9.81542	0
-3.12078	0	7.80505	0	25.8271	0	10.1111	0	-9.64234	0
-4.10575	0	1.90973	0	11.1949	0	-2.46454	0	-3.94551	0
1.20763	0	1.09046	0	8.15842	0	-12.1681	0	1.74727	0
6.06334	0	2.08888	0	8.34892	0	-9.64406	0	2.56412	0
2.22924	0	-0.5584	0	8.91803	0	-2.29167	0	4.07859	0
-10.7597	0	0.935142	0	18.0284	0	-0.675902	0	5.74353	0
-15.3542	0	3.30107	0	30.459	0	-5.41481	0	0.310803	0
-6.27991	0	-1.95461	0	34.2598	0	-3.27011	0	-3.88528	0
1.06969	0	-8.12614	0	26.3406	0	3.61824	0	0.332988	0
-1.7333	0	-6.68746	0	15.6933	0	2.05436	0	2.26155	0
-6.64371	0	2.21714	0	15.2572	0	-3.25348	0	-7.20817	0
-5.06893	0	10.2908	0	25.064	0	-0.373545	0	-14.188	0
-1.44336	0	11.874	0	26.5284	0	6.1107	0	-8.88258	0
-1.31781	0	11.6307	0	12.557	0	4.76112	0	-3.04236	0
-4.18608	0	10.5588	0	5.46553	0	1.18456	0	-5.36961	0
-1.42664	0	7.01221	0	13.8792	0	0.988392	0	-7.79889	0
6.63321	0	2.94854	0	16.2643	0	-0.0853868	0	-3.91994	0
2.98836	0	2.68915	0	8.94646	0	-5.63195	0	-2.81454	0
-8.46995	0	3.54576	0	6.55053	0	-5.689	0	-4.24495	0
-10.0839	0	-1.15725	0	7.17772	0	6.60616	0	-0.613241	0
-0.880283	0	-4.52743	0	4.41082	0	14.1388	0	6.65769	0
8.41876	0	-5.23065	0	5.04101	0	9.5195	0	13.5881	0
8.28112	0	-5.70162	0	9.09865	0	3.63294	0	12.7386	0
1.77452	0	-7.55196	0	1.1367	0	5.07286	0	2.56957	0
-2.42075	0	-9.99842	0	-16.8317	0	10.0972	0	-4.72033	0
-4.13671	0	-3.39576	0	-26.1701	0	8.34443	0	-4.4774	0
-8.91489	0	-0.284827	0	-25.0111	0	1.82224	0	-2.22447	0
-13.098	0	-6.85214	0	-24.5418	0	-2.63628	0	2.52722	0
-8.81276	0	-4.73878	0	-28.6727	0	-2.06149	0	6.23492	0
-5.14556	0	2.76882	0	-34.3364	0	2.2341	0	-0.193314	0
-11.2648	0	3.55551	0	-35.4101	0	0.389985	0	-11.4608	0
-13.8785	0	5.18402	0	-31.0616	0	-9.88333	0	-14.2497	0
-3.27157	0	13.26	0	-28.1688	0	-16.7756	0	-7.3684	0
5.03732	0	15.7921	0	-26.4304	0	-14.9283	0	1.58931	0
1.42257	0	7.82119	0	-22.4109	0	-11.9622	0	4.64676	0
-4.03073	0	3.35457	0	-15.1831	0	-11.8671	0	1.16672	0
-4.26952	0	4.27045	0	-7.1806	0	-8.68602	0	-2.44933	0
-0.0340678	0	2.35404	0	5.41247	0	-5.19715	0	-5.32572	0
1.77392	0	2.1433	0	25.3644	0	-8.25549	0	-5.24958	0
-1.95092	0	4.00802	0	37.8244	0	-6.4895	0	3.18267	0
-9.5772	0	3.81369	0	38.1086	0	3.49107	0	12.624	0
-14.8084	0	3.21804	0	27.6426	0	9.31772	0	11.5846	0
-5.26414	0	3.23183	0	4.51724	0	7.84414	0	2.04348	0
7.59989	0	4.37828	0	-23.7268	0	3.70044	0	-4.34275	0
11.9596	0	4.04091	0	-46.108	0	3.47189	0	-6.87679	0
13.7752	0	1.67868	0	-49.0556	0	1.51488	0	-8.37052	0
10.2314	0	-1.11609	0	-29.6059	0	-7.59053	0	-2.17733	0
6.80884	0	-4.84088	0	-5.74049	0	-11.9183	0	7.46464	0
5.8453	0	-7.26618	0	5.68482	0	-7.83597	0	10.2901	0
2.58789	0	-6.4183	0	12.9526	0	-0.35642	0	6.67968	0
1.12622	0	-5.49756	0	21.321	0	1.97479	0	1.90056	0
0.464407	0	-6.88616	0	21.0277	0	-3.22641	0	-0.365791	0
0.722083	0	-4.24223	0	19.6104	0	-2.34524	0	0.919773	0
2.32757	0	-0.169024	0	24.8766	0	3.61509	0	2.07534	0
-0.741776	0	-0.840265	0	33.8573	0	5.32297	0	-0.912423	0
-6.20012	0	0.75783	0	39.5471	0	2.45944	0	-0.969622	0
-7.55357	0	6.53182	0	34.7848	0	-0.309284	0	3.87396	0
-7.04862	0	6.8236	0	28.5306	0	3.45617	0	2.8718	0
-4.68882	0	1.42358	0	27.783	0	7.38641	0	0.492565	0
-0.503431	0	1.84328	0	27.2559	0	1.19386	0	1.59694	0
2.84414	0	5.218	0	24.468	0	-6.5057	0	-3.20228	0
2.27485	0	4.3223	0	18.8191	0	-2.00893	0	-8.95286	0
-0.0545398	0	0.418904	0	13.031	0	4.7178	0	-4.94486	0
4.22655	0	-1.29633	0	8.30726	0	-0.0917616	0	5.81349	0
5.25055	0	1.31326	0	3.50859	0	-7.37009	0	13.3653	0
-2.2849	0	-1.67137	0	3.8974	0	-5.93931	0	9.16402	0
-2.53401	0	-8.496	0	8.71548	0	1.04031	0	-1.07222	0
4.24482	0	-8.85834	0	13.4428	0	5.7541	0	-8.10541	0
6.23941	0	-5.46531	0	21.1424	0	3.82931	0	-10.3257	0
3.67753	0	-2.75088	0	29.4359	0	-1.31383	0	-6.73134	0
0.98944	0	-1.73867	0	33.0787	0	-5.8704	0	-3.82824	0
-0.523958	0	-3.00616	0	27.9782	0	-8.97544	0	-5.11587	0
1.39552	0	-2.04408	0	8.92887	0	-4.66964	0	-2.94727	0
2.84284	0	2.76561	0	-14.6472	0	4.56376	0	0.476434	0
-2.58874	0	4.86448	0	-30.143	0	4.69989	0	-3.67911	0
-5.46398	0	0.285486	0	-35.2433	0	-4.77428	0	-9.05937	0
-0.53724	0	-4.86303	0	-35.5009	0	-6.99762	0	-7.73567	0
0.17411	0	-3.58295	0	-38.8549	0	1.71605	0	-2.46807	0
-4.22702	0	-1.39539	0	-36.3176	0	5.59145	0	2.57687	0
-5.27464	0	-1.59563	0	-20.4542	0	0.972811	0	1.65356	0
-0.92802	0	-2.9087	0	-7.71822	0	-1.01158	0	-5.12755	0
6.07121	0	-9.42976	0	-5.18357	0	0.129074	0	-7.94573	0
7.96938	0	-14.4695	0	0.899344	0	-1.95225	0	-4.08528	0
3.04668	0	-8.77026	0	9.55783	0	-7.24469	0	-4.1574	0
-1.63224	0	-0.103764	0	10.9075	0	-8.91102	0	-9.95236	0
-3.53475	0	2.39151	0	12.4626	0	-1.18058	0	-9.852	0
-7.33547	0	1.88178	0	14.2966	0	4.73092	0	-4.83316	0
-12.3754	0	6.39788	0	7.32	0	2.72451	0	-2.66922	0
-13.922	0	10.5722	0	0.320283	0	6.29294	0	1.76894	0
-10.0983	0	2.41292	0	0.899131	0	14.0241	0	9.80059	0
-1.11783	0	-7.24937	0	1.47102	0	13.9039	0	8.27202	0
6.55506	0	-8.53341	0	-4.3764	0	10.618	0	-4.24176	0
9.33609	0	-9.78892	0	-11.1779	0	7.41778	0	-11.4656	0
3.12708	0	-11.9596	0	-10.9918	0	0.0716057	0	-3.95492	0
-5.60819	0	-9.90692	0	-2.20235	0	-5.01345	0	12.242	0
-3.08965	0	-1.79262	0	11.9681	0	-2.78065	0	19.4287	0
1.91882	0	4.45847	0	21.8455	0	2.09665	0	8.41754	0
3.84016	0	3.54175	0	24.362	0	3.50765	0	-3.58273	0
6.08284	0	3.55969	0	26.9559	0	1.46217	0	-2.50693	0
4.78552	0	5.71726	0	29.4028	0	2.05054	0	5.13003	0
2.59072	0	5.31048	0	24.8186	0	3.14273	0	9.65301	0
4.15425	0	6.29718	0	19.6718	0	-0.400358	0	4.85117	0
6.37037	0	13.5006	0	20.8445	0	-5.91575	0	-2.27939	0
7.1049	0	19.9118	0	20.9431	0	-6.64371	0	-4.29988	0
6.1531	0	19.53	0	15.6915	0	-3.74158	0	-2.61533	0
6.53953	0	16.8354	0	7.56222	0	-5.21715	0	2.46052	0
5.54452	0	16.6483	0	9.4158	0	-3.95666	0	5.85233	0
-0.100005	0	17.3092	0	23.4486	0	5.77749	0	5.99258	0
0.00960967	0	10.004	0	28.8879	0	9.69804	0	4.5786	0
4.8669	0	0.370389	0	29.3478	0	1.64872	0	4.53598	0
6.82203	0	-0.415158	0	37.165	0	-4.41834	0	8.57008	0
8.02777	0	-1.48769	0	39.5081	0	-1.29306	0	13.0459	0
10.4788	0	-4.8126	0	31.514	0	-0.11037	0	15.1986	0
11.3465	0	-3.69088	0	19.8595	0	-6.99455	0	11.1648	0
7.49881	0	-4.59401	0	8.21021	0	-10.2171	0	3.13194	0
-0.857596	0	-7.84721	0	-5.96799	0	-3.41478	0	1.90254	0
-8.69028	0	-7.5939	0	-18.619	0	-0.0148277	0	4.86525	0
-8.66591	0	-6.41131	0	-14.8466	0	-6.51893	0	0.133746	0
-3.55925	0	-2.39122	0	-2.85466	0	-7.96206	0	-5.7983	0
1.77954	0	1.90471	0	2.19384	0	-0.410987	0	-2.86104	0
5.2642	0	0.324755	0	-1.07669	0	4.4171	0	2.92551	0
6.60794	0	1.48281	0	-10.3582	0	7.69087	0	4.38026	0
5.39188	0	4.88821	0	-11.9682	0	8.6556	0	1.34332	0
-0.828941	0	2.10549	0	-1.88758	0	2.89841	0	-1.25884	0
-3.08893	0	-3.10476	0	7.09292	0	-2.61074	0	-1.03816	0
-3.21896	0	-6.61524	0	10.2687	0	-3.78248	0	-0.324902	0
-8.12867	0	-4.77096	0	11.3171	0	0.443661	0	-1.28355	0
-6.4728	0	0.810758	0	13.1754	0	6.63446	0	-4.69764	0
-3.36657	0	1.65122	0	12.905	0	5.70889	0	-9.8571	0
-9.41923	0	-6.22865	0	11.3243	0	4.01229	0	-12.755	0
-13.1767	0	-13.2484	0	5.14868	0	6.92595	0	-8.49794	0
-10.1048	0	-7.74834	0	-14.1765	0	6.74298	0	-1.30819	0
-8.78046	0	-2.58543	0	-32.9014	0	8.28007	0	0.557927	0
-9.05184	0	-5.96861	0	-36.7242	0	12.0523	0	-3.48365	0
-5.7545	0	-9.13567	0	-31.0213	0	9.64275	0	-8.71784	0
-2.84956	0	-10.596	0	-23.2585	0	5.62645	0	-9.68423	0
-3.36608	0	-8.32707	0	-16.7934	0	4.6102	0	-6.07663	0
-0.0961976	0	-2.14203	0	-15.1727	0	5.68803	0	-2.4416	0
7.4762	0	5.01581	0	-19.8911	0	4.144	0	1.05121	0
11.5767	0	12.0624	0	-30.6262	0	-3.7533	0	1.02846	0
5.90339	0	13.5648	0	-44.5102	0	-9.8961	0	-6.8858	0
-5.87793	0	6.50306	0	-50.9472	0	-9.50859	0	-15.6964	0
-6.35051	0	-0.707247	0	-46.1643	0	-8.65549	0	-18.1318	0
3.43816	0	-1.91063	0	-40.3866	0	-6.87207	0	-14.565	0
10.6262	0	-3.12919	0	-38.7311	0	-3.31187	0	-5.63647	0
13.117	0	-8.40652	0	-32.5221	0	-4.01456	0	5.97391	0
9.58204	0	-15.435	0	-19.8401	0	-6.60367	0	9.36384	0
4.45715	0	-16.2267	0	-6.36612	0	-3.04046	0	2.80656	0
-2.27016	0	-10.8643	0	6.47644	0	6.21757	0	-1.93912	0
-7.2227	0	-8.59048	0	11.8576	0	9.89453	0	-3.25254	0
-3.44422	0	-8.27217	0	9.64991	0	5.88882	0	-5.60316	0
-1.0881	0	-3.35883	0	7.50355	0	2.56964	0	-3.08171	0
-0.420351	0	8.39256	0	3.82044	0	0.427272	0	5.22189	0
4.6124	0	16.885	0	0.413991	0	-1.18172	0	6.76787	0
5.11686	0	14.8589	0	3.46305	0	0.918149	0	1.85618	0
-0.369899	0	7.24723	0	11.3307	0	5.58768	0	0.353354	0
-4.02822	0	2.2324	0	17.9991	0	4.69732	0	1.67922	0
-6.0805	0	1.51544	0	16.5889	0	-2.31755	0	5.06629	0
-9.8136	0	2.50606	0	11.3394	0	-3.60769	0	8.99027	0
-12.1045	0	7.22395	0	14.1061	0	3.10103	0	13.2451	0
-11.905	0	8.40052	0	21.916	0	8.36792	0	16.6755	0
-11.1398	0	2.24813	0	26.8245	0	5.05828	0	11.9877	0
-6.98177	0	-2.13467	0	29.9918	0	-6.94253	0	4.93034	0
0.706938	0	-4.27672	0	34.485	0	-18.8748	0	4.80368	0
4.25525	0	-10.7942	0	37.6141	0	-22.7631	0	7.88401	0
0.279756	0	-15.2215	0	31.2501	0	-17.1395	0	6.88505	0
-1.56931	0	-9.7113	0	19.6354	0	-8.76105	0	1.26466	0
1.97802	0	-1.68079	0	17.6474	0	-3.09403	0	-3.27344	0
1.38901	0	3.94503	0	21.9141	0	3.13978	0	-3.24044	0
-0.615672	0	8.09974	0	23.3157	0	7.18856	0	-0.812537	0
1.30776	0	8.74827	0	22.7636	0	4.35651	0	-0.255491	0
0.244	0	6.76333	0	21.9746	0	-1.55182	0	-2.34866	0
0.265876	0	3.26242	0	24.2344	0	-0.926174	0	-3.95642	0
5.36389	0	-2.70347	0	26.2106	0	4.42033	0	-6.68025	0
6.2333	0	-7.41145	0	24.132	0	3.52288	0	-14.1923	0
4.78199	0	-4.64888	0	20.911	0	1.75874	0	-16.4733	0
4.21397	0	3.43563	0	18.3926	0	6.45932	0	-7.89755	0
1.12941	0	7.47852	0	14.957	0	9.51702	0	-4.17464	0
2.80312	0	5.11368	0	6.03057	0	1.90415	0	-10.5596	0
6.31185	0	-1.84239	0	-3.90297	0	-7.43574	0	-12.8893	0
0.854088	0	-10.357	0	-7.05003	0	-6.00448	0	-8.69398	0
-3.32168	0	-12.8052	0	-5.42544	0	-1.67298	0	-5.81888	0
0.551367	0	-4.89176	0	-6.02111	0	-2.69537	0	-6.33363	0
6.2257	0	4.73245	0	-7.80311	0	-0.985285	0	-6.03934	0
7.47216	0	5.46198	0	-4.16625	0	6.71044	0	-2.09207	0
3.03283	0	0.75425	0	-4.06476	0	9.00948	0	-0.365902	0
-0.61379	0	1.15164	0	-9.87787	0	1.27399	0	-3.37695	0
-1.85242	0	7.22088	0	-7.15237	0	-7.95477	0	-8.92829	0
-0.202298	0	5.30331	0	-0.479412	0	-8.18717	0	-10.7216	0
3.50251	0	-2.98594	0	-3.15816	0	-0.932533	0	-6.77311	0
7.28958	0	-5.35237	0	-9.90043	0	3.16301	0	-4.78128	0
9.63814	0	-3.72114	0	-12.4525	0	4.56093	0	-1.84939	0
7.52567	0	-3.19954	0	-12.291	0	5.72497	0	3.54696	0
4.13113	0	-2.07781	0	-8.85612	0	3.16959	0	6.74828	0
0.521564	0	1.24856	0	-3.69329	0	-3.81852	0	10.207	0
-5.70157	0	-1.4956	0	-2.46906	0	-8.2417	0	15.6279	0
-9.59471	0	-4.31905	0	-4.87143	0	-2.95227	0	17.2643	0
-5.06569	0	4.00648	0	-7.12488	0	2.97224	0	13.7072	0
-0.13119	0	9.95749	0	-2.79917	0	4.53383	0	16.8132	0
2.435	0	5.01456	0	6.05447	0	7.8032	0	24.6066	0
9.82056	0	2.18306	0	5.49531	0	7.63723	0	25.898	0
10.3824	0	10.089	0	-3.25662	0	1.75599	0	24.8037	0
0.675193	0	16.5188	0	-5.67371	0	-2.79888	0	16.6542	0
-5.33848	0	10.6437	0	-2.9846	0	-4.31281	0	0.0158305	0
-9.46181	0	1.59017	0	-5.44248	0	-5.0921	0	-8.56934	0
-10.4894	0	0.275105	0	-12.0621	0	-4.71097	0	-7.34015	0
-2.79781	0	7.36814	0	-17.0302	0	-4.26836	0	0.906574	0
1.42029	0	13.6324	0	-17.9748	0	-6.36529	0	12.058	0
-5.45993	0	6.82669	0	-12.6663	0	-6.18555	0	11.7693	0
-12.4786	0	-7.64228	0	-3.45829	0	-5.89846	0	6.87307	0
-10.4969	0	-9.9609	0	2.38496	0	-7.90051	0	7.46852	0
-1.53918	0	0.871872	0	2.4112	0	-7.76099	0	1.0464	0
9.42776	0	7.68631	0	2.43133	0	-7.92218	0	-6.29514	0
12.6842	0	6.55253	0	6.12499	0	-5.8072	0	-0.0244101	0
6.45552	0	4.21562	0	5.48724	0	0.47822	0	2.74282	0
3.55757	0	0.982021	0	1.9777	0	5.26974	0	-7.08996	0
4.28523	0	-1.96019	0	3.3383	0	7.39485	0	-12.2518	0
0.410134	0	-1.50492	0	0.100912	0	5.13981	0	-7.07556	0
-4.546	0	-2.04685	0	-6.05632	0	-2.83048	0	-2.7702	0
-5.55854	0	-3.72603	0	-3.47177	0	-5.29778	0	-2.53489	0
-4.5142	0	0.989712	0	-0.074652	0	0.59182	0	-1.93478	0
-5.16117	0	7.57425	0	-1.16566	0	2.16746	0	-1.14201	0
-5.51032	0	4.33077	0	-3.17511	0	-1.34172	0	1.32705	0
-2.62681	0	-5.61071	0	-5.48559	0	-0.227511	0	4.50424	0
-0.886466	0	-8.73441	0	-5.24641	0	4.77582	0	5.36576	0
-3.52248	0	-5.1716	0	-6.6244	0	3.17445	0	0.179458	0
-3.50227	0	-2.48427	0	-14.8301	0	-3.60718	0	-8.46479	0
0.481448	0	-0.79063	0	-16.6189	0	-3.89169	0	-7.81919	0
-0.201987	0	-1.82231	0	-2.63825	0	3.90334	0	2.41694	0
-1.52755	0	-3.94055	0	10.0992	0	11.5172	0	10.8707	0
-0.736615	0	-3.77233	0	7.42171	0	14.4874	0	8.74891	0
-0.846293	0	-4.04488	0	2.26814	0	10.2051	0	1.34258	0
0.181064	0	-1.03047	0	7.82346	0	3.05603	0	-2.52414	0
0.983936	0	2.38115	0	16.009	0	1.32883	0	-10.8806	0
0.556152	0	-4.42919	0	16.0897	0	2.32108	0	-19.146	0
-0.0479025	0	-10.7618	0	10.1745	0	2.83059	0	-12.8151	0
0.0202419	0	-8.45924	0	4.6201	0	-2.40002	0	-3.32632	0
1.41917	0	-6.54292	0	1.84047	0	-10.4866	0	-0.509807	0
3.22479	0	-8.33742	0	6.63689	0	-13.8725	0	-4.24041	0
3.66444	0	-7.35931	0	13.8729	0	-14.1104	0	-12.9373	0
7.91885	0	-3.43323	0	10.9909	0	-6.49883	0	-17.1662	0
16.7524	0	-4.69827	0	4.22365	0	3.44387	0	-12.8262	0
17.5947	0	-3.0944	0	4.63128	0	3.50421	0	-3.75418	0
8.45079	0	2.89717	0	7.07672	0	-0.739141	0	0.057138	0
5.33104	0	0.16676	0	3.74573	0	-2.57793	0	-2.60879	0
5.31434	0	-4.77313	0	1.87072	0	-1.81837	0	-3.49467	0
-6.92149	0	-3.6432	0	6.31231	0	-0.140756	0	-2.7761	0
-13.9345	0	-1.65723	0	9.35525	0	-1.11681	0	-4.20307	0
-5.34047	0	-0.93177	0	6.01045	0	-4.95799	0	-5.00881	0
-0.212872	0	-2.80288	0	0.595241	0	-10.5702	0	-1.84659	0
-2.78223	0	-5.20037	0	-1.25286	0	-12.3008	0	1.57097	0
-6.56909	0	-1.65608	0	-1.25652	0	-4.19929	0	1.74872	0
-7.96662	0	5.0076	0	-1.4185	0	5.96612	0	2.19166	0
-7.0506	0	5.32368	0	-2.24486	0	10.0342	0	3.89026	0
-12.2618	0	-2.35025	0	-1.80592	0	6.40763	0	3.31621	0
-17.4724	0	-6.01957	0	0.330121	0	-1.77738	0	3.15407	0
-12.45	0	0.720983	0	0.0480112	0	-4.97717	0	4.5175	0
-3.06147	0	4.44038	0	-3.82178	0	-1.40645	0	3.14044	0
1.66055	0	-0.530492	0	-8.81377	0	4.0044	0	-0.838442	0
-1.22809	0	-1.63463	0	-7.92877	0	8.96453	0	-1.80163	0
-3.12703	0	0.700014	0	-1.78437	0	8.90709	0	2.05969	0
1.57341	0	-1.38818	0	-2.06556	0	3.96566	0	5.2514	0
8.76775	0	-3.01517	0	-9.20435	0	1.81504	0	6.7807	0
8.56536	0	1.80922	0	-9.84512	0	0.625324	0	8.1151	0
0.635734	0	7.77953	0	-4.72433	0	0.328461	0	5.94165	0
1.93723	0	5.21347	0	-8.76901	0	5.00977	0	3.91241	0
9.53229	0	-3.17623	0	-17.7549	0	5.4764	0	8.99449	0
4.89462	0	-7.35032	0	-16.7708	0	-1.32208	0	12.7674	0
-4.2648	0	-4.40087	0	-7.61922	0	-7.94044	0	8.10889	0
-3.38918	0	5.14674	0	-5.27968	0	-8.22364	0	6.27621	0
1.45147	0	14.8916	0	-13.3186	0	-2.07826	0	11.1123	0
-0.89452	0	15.4895	0	-16.9328	0	1.14942	0	15.1136	0
-8.42545	0	14.4998	0	-10.2472	0	-2.76855	0	15.9932	0
-9.03539	0	14.1986	0	-1.76628	0	-6.05009	0	14.3361	0
-5.9923	0	5.91383	0	0.0607381	0	-0.0586832	0	8.7559	0
-7.17715	0	0.369304	0	-2.35799	0	8.43094	0	-0.85399	0
-4.77007	0	3.12235	0	1.58701	0	10.6179	0	-7.83958	0
4.06714	0	4.36638	0	10.9572	0	10.6417	0	-9.21331	0
11.7353	0	2.60683	0	16.9128	0	8.94124	0	-9.29568	0
14.0038	0	-2.47654	0	16.9509	0	2.86309	0	-4.56319	0
12.1545	0	-8.94954	0	16.6778	0	-4.48642	0	3.94274	0
3.83552	0	-9.18673	0	17.4326	0	-8.83283	0	2.9623	0
-4.25541	0	-2.60121	0	15.6997	0	-7.19432	0	-3.21799	0
1.45651	0	5.15475	0	14.4199	0	-2.10615	0	-2.01137	0
9.30617	0	4.58749	0	10.6887	0	-2.68441	0	2.38981	0
6.77194	0	-2.42115	0	5.04854	0	-11.2929	0	2.14136	0
2.75659	0	-4.14896	0	5.45235	0	-14.2887	0	-1.30232	0
0.0692398	0	-1.914	0	8.87163	0	-3.53741	0	-5.78401	0
-3.12484	0	-0.663467	0	15.0548	0	6.90019	0	-13.0967	0
-4.64954	0	-3.1399	0	21.0731	0	4.6686	0	-17.4875	0
-3.77121	0	-7.92753	0	15.9107	0	-1.42873	0	-16.3722	0
-2.38779	0	-10.1267	0	1.60489	0	2.82198	0	-12.9376	0
-5.18641	0	-3.33315	0	-10.679	0	9.72726	0	-6.89372	0
-6.33141	0	7.51415	0	-10.3615	0	8.47847	0	-5.82998	0
-1.26072	0	4.30091	0	-5.14809	0	8.15594	0	-8.78067	0
0.338507	0	-6.05992	0	-9.54912	0	7.46245	0	-4.81413	0
-2.27396	0	-10.848	0	-18.7422	0	-1.11637	0	1.23566	0
-2.7562	0	-10.9093	0	-23.7754	0	-5.24353	0	0.289913	0
-0.739765	0	-4.49475	0	-19.3549	0	-1.90864	0	-4.88023	0
-0.00940752	0	4.98632	0	-9.34332	0	-4.599	0	-5.58945	0
-2.018	0	11.5174	0	0.404196	0	-3.94105	0	-0.52354	0
-3.39998	0	9.62063	0	7.54847	0	5.51967	0	0.996124	0
-4.71816	0	2.17947	0	6.43543	0	5.7983	0	-6.25479	0
-5.31192	0	-1.69219	0	6.34651	0	-2.39913	0	-11.0061	0
-3.41628	0	-2.18052	0	10.36	0	-9.53122	0	-6.58174	0
-0.0745237	0	-4.56291	0	6.68634	0	-8.19307	0	-3.44744	0
-0.0181376	0	-4.5556	0	-0.11974	0	2.91896	0	-0.295191	0
-5.81949	0	1.10823	0	-2.93847	0	8.1523	0	9.98826	0
-6.43524	0	2.56767	0	-0.111074	0	4.92974	0	15.2965	0
4.33144	0	-0.810742	0	7.5234	0	5.21883	0	9.93255	0
10.1199	0	-3.90234	0	14.7253	0	8.47441	0	7.74238	0
2.15159	0	-7.18492	0	16.616	0	8.41198	0	11.9254	0
-3.22665	0	-8.7471	0	12.5329	0	2.70119	0	14.392	0
-3.13269	0	-7.5791	0	8.42137	0	-3.57931	0	8.96646	0
-6.31766	0	-2.06505	0	3.13384	0	1.47974	0	-1.53586	0
-9.72389	0	6.15023	0	-2.45367	0	8.96761	0	-3.98722	0
-9.97585	0	4.58707	0	1.60566	0	1.16902	0	-0.791946	0
-8.32396	0	-4.32458	0	7.24312	0	-7.7092	0	-2.98711	0
-3.38123	0	-4.87707	0	3.44831	0	-1.94776	0	-4.80379	0
3.00243	0	-0.248849	0	-0.199827	0	2.06374	0	-2.95314	0
2.80997	0	3.92771	0	2.0761	0	-1.77508	0	-1.30391	0
1.07992	0	9.57116	0	2.4373	0	-1.23493	0	2.3915	0
5.36231	0	9.4099	0	-5.16693	0	-1.15128	0	7.44971	0
9.17019	0	-1.48775	0	-13.4042	0	-5.85347	0	10.902	0
8.11648	0	-10.1535	0	-9.54525	0	-8.42364	0	9.36831	0
6.12161	0	-6.77641	0	0.401211	0	-9.47337	0	2.03001	0
5.46747	0	1.18721	0	2.82175	0	-12.6705	0	-4.86131	0
2.43907	0	4.26028	0	-0.445592	0	-14.4262	0	-4.71641	0
-1.14169	0	-1.63453	0	-3.68061	0	-13.4311	0	-1.02459	0
2.2783	0	-8.97743	0	-3.52011	0	-12.6699	0	-6.81878	0
5.72656	0	-6.87194	0	-1.65784	0	-12.3736	0	-11.7755	0
1.77103	0	0.715882	0	-5.81472	0	-9.82766	0	-2.1732	0
-1.4666	0	3.90471	0	-12.4803	0	-2.82313	0	4.78405	0
-1.0034	0	6.78405	0	-12.5911	0	-0.406402	0	1.85306	0
0.830061	0	13.0525	0	-6.67135	0	-3.20748	0	-1.03425	0
4.05728	0	12.3131	0	-0.63177	0	-3.08945	0	-0.356286	0
3.39581	0	5.3009	0	4.75983	0	-3.64827	0	1.63771	0
1.06142	0	4.48181	0	8.60191	0	-5.52726	0	0.163635	0
0.843846	0	9.34099	0	8.14951	0	-6.24237	0	-3.98111	0
-0.0870259	0	6.06073	0	8.34887	0	-7.13829	0	-1.25387	0
2.86695	0	-5.02363	0	6.29357	0	-12.1829	0	4.19753	0
1.82814	0	-12.7356	0	1.31533	0	-16.6899	0	5.55179	0
-6.53182	0	-13.7549	0	2.40879	0	-8.6987	0	6.53487	0
-6.21955	0	-7.98519	0	2.22477	0	5.69396	0	-0.286533	0
-2.00395	0	-1.98154	0	-4.14671	0	12.8575	0	-10.9345	0
-2.72523	0	3.53027	0	-7.33268	0	13.5754	0	-12.5032	0
-1.12872	0	7.89838	0	-5.42057	0	12.7689	0	-7.45716	0
2.39809	0	2.75717	0	-3.58109	0	6.89189	0	-1.17599	0
4.74356	0	-5.71	0	-6.62518	0	-1.21772	0	0.454006	0
5.56632	0	-8.89574	0	-8.57159	0	-0.217483	0	-2.97842	0
-2.04652	0	-8.41788	0	-3.46635	0	3.75953	0	-1.70776	0
-15.6271	0	-4.34098	0	0.787506	0	3.20033	0	2.60091	0
-22.2654	0	2.34351	0	1.62467	0	2.19608	0	1.13544	0
-13.4993	0	3.72643	0	1.39717	0	0.729133	0	-1.76732	0
1.69693	0	-2.12048	0	3.48305	0	5.31495	0	-3.43194	0
4.70105	0	0.0058133	0	3.93515	0	16.8853	0	-4.74951	0
-1.25817	0	12.9993	0	-1.99542	0	19.4765	0	-2.81	0
-3.22837	0	13.8041	0	-6.63664	0	10.5924	0	0.46073	0
3.11132	0	4.12744	0	-11.5822	0	2.22404	0	0.269339	0
9.72322	0	5.42807	0	-18.1184	0	-0.659644	0	-4.20428	0
6.3848	0	12.7319	0	-20.5028	0	4.78408	0	-3.8888	0
2.84966	0	8.57632	0	-15.6718	0	13.1424	0	7.94537	0
7.25408	0	-5.97604	0	-5.09745	0	8.84449	0	18.1638	0
10.3193	0	-11.6616	0	2.66775	0	-1.95194	0	15.0939	0
7.93835	0	-3.82835	0	7.83381	0	-4.15414	0	6.85968	0
4.47713	0	3.62874	0	12.876	0	-1.41983	0	3.40576	0
1.18192	0	5.02142	0	10.5203	0	3.65736	0	4.3562	0
-1.51604	0	3.53723	0	1.70956	0	8.22019	0	5.34189	0
-1.34132	0	1.79713	0	-3.84259	0	3.73284	0	1.68485	0
1.69024	0	-0.859495	0	0.22327	0	1.88953	0	-2.66111	0
3.34091	0	-0.0838575	0	11.0003	0	8.73984	0	2.73044	0
0.350927	0	5.41044	0	12.6722	0	9.95866	0	9.67483	0
-4.94616	0	3.41708	0	2.03644	0	7.21099	0	5.42194	0
-9.48104	0	-3.27916	0	-0.243287	0	4.29256	0	-1.7276	0
-9.22081	0	-7.23921	0	5.03535	0	0.292858	0	-0.790564	0
-3.5975	0	-8.30677	0	4.39403	0	0.107187	0	8.24234	0
-2.20804	0	-5.08295	0	3.39838	0	2.03848	0	17.601	0
-1.37715	0	-1.18709	0	0.295398	0	-0.900923	0	15.2989	0
5.3208	0	2.69964	0	-1.45187	0	-9.54553	0	5.80647	0
6.58077	0	1.05872	0	7.87534	0	-12.3948	0	0.37688	0
0.557652	0	-5.97606	0	14.4476	0	-6.16314	0	-1.91881	0
-3.62137	0	-6.93819	0	6.51073	0	-2.13266	0	3.09911	0
-2.86626	0	-2.4147	0	-3.33364	0	-1.4661	0	9.53858	0
-1.72961	0	2.78957	0	-1.72188	0	-3.56375	0	5.30175	0
-3.81151	0	7.83091	0	3.57774	0	-10.5423	0	-1.55653	0
-4.73638	0	6.87034	0	4.86538	0	-11.6761	0	-3.02392	0
-2.40507	0	-0.508178	0	5.6402	0	-6.50199	0	-1.95605	0
-2.69067	0	-5.62555	0	5.36281	0	-5.66799	0	-4.30662	0
-4.90714	0	-5.16443	0	5.89092	0	-4.15814	0	-7.82503	0
-0.917723	0	-0.420886	0	3.12995	0	0.887356	0	-7.44797	0
5.16087	0	4.01407	0	-7.61696	0	4.18983	0	-7.66911	0
5.46827	0	3.2258	0	-12.3648	0	4.89048	0	-9.76914	0
2.90232	0	1.20889	0	-8.16565	0	2.08737	0	-11.4912	0
0.418984	0	3.16633	0	-4.91867	0	-3.11644	0	-12.8598	0
-0.459021	0	5.61553	0	-4.32465	0	-5.40765	0	-9.98569	0
1.00479	0	4.05149	0	-4.49818	0	-2.5734	0	-2.19628	0
0.117264	0	-0.895172	0	-0.237383	0	0.799327	0	1.50386	0
-6.10695	0	-4.90803	0	2.71597	0	3.01859	0	-1.94672	0
-8.27045	0	-3.40579	0	-2.11181	0	3.96039	0	-5.28439	0
-2.14059	0	-1.28847	0	-5.24822	0	-1.09241	0	-2.87442	0
1.81081	0	-2.36637	0	-0.603572	0	-6.57142	0	2.68428	0
4.77727	0	-2.525	0	3.90978	0	-2.88264	0	6.11082	0
8.47623	0	-0.49551	0	0.470963	0	0.0871497	0	5.40196	0
6.76915	0	3.32061	0	-5.67358	0	-6.14724	0	-0.862311	0
6.71329	0	2.71146	0	-11.4082	0	-9.49634	0	-7.32425	0
13.3944	0	-5.52853	0	-13.0753	0	-1.70031	0	-7.15402	0
17.1146	0	-6.48791	0	-7.30831	0	7.03367	0	-3.87162	0
13.4497	0	3.56973	0	-3.7672	0	6.33139	0	-0.36535	0
5.99723	0	4.70096	0	-5.29532	0	3.22896	0	0.666818	0
1.33202	0	-4.49124	0	-6.70116	0	8.19716	0	-4.38664	0
3.36112	0	-10.918	0	-5.73169	0	13.2719	0	-7.6869	0
4.88066	0	-10.5152	0	-4.72757	0	8.33224	0	-1.52772	0
2.97236	0	-2.54698	0	-7.84751	0	3.21822	0	8.86835	0
-2.22996	0	3.67971	0	-10.1028	0	2.35868	0	14.9923	0
-7.71047	0	3.95662	0	-7.46597	0	-0.581838	0	16.5871	0
-4.15148	0	0.767778	0	-5.87496	0	-2.70256	0	13.6948	0
2.65648	0	-5.16113	0	-7.22135	0	-1.46649	0	6.91997	0
2.68851	0	-4.92084	0	-7.59933	0	0.122157	0	2.61027	0
2.44445	0	0.45388	0	-6.0966	0	1.10395	0	-2.9566	0
2.9852	0	3.36336	0	-1.72402	0	4.09171	0	-9.01572	0
-1.08818	0	2.44268	0	4.02034	0	8.31561	0	-9.99411	0
-2.64147	0	-0.185518	0	5.90811	0	11.2129	0	-12.0297	0
-3.5017	0	-0.400239	0	4.95209	0	8.38539	0	-12.0552	0
-6.12906	0	0.366861	0	2.93601	0	-0.238504	0	-4.61384	0
-2.09256	0	3.51503	0	-0.281326	0	-5.83133	0	3.94434	0
2.92835	0	8.83897	0	-1.83697	0	-6.25718	0	3.73703	0
3.26507	0	7.53464	0	-4.35093	0	-3.82642	0	-1.08101	0
6.29198	0	1.40759	0	-6.20129	0	-1.30353	0	-2.12024	0
9.78308	0	-1.09517	0	-2.25296	0	-1.06908	0	-5.16912	0
3.06448	0	-1.31273	0	1.86772	0	-4.23717	0	-3.64319	0
-4.62823	0	-1.73536	0	0.997071	0	-6.14555	0	6.33536	0
-7.60535	0	-4.93205	0	-5.04893	0	-3.23347	0	12.438	0
-15.3273	0	-9.47091	0	-9.82717	0	-8.08246	0	10.1397	0
-19.4919	0	-7.20827	0	-7.5707	0	-18.448	0	0.723887	0
-13.8892	0	0.425776	0	-0.883326	0	-15.8426	0	-7.28044	0
-3.64762	0	6.05983	0	5.24133	0	-3.92205	0	-8.04033	0
1.2895	0	6.14555	0	3.70964	0	4.23405	0	-6.48801	0
-7.21255	0	1.62595	0	-2.45042	0	6.32388	0	-7.38443	0
-15.7639	0	-1.58011	0	-4.72641	0	3.06401	0	-5.48271	0
-11.9514	0	-0.443443	0	-2.42013	0	-0.363783	0	2.05655	0
-0.973265	0	0.042189	0	4.48662	0	1.64235	0	3.099	0
5.5821	0	-3.18131	0	6.38967	0	3.74244	0	-1.39763	0
1.47318	0	-4.35209	0	2.56124	0	2.56128	0	-0.120845	0
-5.68338	0	1.54282	0	2.93819	0	1.71031	0	5.05712	0
-3.1738	0	7.71802	0	1.30931	0	-1.52976	0	8.39976	0
5.06726	0	6.76623	0	-1.87466	0	-4.46915	0	6.78039	0
5.21104	0	4.25885	0	-0.256856	0	-1.69378	0	0.239874	0
0.061169	0	2.23074	0	4.96785	0	-0.00808412	0	-5.72223	0
2.17064	0	-0.456757	0	10.648	0	-0.840576	0	-6.28935	0
9.35386	0	0.0942733	0	12.3314	0	-1.69019	0	-3.71047	0
8.34132	0	3.18901	0	10.8995	0	-4.11502	0	-4.25374	0
-1.3359	0	7.05098	0	6.80162	0	-6.69689	0	-6.78923	0
-10.7018	0	5.46373	0	1.34242	0	-5.47228	0	-3.92161	0
-10.41	0	-0.95132	0	1.8865	0	-0.896665	0	0.936415	0
-3.26062	0	-5.55537	0	7.33013	0	3.96529	0	0.302869	0
0.360345	0	-8.06325	0	10.5951	0	10.3639	0	-2.67379	0
3.89217	0	-4.17684	0	5.09759	0	15.024	0	-1.51442	0
5.40576	0	1.40469	0	-6.29252	0	12.2571	0	4.00368	0
2.48013	0	1.10994	0	-8.6996	0	3.78021	0	5.98828	0
1.62132	0	-2.13992	0	-0.645488	0	-2.07056	0	1.53018	0
2.97462	0	-5.30221	0	6.82579	0	-3.32037	0	-3.62898	0
6.12765	0	-4.75786	0	4.09593	0	-2.70603	0	-6.75729	0
7.90329	0	0.851482	0	-4.97916	0	1.10443	0	-5.72346	0
1.38319	0	6.49356	0	-8.75219	0	2.42519	0	-1.75455	0
-2.92647	0	8.66672	0	-5.48943	0	0.377724	0	-0.895494	0
-0.502851	0	7.53969	0	-1.81125	0	-1.39164	0	0.0180252	0
-6.03756	0	-0.120395	0	-3.98332	0	-2.81121	0	6.74219	0
-10.4525	0	-8.09079	0	-5.36165	0	-2.80941	0	10.5547	0
-3.33695	0	-2.953	0	-3.37517	0	-3.44494	0	5.87645	0
2.84806	0	5.50076	0	-4.77467	0	-1.67255	0	3.96764	0
1.26449	0	1.48999	0	-5.46652	0	2.54741	0	7.57506	0
-3.90564	0	-7.26405	0	-4.76426	0	3.09857	0	8.82259	0
-8.21352	0	-7.23063	0	-6.17951	0	1.21646	0	5.57527	0
-10.2948	0	-2.36737	0	-1.17377	0	0.139353	0	-3.03548	0
-6.71701	0	-3.65981	0	4.18372	0	-4.21175	0	-11.9902	0
-0.793259	0	-8.41748	0	-1.97506	0	-9.28113	0	-12.4203	0
-1.96533	0	-10.7701	0	-5.72392	0	-7.89542	0	-5.49661	0
-8.1219	0	-8.78202	0	-1.34896	0	-2.95381	0	1.60992	0
-13.9958	0	-2.39714	0	3.36509	0	1.73296	0	2.32171	0
-14.961	0	0.686386	0	10.4968	0	-1.08167	0	-3.60571	0
-5.49229	0	-2.93513	0	13.0403	0	-8.95036	0	-6.80887	0
7.50932	0	-9.03396	0	5.84752	0	-7.68811	0	3.93407	0
11.4825	0	-11.4647	0	-1.51168	0	-1.5726	0	16.9206	0
6.23357	0	-8.49559	0	-5.22957	0	-2.9882	0	13.8487	0
5.31129	0	-6.3534	0	-4.47569	0	-6.48816	0	7.25585	0
12.9409	0	-6.06028	0	-2.12123	0	-1.68763	0	4.22092	0
17.56	0	-8.67213	0	-2.26605	0	5.52053	0	0.509976	0
13.0976	0	-8.93637	0	-0.230446	0	4.93683	0	2.98842	0
3.81182	0	-0.83614	0	2.90578	0	-2.61799	0	11.3197	0
-2.34801	0	2.98144	0	2.77903	0	-5.29976	0	17.6628	0
-2.11929	0	-0.0935043	0	6.37867	0	3.05232	0	18.1164	0
-2.58651	0	-0.148421	0	7.70968	0	13.5937	0	14.8243	0
-6.01257	0	2.99428	0	-0.760577	0	17.0738	0	6.27123	0
-1.32713	0	3.83949	0	-3.4571	0	10.5353	0	-3.33613	0
8.35186	0	2.09865	0	-0.4066	0	2.84844	0	-5.76152	0
3.67949	0	1.06919	0	1.23823	0	-0.285323	0	-6.40452	0
-8.82281	0	1.36813	0	5.75606	0	-4.58491	0	-7.64853	0
-9.12099	0	4.02755	0	7.69736	0	-6.47446	0	-8.69661	0
-2.68645	0	7.17948	0	4.6631	0	-0.784412	0	-10.8433	0
-0.0815206	0	9.55212	0	0.738776	0	4.27545	0	-9.22728	0
0.613325	0	11.8191	0	-0.456702	0	0.784037	0	-4.2805	0
-2.67567	0	9.42786	0	3.45979	0	-2.13413	0	-2.91083	0
-4.22166	0	4.08641	0	7.41039	0	4.51575	0	-3.27721	0
2.62613	0	1.52009	0	3.71824	0	6.91965	0	-0.803507	0
1.93116	0	-2.4175	0	-2.86049	0	-1.93381	0	-1.51808	0
0.551856	0	-10.5317	0	-1.94766	0	-3.04996	0	-4.60476	0
9.92043	0	-12.8756	0	0.468108	0	6.96724	0	-3.69984	0
13.0103	0	-5.53253	0	-1.4737	0	8.39601	0	-3.71404	0
9.81891	0	-0.277375	0	0.156929	0	0.709059	0	-8.08799	0
5.20196	0	1.13528	0	8.18047	0	-3.00748	0	-15.4841	0
-2.83901	0	3.7428	0	10.8564	0	-2.09838	0	-17.5414	0
-9.53157	0	4.58935	0	2.62087	0	-0.15211	0	-8.53506	0
-11.7059	0	2.83468	0	-4.27733	0	-0.15565	0	-2.79722	0
-8.87668	0	1.74051	0	-4.06815	0	0.987139	0	-5.72707	0
-2.87933	0	5.94272	0	-1.21652	0	6.08377	0	-3.61115	0
5.07961	0	9.12658	0	2.02846	0	6.2583	0	-1.56268	0
8.1027	0	3.16522	0	2.03667	0	2.85581	0	-5.48916	0
4.43228	0	2.82785	0	-2.94338	0	5.38723	0	-1.56154	0
4.84854	0	11.374	0	-7.21114	0	8.36026	0	7.48605	0
5.13198	0	9.12628	0	-7.89302	0	4.79099	0	10.1643	0
3.40548	0	-1.14811	0	-8.0503	0	-3.21225	0	7.92735	0
3.40744	0	-6.80044	0	-4.48269	0	-8.30877	0	5.98485	0
-1.29627	0	-7.93803	0	3.54093	0	-7.75936	0	4.79088	0
-3.86324	0	-1.28528	0	4.77553	0	-8.05963	0	1.44403	0
1.97149	0	6.59117	0	-1.41764	0	-8.70033	0	1.36707	0
10.3874	0	2.44517	0	-2.07223	0	-6.97014	0	7.69991	0
14.0702	0	-6.55233	0	2.81522	0	-5.10025	0	10.3496	0
9.09798	0	-6.83032	0	5.1184	0	-3.46694	0	4.79796	0
4.34387	0	0.793989	0	1.32021	0	-1.84828	0	-0.924511	0
4.76416	0	5.00486	0	-5.264	0	-0.738376	0	-1.4282	0
1.85435	0	3.07399	0	-4.75656	0	-0.1209	0	2.44787	0
-4.41813	0	0.240035	0	-1.13127	0	0.0593027	0	6.7931	0
-3.71368	0	0.292434	0	-2.19548	0	-0.931123	0	5.59306	0
2.05128	0	3.97606	0	-3.99033	0	-4.58706	0	1.77788	0
3.80274	0	7.63142	0	-7.23064	0	-7.02481	0	2.45696	0
2.31493	0	10.4723	0	-9.89196	0	-5.05245	0	1.41137	0
-3.10021	0	7.72182	0	-4.72154	0	-5.5533	0	-6.66759	0
-12.7743	0	-0.764371	0	2.66701	0	-3.66515	0	-7.5135	0
-17.13	0	-3.44732	0	3.38443	0	5.47525	0	4.34487	0
-9.20275	0	1.32538	0	-3.06019	0	7.48323	0	12.4131	0
-1.56813	0	4.6785	0	-10.712	0	5.44457	0	8.02237	0
-2.84648	0	2.38323	0	-8.79225	0	8.77828	0	1.84676	0
1.69876	0	-3.54547	0	3.74844	0	3.25881	0	2.90171	0
8.61693	0	-8.35713	0	7.64348	0	-8.85543	0	-2.00799	0
7.87649	0	-6.80513	0	-0.100226	0	-10.8146	0	-13.4694	0
3.37727	0	-0.83695	0	3.04699	0	-5.66584	0	-12.5705	0
-4.32405	0	1.42853	0	10.2209	0	0.972364	0	-5.16701	0
-10.1791	0	-3.11017	0	6.25132	0	5.69367	0	-3.23592	0
-11.5467	0	-4.89654	0	-2.60611	0	4.19856	0	-0.126931	0
-7.52393	0	-2.89283	0	-14.1337	0	-0.0856781	0	5.10664	0
-0.349801	0	-3.99193	0	-17.9624	0	-2.93185	0	2.7117	0
5.2158	0	-3.74543	0	-8.07116	0	-3.35599	0	-4.89216	0
8.07772	0	-3.10374	0	0.79188	0	2.90728	0	-6.80077	0
3.25005	0	-3.52702	0	2.38663	0	8.85414	0	-3.54436	0
-3.98882	0	-5.17286	0	5.95895	0	2.79657	0	-0.901376	0
-6.29708	0	-7.72953	0	10.0762	0	-5.42285	0	-0.12801	0
-5.51081	0	-8.16354	0	6.49481	0	-6.73674	0	-0.129546	0
1.65931	0	-11.1466	0	5.81028	0	-2.99095	0	3.38774	0
12.2313	0	-12.8651	0	10.7597	0	0.598463	0	9.36629	0
13.6745	0	-8.97098	0	10.9971	0	-2.34211	0	10.5109	0
4.03733	0	-5.15093	0	10.0832	0	-6.31686	0	8.22386	0
-5.30144	0	-2.2906	0	8.17334	0	-2.36782	0	9.0035	0
-7.69314	0	1.41929	0	5.2049	0	6.2706	0	11.087	0
-4.48247	0	7.7123	0	3.17588	0	11.2918	0	7.63183	0
3.39861	0	12.681	0	-4.60353	0	10.001	0	-2.34489	0
10.8541	0	11.0122	0	-7.8426	0	1.49698	0	-9.59216	0
15.6251	0	6.4298	0	0.0382575	0	-7.18131	0	-8.90544	0
14.8069	0	0.22076	0	1.48195	0	-6.1506	0	-5.2764	0
4.48295	0	-3.8092	0	-2.94894	0	0.171243	0	-0.0230927	0
-5.05371	0	1.33535	0	-0.544753	0	4.9317	0	1.86356	0
-6.65368	0	7.64068	0	3.12475	0	7.62269	0	-3.73975	0
-5.74962	0	7.65181	0	2.67502	0	5.0463	0	-7.99576	0
-4.92596	0	5.26429	0	0.0840172	0	-1.79696	0	-1.9105	0
-3.42788	0	4.59189	0	-1.33602	0	-5.03159	0	7.48214	0
-6.9992	0	6.10217	0	2.91606	0	-1.22475	0	3.79814	0
-15.6988	0	3.90612	0	8.85645	0	9.13073	0	-6.01289	0
-13.8699	0	-2.8629	0	8.0177	0	17.5507	0	-5.48862	0
-4.6594	0	-5.98147	0	1.76305	0	16.4998	0	-0.0186044	0
-7.94747	0	-4.96876	0	-0.630663	0	8.58189	0	0.307376	0
-17.6394	0	-6.7461	0	0.898243	0	-1.03163	0	-2.31731	0
-17.9963	0	-9.06843	0	-3.29782	0	-5.87342	0	-2.94956	0
-11.5458	0	-2.32743	0	-6.32546	0	-5.46142	0	-3.93287	0
-6.19936	0	7.01004	0	1.2722	0	-4.23316	0	-5.58185	0
-3.28467	0	7.4752	0	2.69954	0	-3.28199	0	-5.21005	0
-0.691832	0	5.72088	0	-1.75402	0	-4.04083	0	-1.97903	0
2.65701	0	5.30047	0	-0.680201	0	-7.54101	0	5.71085	0
4.15747	0	4.22114	0	-1.43363	0	-9.97596	0	5.54682	0
2.02547	0	2.35142	0	-4.71523	0	-6.93628	0	-6.13688	0
2.57521	0	-1.167	0	-7.86608	0	-3.29455	0	-8.31059	0
7.28091	0	-3.69052	0	-6.45387	0	-5.15826	0	-0.0839009	0
8.55618	0	-5.48055	0	-1.62568	0	-6.57937	0	6.5429	0
8.80118	0	-7.24519	0	0.0277494	0	-6.28699	0	11.7813	0
9.07567	0	-6.73818	0	-2.22524	0	-6.61954	0	11.7368	0
3.71607	0	-2.02833	0	-2.41618	0	-3.55782	0	1.02776	0
0.537116	0	1.17753	0	7.44179	0	0.825914	0	-10.2615	0
6.00547	0	-3.78567	0	15.4207	0	2.75238	0	-7.17077	0
12.0438	0	-9.6853	0	9.89916	0	0.902329	0	2.45394	0
8.06571	0	-6.9622	0	5.44173	0	-4.02532	0	2.3422	0
-4.52421	0	-1.31697	0	10.3562	0	-2.89671	0	-1.49732	0
-8.1828	0	-2.68438	0	12.8443	0	7.45963	0	-0.954316	0
-0.0680426	0	-9.02063	0	6.61773	0	15.663	0	-4.96428	0
3.9084	0	-12.0225	0	-4.05431	0	17.8457	0	-11.8334	0
-0.315914	0	-6.30823	0	-10.4341	0	13.9344	0	-7.60799	0
-5.38221	0	1.16247	0	-8.28057	0	4.99832	0	3.28507	0
-3.20797	0	0.194626	0	-3.23063	0	3.22057	0	8.62809	0
3.44968	0	-4.96295	0	1.31037	0	5.29283	0	3.38612	0
7.71432	0	-6.60018	0	2.76246	0	2.674	0	-8.79778	0
9.30992	0	-6.93258	0	-4.21814	0	3.11155	0	-14.152	0
6.97713	0	-6.29721	0	-12.1649	0	5.89673	0	-6.36239	0
7.24376	0	-1.2226	0	-8.86135	0	0.700473	0	5.68908	0
11.2228	0	8.73651	0	-2.43469	0	-8.15043	0	10.62	0
4.92614	0	17.4484	0	-3.23549	0	-9.63099	0	8.28043	0
-7.83831	0	15.1026	0	-1.60252	0	-6.09034	0	3.85097	0
-9.68477	0	8.28115	0	0.834043	0	-3.32224	0	-0.674883	0
0.264644	0	5.23554	0	-5.89457	0	0.102461	0	-4.94272	0
9.47365	0	3.48239	0	-9.18064	0	6.61226	0	-7.26574	0
11.8248	0	1.46913	0	-4.29402	0	9.37985	0	-3.6958	0
8.70922	0	-1.56191	0	-2.6965	0	1.64597	0	2.10026	0
1.75852	0	-2.30435	0	-4.06762	0	-6.48814	0	-0.632098	0
-1.26802	0	2.5696	0	-3.27322	0	-3.98291	0	-11.8797	0
4.12864	0	8.37114	0	-3.07831	0	3.17322	0	-15.0323	0
6.74515	0	6.46251	0	-4.86437	0	7.49031	0	-6.06575	0
0.554531	0	1.10926	0	-3.43374	0	7.26617	0	-1.89669	0
-3.0322	0	-3.14024	0	-1.26845	0	4.98849	0	-1.0962	0
-1.71333	0	-10.6826	0	-4.11592	0	3.55945	0	4.36421	0
-1.44244	0	-10.3425	0	-5.41784	0	-1.34374	0	6.01435	0
0.141944	0	-0.0240519	0	-0.980533	0	-5.1976	0	5.04996	0
1.32908	0	2.4695	0	1.93081	0	-2.29247	0	5.8459	0
0.379741	0	-1.33356	0	1.77703	0	2.4989	0	3.88959	0
0.153193	0	-1.18418	0	2.92248	0	5.07234	0	1.96339	0
1.12343	0	-1.65223	0	3.60838	0	2.15354	0	5.38278	0
1.98159	0	-3.20133	0	2.43366	0	-3.74115	0	7.92257	0
-1.53722	0	1.85459	0	-0.601006	0	-5.31563	0	5.66542	0
-8.07971	0	11.334	0	-4.39011	0	-4.54343	0	1.55045	0
-12.1187	0	15.6898	0	-3.21413	0	-8.78083	0	-4.38403	0
-13.2678	0	8.0914	0	2.2332	0	-13.674	0	-6.22394	0
-12.2248	0	3.13546	0	5.65315	0	-8.95139	0	-1.56537	0
-6.89152	0	10.2856	0	2.35612	0	-1.24343	0	1.66622	0
-0.635616	0	8.73919	0	-5.74429	0	0.0517807	0	2.08021	0
1.47951	0	0.127028	0	-8.32218	0	1.5916	0	2.20776	0
2.89293	0	-1.56852	0	-3.76038	0	4.15262	0	0.203629	0
0.557106	0	-0.800974	0	-1.76809	0	5.72852	0	0.182134	0
-2.03782	0	-0.109447	0	-4.6845	0	7.88711	0	1.39798	0
3.71513	0	0.708028	0	-7.3776	0	6.21226	0	-4.58012	0
7.15697	0	-0.0939797	0	-7.3652	0	2.23354	0	-12.3327	0
3.04321	0	-1.40452	0	-7.75915	0	-2.57172	0	-14.5144	0
-2.45436	0	1.58007	0	-9.51164	0	-5.43255	0	-9.95477	0
-2.56362	0	5.12255	0	-7.04401	0	-0.835646	0	-0.0199376	0
0.775511	0	0.101975	0	1.62084	0	3.72539	0	4.15809	0
-1.28745	0	-8.29356	0	9.67495	0	2.16396	0	-2.02374	0
-1.38687	0	-6.55684	0	6.75083	0	-1.98518	0	-4.77011	0
3.67449	0	2.37657	0	-1.03581	0	-5.27608	0	2.29591	0
2.57078	0	2.73734	0	-1.73232	0	-5.87197	0	7.96641	0
-2.47819	0	-6.42388	0	3.798	0	-6.00914	0	5.70525	0
-1.96043	0	-12.96	0	11.2406	0	-6.16868	0	4.65241	0
0.340555	0	-11.4733	0	10.1119	0	-1.25727	0	7.72051	0
0.0691157	0	-3.20962	0	-1.86717	0	4.16626	0	6.67731	0
-1.49196	0	9.51527	0	-8.0885	0	4.54492	0	3.94022	0
-8.68931	0	15.8796	0	-0.769342	0	5.27018	0	4.52773	0
-16.706	0	9.06342	0	6.59115	0	5.49075	0	5.70217	0
-10.9466	0	2.12108	0	9.56564	0	3.14936	0	4.6981	0
2.62592	0	3.55173	0	18.2546	0	2.74295	0	1.33163	0
8.07399	0	2.81717	0	24.1423	0	2.31936	0	-2.25376	0
10.5536	0	-7.48515	0	19.1695	0	2.06486	0	-2.17743	0
16.5246	0	-12.0778	0	14.9343	0	6.28673	0	1.97169	0
15.4991	0	-6.49595	0	11.4016	0	6.7232	0	0.626583	0
2.8392	0	-4.58951	0	6.67077	0	0.152233	0	-6.49083	0
-8.74716	0	-2.13609	0	4.86467	0	-3.5684	0	-5.8454	0
-5.74311	0	1.91594	0	0.359658	0	-3.43885	0	-2.96537	0
4.28545	0	0.876854	0	-5.21475	0	-4.98801	0	-4.91147	0
5.28832	0	2.32992	0	-4.18799	0	-6.77311	0	-1.74876	0
0.584034	0	6.99378	0	0.22306	0	-3.34298	0	2.68176	0
-2.51593	0	4.47366	0	0.395438	0	2.42545	0	-0.0891204	0
-5.13766	0	-0.172081	0	0.387822	0	2.02487	0	0.0315178	0
-7.7603	0	2.75787	0	3.70357	0	-5.09784	0	6.13492	0
-9.7601	0	7.24837	0	1.99482	0	-11.4291	0	8.97745	0
-6.78091	0	6.48074	0	-5.96171	0	-10.2807	0	6.47514	0
-3.80895	0	0.949581	0	-12.5313	0	-3.80819	0	1.66695	0
-7.87365	0	-0.883773	0	-14.9375	0	0.82693	0	-0.857413	0
-12.0935	0	8.03079	0	-13.3227	0	0.333806	0	-0.804629	0
-7.76692	0	13.8974	0	-7.87187	0	-1.51637	0	0.775418	0
2.16588	0	5.39382	0	-2.11962	0	-1.44645	0	4.08281	0
4.96593	0	-5.71357	0	1.50517	0	-4.37721	0	6.74454	0
1.51427	0	-6.32491	0	1.8273	0	-5.99105	0	5.16377	0
0.328228	0	1.41193	0	-0.191123	0	1.74756	0	2.51029	0
3.66746	0	3.04244	0	-1.40539	0	10.6345	0	0.167303	0
7.46479	0	-4.69633	0	-2.42372	0	10.8304	0	-6.19804	0
6.06437	0	-9.62724	0	-9.1714	0	4.3261	0	-6.04367	0
2.50405	0	-5.3814	0	-15.2965	0	0.17843	0	4.05589	0
1.9719	0	3.37694	0	-9.34772	0	1.4651	0	7.16648	0
3.41983	0	2.87501	0	-2.71489	0	2.06473	0	-0.118599	0
1.66055	0	-6.25794	0	-4.95867	0	-1.4435	0	-8.3969	0
-1.70009	0	-9.54944	0	-9.36564	0	-3.94446	0	-8.83657	0
-2.26833	0	-8.61021	0	-10.2075	0	0.444053	0	-1.19171	0
-0.392132	0	-6.01722	0	-4.46968	0	7.24789	0	-1.31741	0
3.79713	0	-4.29528	0	3.06901	0	8.00094	0	-6.36904	0
9.21859	0	-8.23236	0	5.2806	0	4.78294	0	-3.58793	0
10.9033	0	-11.0591	0	3.73802	0	2.64892	0	-1.48323	0
8.05392	0	-11.0331	0	0.414543	0	5.12086	0	-5.60218	0
7.02572	0	-7.36983	0	-1.31146	0	11.6905	0	-11.4475	0
8.56946	0	-0.898744	0	1.76389	0	13.3202	0	-11.9153	0
8.79461	0	-0.363674	0	6.35936	0	9.46809	0	-5.97916	0
8.48301	0	-5.07417	0	8.58656	0	6.09123	0	-3.39084	0
8.15627	0	-7.94859	0	5.87754	0	2.98174	0	-1.89602	0
8.45719	0	-3.12845	0	4.12714	0	0.359331	0	5.70542	0
9.47726	0	6.71539	0	6.88862	0	-0.241523	0	11.1534	0
6.39298	0	10.4901	0	5.23925	0	2.56315	0	10.1882	0
1.78165	0	12.7427	0	1.27523	0	5.86825	0	6.65043	0
-1.32076	0	17.9778	0	2.54121	0	0.615604	0	4.64643	0
-8.86708	0	12.4386	0	4.71833	0	-6.2782	0	5.16665	0
-13.1831	0	1.81324	0	5.91095	0	-2.52098	0	4.77643	0
-4.3477	0	0.342839	0	7.77548	0	4.96638	0	1.30009	0
4.11411	0	1.00536	0	4.12666	0	10.0822	0	-5.29906	0
4.54004	0	0.371819	0	1.58641	0	10.2121	0	-6.46502	0
3.78729	0	1.65147	0	9.23744	0	6.16934	0	2.57894	0
-0.502568	0	6.26619	0	11.0675	0	4.06867	0	13.3906	0
-5.08243	0	11.6681	0	4.13732	0	2.08151	0	17.3536	0
-2.08157	0	4.87039	0	-2.13639	0	-1.8238	0	11.3226	0
-0.645688	0	-7.47358	0	-8.02375	0	-3.73982	0	2.02978	0
-5.66895	0	-4.55755	0	-7.4422	0	-1.8491	0	-1.01609	0
-9.44084	0	6.67516	0	0.403573	0	0.333915	0	1.3256	0
-9.56198	0	13.8515	0	7.17896	0	-1.44584	0	3.23788	0
-7.38341	0	13.093	0	8.66059	0	-7.14892	0	0.468671	0
-2.80861	0	0.4624	0	5.90312	0	-8.53311	0	-3.9288	0
4.86629	0	-10.3236	0	3.45625	0	-3.74863	0	-3.89491	0
9.02951	0	-6.97061	0	2.9663	0	-3.31726	0	-0.392833	0
5.32225	0	0.886086	0	4.20412	0	-5.45418	0	0.869871	0
-0.256852	0	7.39878	0	5.74014	0	-3.02233	0	-1.19458	0
-2.1806	0	10.8154	0	3.52844	0	0.338292	0	-2.11387	0
-0.237626	0	5.99285	0	-1.2884	0	2.78812	0	-1.9688	0
-0.297174	0	2.96617	0	-3.00109	0	3.80283	0	-1.84151	0
-3.16985	0	4.72712	0	3.33822	0	3.49217	0	-2.13754	0
-2.04948	0	2.11012	0	10.6805	0	-0.995304	0	-2.31962	0
1.64586	0	0.671899	0	8.05632	0	-3.78169	0	-0.283456	0
2.43566	0	-2.06467	0	2.05784	0	6.69476	0	-0.526757	0
3.88311	0	-10.4822	0	-0.123517	0	11.7135	0	-4.80634	0
4.92503	0	-10.5386	0	-0.993662	0	2.51656	0	-8.09476	0
1.9879	0	-5.6511	0	-1.29195	0	-3.39239	0	-8.02139	0
-1.0342	0	-6.77087	0	-2.06911	0	-4.82331	0	-3.7957	0
-1.77135	0	-9.71311	0	-3.2104	0	-6.66875	0	1.75934	0
-1.11186	0	-10.9583	0	-3.82594	0	-7.94004	0	5.62082	0
-2.90276	0	-6.58569	0	-3.45433	0	-6.20791	0	4.43794	0
-6.11777	0	1.80608	0	-3.37377	0	-3.17181	0	-3.76232	0
-7.32187	0	10.9965	0	-4.55721	0	-2.67861	0	-8.86594	0
-8.92907	0	16.3072	0	-0.372982	0	-3.11554	0	-3.60591	0
-8.08864	0	11.6866	0	4.31293	0	-2.34732	0	6.61489	0
-0.45403	0	4.64296	0	-0.224989	0	-2.5094	0	8.84014	0
6.33831	0	5.37044	0	-3.83686	0	-5.59847	0	0.00246284	0
6.54847	0	10.2897	0	-2.07301	0	-7.8365	0	-4.28057	0
5.21092	0	6.05833	0	-6.70002	0	-7.41997	0	-1.46186	0
2.42545	0	-5.24506	0	-14.1797	0	-5.30908	0	-0.652556	0
-4.30139	0	-12.4553	0	-12.93	0	-4.79661	0	0.538472	0
-10.7063	0	-14.8998	0	-6.33746	0	-6.93534	0	4.87799	0
-12.9922	0	-10.2039	0	0.199245	0	-5.10398	0	8.39807	0
-9.58724	0	-1.69681	0	7.51895	0	2.05355	0	5.24027	0
-3.50286	0	0.66958	0	11.9682	0	5.21007	0	-5.36657	0
-3.20692	0	-0.384354	0	6.0044	0	0.162064	0	-16.934	0
-5.99848	0	-0.175914	0	-4.46578	0	-2.59727	0	-21.817	0
-2.12114	0	1.37869	0	-8.2229	0	-0.397647	0	-16.0361	0
3.33621	0	7.08391	0	-3.002	0	-1.81406	0	-3.68082	0
3.7153	0	9.13432	0	8.13754	0	-7.20524	0	6.56686	0
2.97545	0	1.76336	0	12.8941	0	-10.9507	0	8.55461	0
3.61298	0	-3.37569	0	8.0865	0	-6.8969	0	5.27676	0
4.73087	0	-2.72804	0	6.30285	0	2.11709	0	3.11457	0
6.96516	0	-2.98103	0	10.2647	0	4.84145	0	1.40316	0
9.06321	0	-0.393684	0	11.1136	0	2.842	0	2.12435	0
8.93067	0	8.60809	0	6.44281	0	3.6053	0	7.64431	0
8.85242	0	9.15338	0	7.71287	0	8.08813	0	7.78627	0
5.31229	0	-2.44249	0	12.3994	0	11.4617	0	0.550149	0
-0.526238	0	-6.91244	0	9.12552	0	8.37056	0	-4.23079	0
0.404824	0	-4.33991	0	4.22469	0	5.67359	0	-5.0949	0
2.27808	0	-5.15283	0	0.499408	0	6.58527	0	-3.96881	0
-0.0227384	0	-2.45718	0	-5.31812	0	4.1937	0	0.704921	0
-1.16788	0	3.71839	0	-8.36402	0	-0.234762	0	7.6489	0
-0.889292	0	7.59712	0	-6.11783	0	-2.12461	0	9.53663	0
-3.48163	0	8.94839	0	-4.86782	0	-3.66803	0	6.00438	0
-6.42757	0	3.70293	0	-6.07917	0	-8.30077	0	3.27132	0
-5.61476	0	-6.20768	0	-4.26291	0	-10.4165	0	2.40227	0
-6.39004	0	-8.60763	0	0.639114	0	-3.69429	0	1.78002	0
-10.3813	0	-3.44057	0	2.81196	0	5.02393	0	4.62259	0
-10.5286	0	-2.4324	0	-1.546	0	8.15819	0	10.2474	0
-5.47446	0	-6.76752	0	-7.33406	0	5.99508	0	10.0935	0
-0.289838	0	-8.95241	0	-2.1	0	-0.926322	0	3.2434	0
2.12568	0	-6.9937	0	5.11932	0	-6.61115	0	-4.03782	0
0.0527452	0	-6.01373	0	0.774364	0	-2.01932	0	-5.05368	0
-2.13703	0	-7.00584	0	-1.45004	0	4.93102	0	-1.64273	0
2.89455	0	-6.0904	0	0.766805	0	1.11237	0	-1.63104	0
11.3677	0	-2.2254	0	1.06478	0	-7.20594	0	-5.54052	0
12.625	0	1.9907	0	3.32038	0	-8.02444	0	-8.44735	0
3.6978	0	5.16437	0	6.31856	0	2.12798	0	-6.64899	0
-5.23086	0	3.29105	0	6.37982	0	12.8523	0	-2.41569	0
-2.86808	0	-1.94391	0	4.94587	0	8.09827	0	3.51463	0
7.31123	0	-2.32893	0	4.36105	0	-4.02605	0	5.77086	0
9.41832	0	-0.576004	0	-0.0506115	0	-6.22839	0	-0.556885	0
1.89212	0	-3.21407	0	-4.20473	0	-0.751527	0	-4.01751	0
-6.34442	0	-7.17374	0	-0.816106	0	0.426385	0	-1.33571	0
-13.4439	0	-1.71574	0	1.21208	0	-5.54717	0	0.611276	0
-14.3282	0	6.67741	0	0.177797	0	-5.66287	0	0.36395	0
-10.6965	0	4.30822	0	3.52164	0	2.18523	0	-4.89713	0
-8.99201	0	-0.698537	0	6.52034	0	2.34165	0	-9.90264	0
-8.83868	0	-2.74825	0	3.75242	0	-0.865395	0	-7.92287	0
-5.61614	0	-5.34188	0	-2.37571	0	1.97808	0	-5.95229	0
4.19472	0	-8.0927	0	-5.76485	0	2.26883	0	-3.6739	0
10.9534	0	-5.37721	0	-1.64366	0	1.2396	0	2.28021	0
5.14546	0	6.65924	0	0.928146	0	3.8879	0	1.80487	0
-2.405	0	9.3356	0	-4.72526	0	4.78058	0	-7.82876	0
1.88332	0	-4.4885	0	-8.32576	0	2.62251	0	-11.7773	0
11.8936	0	-11.9945	0	-3.74595	0	1.63149	0	-2.97875	0
15.1478	0	-8.30412	0	1.68908	0	3.96859	0	4.48283	0
11.0158	0	-4.5607	0	-1.22267	0	5.41665	0	-0.889529	0
3.77622	0	-2.28992	0	-10.052	0	2.62977	0	-7.57765	0
-6.49149	0	3.56438	0	-11.0399	0	1.85372	0	-6.71315	0
-10.5343	0	9.45684	0	-1.70967	0	6.57232	0	-6.26648	0
2.64423	0	3.82484	0	5.50574	0	10.9221	0	-4.36022	0
19.0355	0	-6.95619	0	5.37499	0	7.20172	0	-0.656422	0
22.3786	0	-9.06473	0	3.68621	0	-1.69622	0	-1.10728	0
16.1879	0	-2.10574	0	2.40122	0	-1.26023	0	-0.958045	0
4.26276	0	2.83891	0	-1.97754	0	4.85287	0	0.62099	0
-7.19777	0	0.572957	0	-3.25161	0	4.50226	0	2.80961	0
-7.67489	0	1.23017	0	1.82984	0	4.21402	0	7.28302	0
-2.2479	0	4.4557	0	2.71447	0	4.49298	0	6.88955	0
1.74347	0	4.65977	0	-2.5958	0	0.14425	0	2.39151	0
5.51332	0	2.91574	0	-6.92609	0	-2.37617	0	1.32699	0
7.77066	0	0.0757097	0	-7.51394	0	-3.01679	0	1.90708	0
10.3981	0	0.951384	0	-6.57079	0	-5.62046	0	6.26183	0
10.501	0	6.18682	0	-6.14172	0	-5.00306	0	8.35068	0
3.26792	0	8.59265	0	-3.9298	0	0.521975	0	3.11596	0
-5.07402	0	3.54357	0	-0.167634	0	4.06898	0	2.00079	0
-12.203	0	-1.02717	0	0.903709	0	-0.293799	0	1.47138	0
-15.0519	0	1.70201	0	-3.02251	0	-7.41216	0	-1.48568	0
-9.6084	0	0.308406	0	-9.77523	0	-8.79454	0	1.88265	0
-1.77782	0	-6.75068	0	-11.1645	0	-5.37889	0	7.37047	0
0.443391	0	-7.07009	0	-7.17674	0	-2.66705	0	6.66157	0
-1.77763	0	-2.59688	0	-6.88628	0	-3.97409	0	3.01075	0
0.539298	0	0.629372	0	-7.32101	0	-4.82041	0	2.16355	0
0.851107	0	1.78768	0	-2.22702	0	-3.39235	0	4.15317	0
-7.63883	0	-0.000710412	0	2.12449	0	-4.61504	0	10.3435	0
-15.3058	0	-1.25956	0	0.481211	0	-5.51819	0	13.9096	0
-16.5079	0	2.73525	0	-7.12051	0	-0.599125	0	7.24423	0
-14.032	0	7.78684	0	-15.0132	0	5.0675	0	1.2083	0
-10.6405	0	10.2372	0	-9.90409	0	3.09461	0	4.49053	0
-6.59497	0	10.1473	0	-0.304479	0	-3.22544	0	10.2083	0
-2.93879	0	8.69835	0	-0.806946	0	-2.16735	0	7.15986	0
0.498247	0	9.61176	0	-3.63469	0	6.09956	0	-2.78968	0
3.28919	0	6.6253	0	-2.76623	0	7.07779	0	-7.79249	0
3.27236	0	-0.36647	0	0.965409	0	-1.37128	0	-5.05177	0
1.35808	0	1.13295	0	1.62082	0	-6.73662	0	1.7135	0
1.96281	0	6.24888	0	-0.153976	0	-3.97432	0	3.83292	0
1.41779	0	2.44361	0	1.13197	0	-0.340662	0	-1.82355	0
-5.038	0	-3.22726	0	0.394172	0	-2.12014	0	-5.19251	0
-8.19604	0	-3.53729	0	-3.85952	0	-6.36119	0	-3.1426	0
-2.76615	0	-2.01952	0	-6.1961	0	-7.28448	0	-0.38713	0
4.1874	0	0.205821	0	-3.15585	0	-3.30401	0	-0.275007	0
4.83053	0	-1.24727	0	-0.178946	0	-1.01561	0	-1.32655	0
2.68457	0	-7.28219	0	-1.46157	0	-2.83554	0	3.12193	0
5.15537	0	-9.24745	0	-2.85543	0	-3.13002	0	11.5466	0
9.16344	0	-5.75212	0	-6.11685	0	-0.145816	0	13.1633	0
7.39111	0	-5.78962	0	-9.90459	0	4.33731	0	3.21955	0
-1.07053	0	-7.41199	0	-6.20745	0	3.30194	0	-6.43847	0
-1.82876	0	-1.511	0	4.64728	0	-3.06117	0	-6.76316	0
7.27355	0	4.30073	0	13.2857	0	-3.68239	0	-7.67179	0
12.3071	0	1.64369	0	8.21632	0	-0.0692314	0	-10.8456	0
14.5441	0	-2.90554	0	-3.97563	0	0.66273	0	-10.3319	0
15.1078	0	-7.09504	0	-4.38141	0	1.33941	0	-8.14219	0
9.22424	0	-12.4132	0	3.05008	0	0.35498	0	-7.13186	0
1.56808	0	-11.597	0	2.35725	0	-4.79636	0	-5.90659	0
1.13475	0	-7.32592	0	-3.3903	0	-0.0222924	0	2.00668	0
4.37682	0	-6.93748	0	-7.63877	0	12.6809	0	12.4096	0
3.0872	0	-5.37451	0	-9.45765	0	11.1714	0	15.8514	0
-1.72958	0	-3.96978	0	-7.99938	0	-2.11145	0	5.55122	0
-5.65588	0	-8.78216	0	-11.4013	0	-10.7514	0	-15.4893	0
-3.20722	0	-12.7744	0	-14.5811	0	-8.18701	0	-23.9267	0
1.86761	0	-5.37295	0	-3.78974	0	0.500597	0	-16.6987	0
0.523202	0	7.19027	0	5.05413	0	3.91006	0	-9.51162	0
-3.20875	0	11.2183	0	-0.773588	0	-2.00521	0	-3.52478	0
0.136	0	10.2385	0	-3.61428	0	-8.4881	0	1.40819	0
3.7043	0	8.59262	0	0.706763	0	-6.41359	0	3.26277	0
1.28372	0	2.84825	0	1.52587	0	-0.42088	0	-0.929915	0
0.131872	0	-0.430049	0	1.73359	0	2.76456	0	-5.46197	0
-2.79659	0	1.73294	0	0.752756	0	3.60324	0	-0.463046	0
-10.0692	0	3.29099	0	-3.48453	0	3.38325	0	6.29646	0
-10.9601	0	4.62719	0	-3.53147	0	4.96731	0	7.16157	0
-0.248982	0	9.07642	0	-0.711945	0	11.4735	0	4.74206	0
9.7213	0	12.1601	0	1.16343	0	18.3564	0	3.53562	0
10.2254	0	11.1265	0	3.46869	0	16.3812	0	5.47404	0
11.2235	0	8.4236	0	2.02113	0	5.63622	0	5.06279	0
15.7218	0	5.20989	0	-1.86196	0	-2.42192	0	1.86978	0
16.606	0	3.98568	0	0.0169724	0	-0.357115	0	0.415399	0
14.0515	0	4.03752	0	1.95583	0	7.28969	0	-2.85443	0
9.05752	0	4.65692	0	-3.96788	0	10.5935	0	-8.16728	0
-2.18619	0	6.6787	0	-10.815	0	6.1177	0	-8.79144	0
-14.3695	0	11.0533	0	-7.49168	0	1.90145	0	-1.96603	0
-14.7106	0	13.0089	0	3.16886	0	3.56892	0	8.61248	0
-7.06393	0	3.06196	0	6.17894	0	5.26036	0	14.4332	0
-6.0891	0	-8.88549	0	2.90168	0	4.3075	0	12.1694	0
-10.0589	0	-10.3531	0	5.28858	0	3.96396	0	4.79605	0
-8.01686	0	-4.86163	0	10.5316	0	0.0835415	0	-3.8916	0
-2.5063	0	2.06714	0	8.29526	0	-6.87451	0	-7.59146	0
0.17172	0	2.21434	0	1.12733	0	-11.3559	0	-2.75723	0
-0.540165	0	-2.11391	0	1.7235	0	-13.96	0	3.92412	0
-2.95403	0	-5.00232	0	7.77927	0	-11.8594	0	-0.632872	0
-1.95804	0	-8.03921	0	4.80793	0	-6.52228	0	-9.93074	0
-0.417949	0	-5.14928	0	-2.12772	0	-3.03471	0	-6.30278	0
-3.07998	0	-1.57459	0	-0.721055	0	-2.53613	0	2.97294	0
-3.43103	0	-4.16644	0	-2.83555	0	-1.97724	0	5.67406	0
-1.03174	0	-3.8235	0	-8.86314	0	3.71042	0	4.21536	0
-0.16481	0	1.02021	0	-4.81349	0	6.12993	0	5.3227	0
2.82046	0	1.64074	0	-0.442649	0	1.77461	0	9.02853	0
2.593	0	-7.55206	0	-2.61781	0	2.50796	0	5.3959	0
-3.86917	0	-16.8431	0	-7.26078	0	8.02832	0	-5.29049	0
-4.88955	0	-16.5444	0	-10.8492	0	9.25654	0	-9.82316	0
-5.02105	0	-9.80296	0	-6.23918	0	7.25016	0	-6.64735	0
-11.86	0	1.54651	0	-0.683829	0	3.21128	0	-2.9892	0
-12.6379	0	11.5485	0	-1.52704	0	-3.07616	0	1.50673	0
-3.83594	0	10.5152	0	-0.128981	0	-2.85416	0	7.32581	0
6.34476	0	0.903177	0	3.41873	0	-0.905639	0	8.44055	0
10.4337	0	-4.92507	0	6.92761	0	-9.06062	0	2.25512	0
5.08219	0	-2.21022	0	12.3677	0	-15.6371	0	0.592294	0
-0.253862	0	2.76027	0	12.1785	0	-12.2064	0	3.45138	0
-1.58161	0	6.90431	0	5.0096	0	-8.2799	0	-0.379814	0
-3.47258	0	9.46471	0	-1.41942	0	-5.68128	0	-4.66123	0
-2.84149	0	4.9781	0	-3.25362	0	-1.48748	0	-9.05179	0
-0.803714	0	-0.462825	0	-2.68089	0	0.524663	0	-13.0201	0
-1.78345	0	1.72084	0	-6.67466	0	-2.6278	0	-5.79193	0
2.94868	0	4.28396	0	-6.65514	0	-9.57269	0	1.62861	0
11.5261	0	3.86314	0	4.37503	0	-9.51404	0	0.296575	0
9.01806	0	2.91638	0	6.86911	0	-0.362121	0	1.13681	0
-1.51235	0	1.5818	0	-1.72914	0	4.88865	0	1.98547	0
-7.86971	0	-1.25894	0	-12.2258	0	7.38723	0	-1.52834	0
-6.81669	0	-3.12083	0	-18.1637	0	10.213	0	-7.02303	0
-1.42029	0	-0.407081	0	-12.2593	0	9.23592	0	-10.6215	0
4.19353	0	1.41804	0	-6.61006	0	6.88542	0	-6.26888	0
3.45843	0	2.51866	0	-3.80917	0	7.19503	0	-0.874041	0
[truncated: 168,902 more rows]

## Sheet: Figure 3a PRF 3000Hz
Fig. 3a Examples of acquired multi-unit activity (MUA) from the S1 using tFUS with PRF=3000 Hz.
tFUS (µV)	US Stim	SFLP (µV)	US Stim	SSKF (µV)	US Stim	SSHK 100% (µV)	US Stim	SSHK 43% (µV)	US Stim
8.67796	0	-0.647529	0	0.577716	0	-11.7859	0	1.65565	0
13.6583	0	-6.48448	0	-2.01773	0	-11.429	0	4.17445	0
10.522	0	-10.3517	0	1.4133	0	-3.67508	0	12.9403	0
5.5708	0	-4.60569	0	9.77476	0	4.8639	0	20.5078	0
-0.596462	0	-1.41119	0	12.4228	0	10.9587	0	15.245	0
-1.50759	0	-3.0557	0	-1.57278	0	11.9341	0	5.10495	0
-1.09131	0	1.23684	0	-17.4538	0	5.05167	0	5.67062	0
-1.91133	0	4.33082	0	-18.0355	0	-2.12289	0	14.1581	0
-1.86829	0	8.02523	0	-13.2732	0	-3.19501	0	16.1201	0
-0.53923	0	17.8386	0	-14.0442	0	-8.29633	0	11.4417	0
4.76146	0	22.4942	0	-10.5886	0	-17.7135	0	9.60319	0
6.02327	0	21.7245	0	-0.782475	0	-13.1466	0	6.39475	0
0.114227	0	19.6028	0	2.63093	0	-3.93722	0	-0.992181	0
-2.33451	0	13.2594	0	-1.52846	0	-7.65355	0	-4.35069	0
1.22451	0	4.59651	0	-6.59676	0	-10.5926	0	-6.47908	0
2.13657	0	-4.40519	0	-10.8333	0	-6.54732	0	-9.99619	0
-0.688042	0	-11.0051	0	-12.0556	0	-0.967686	0	-11.8699	0
-1.67727	0	-9.53612	0	-8.68788	0	7.02823	0	-13.8409	0
-3.53847	0	-1.36201	0	-4.52477	0	11.1541	0	-9.29935	0
-7.83989	0	3.57347	0	-4.25149	0	9.14975	0	1.60853	0
-7.31282	0	1.3544	0	-7.85825	0	4.09811	0	5.67683	0
0.405708	0	0.691307	0	-10.314	0	-0.316729	0	-0.970304	0
4.6582	0	3.19468	0	-5.98503	0	1.91744	0	-7.78474	0
-3.22326	0	3.32277	0	3.87225	0	0.64603	0	-4.20848	0
-12.2486	0	1.80749	0	10.0125	0	-8.11652	0	2.35676	0
-8.53665	0	2.41886	0	13.2617	0	-9.93783	0	-1.20082	0
2.64691	0	8.38593	0	19.9513	0	-5.27858	0	-13.1285	0
8.53299	0	11.7084	0	20.5482	0	-0.938159	0	-14.7107	0
5.54044	0	2.91654	0	12.7896	0	2.87742	0	-1.96969	0
0.121894	0	-6.56419	0	8.6105	0	4.5979	0	3.64231	0
-2.90775	0	-4.4817	0	8.31283	0	8.08996	0	-1.97868	0
-8.23259	0	3.71398	0	8.97378	0	14.2426	0	-7.24777	0
-11.6588	0	8.60594	0	13.7238	0	16.4688	0	-6.93636	0
-6.49091	0	9.53826	0	14.5166	0	13.7739	0	-1.29732	0
-1.81809	0	12.9056	0	8.82627	0	8.17182	0	4.02211	0
-1.57071	0	16.0274	0	12.4454	0	3.35267	0	5.24697	0
-1.62625	0	12.1109	0	23.8424	0	4.50539	0	4.34902	0
3.36717	0	4.16319	0	29.3419	0	9.7682	0	4.4183	0
12.2379	0	-1.95609	0	27.6941	0	11.8558	0	3.79396	0
11.4911	0	-2.83142	0	20.1351	0	11.3329	0	-0.147697	0
4.77689	0	2.89867	0	8.52177	0	14.0076	0	-5.81864	0
1.63526	0	11.2793	0	-1.3366	0	16.1177	0	-9.74503	0
-1.7149	0	11.6808	0	-9.08813	0	10.6393	0	-10.6072	0
-1.19969	0	2.59551	0	-22.1665	0	4.0764	0	-8.70981	0
4.10803	0	-4.57359	0	-37.6786	0	1.78946	0	-5.43625	0
7.94227	0	-5.28735	0	-43.9547	0	1.97193	0	-3.76647	0
6.01725	0	-0.219031	0	-43.5822	0	1.22407	0	-2.93308	0
0.541268	0	6.57026	0	-44.9905	0	-5.34485	0	0.591364	0
-1.07573	0	7.61548	0	-47.0315	0	-9.82207	0	5.75783	0
-3.3903	0	6.32443	0	-46.2704	0	-8.99182	0	10.026	0
-9.6067	0	6.54236	0	-40.6494	0	-10.1304	0	10.6717	0
-13.0653	0	2.7102	0	-29.8448	0	-9.45228	0	4.39887	0
-9.63624	0	-3.9447	0	-19.3526	0	-9.547	0	-2.79345	0
-2.72971	0	-6.47966	0	-14.1261	0	-19.5608	0	-3.66168	0
-2.15374	0	-7.35718	0	-15.3733	0	-27.6893	0	-0.750554	0
-4.91894	0	-6.87953	0	-21.1556	0	-21.22	0	1.3533	0
0.147602	0	-5.16603	0	-24.5882	0	-10.1275	0	-0.87809	0
6.1826	0	-6.0806	0	-20.3134	0	-6.58238	0	-3.81243	0
6.25871	0	-2.60429	0	-12.2758	0	-6.1315	0	-5.48685	0
8.62029	0	5.60851	0	-6.86686	0	-3.07514	0	-10.133	0
14.858	0	4.17337	0	-7.81881	0	0.744554	0	-11.9629	0
16.2974	0	-5.5636	0	-11.9374	0	4.53556	0	-6.87237	0
10.7852	0	-9.11153	0	-8.38007	0	5.6267	0	-2.3602	0
8.00688	0	-8.92728	0	-3.31161	0	1.73578	0	-0.731388	0
9.28773	0	-9.34586	0	-3.99742	0	-5.00647	0	4.37243	0
1.41965	0	-4.75745	0	-3.68857	0	-5.04062	0	9.38328	0
-12.0908	0	1.99798	0	-5.58881	0	3.12852	0	8.76044	0
-14.0567	0	1.05082	0	-12.1425	0	2.81773	0	6.79802	0
-5.17101	0	-4.04345	0	-12.3906	0	-5.52515	0	8.97502	0
-0.664727	0	-3.17713	0	-1.10835	0	-5.11189	0	11.466	0
-2.78083	0	-3.58686	0	13.1798	0	1.3989	0	6.98894	0
-2.87962	0	-8.01973	0	23.3337	0	4.5208	0	2.41504	0
-1.30763	0	-9.3568	0	30.8949	0	8.6807	0	2.57628	0
1.90874	0	-10.6089	0	32.628	0	12.8906	0	1.67887	0
5.8174	0	-8.56049	0	19.9941	0	8.2588	0	-0.305294	0
3.90369	0	-3.71507	0	2.69093	0	1.36158	0	2.83546	0
-1.13195	0	-1.46958	0	-5.38437	0	0.185868	0	8.85426	0
-3.27616	0	2.69796	0	-6.57635	0	-2.42729	0	6.765	0
-4.25711	0	5.80862	0	-7.58847	0	-8.86397	0	1.76985	0
-5.95614	0	7.48801	0	-11.8343	0	-11.7181	0	6.15894	0
-7.30348	0	4.94032	0	-16.6467	0	-9.22436	0	9.64319	0
-2.02804	0	-3.75135	0	-13.459	0	-8.9567	0	0.631597	0
7.68881	0	-7.0654	0	-4.07832	0	-12.9628	0	-9.07439	0
5.95586	0	-7.52261	0	-0.630505	0	-14.8066	0	-10.9697	0
-1.75875	0	-9.50722	0	5.21375	0	-10.4492	0	-10.5719	0
-2.73937	0	-5.98522	0	26.0598	0	-3.65893	0	-7.24676	0
-2.89297	0	4.4875	0	41.2068	0	0.33537	0	-5.2876	0
-3.69094	0	11.5528	0	28.4809	0	5.00357	0	-9.09389	0
-3.83058	0	7.0565	0	-4.79091	0	6.46076	0	-7.26063	0
-2.32314	0	0.280475	0	-40.5588	0	0.84342	0	1.33285	0
2.0248	0	0.900505	0	-63.8058	0	-1.4897	0	2.21449	0
-0.791067	0	2.92972	0	-72.821	0	1.9325	0	-2.92876	0
-9.01873	0	1.23338	0	-71.0341	0	4.6605	0	-1.97684	0
-9.93394	0	0.365926	0	-62.3225	0	6.02711	0	1.18017	0
-5.20514	0	-1.23401	0	-56.8462	0	7.1283	0	1.57371	0
0.450169	0	-1.34209	0	-54.3362	0	4.20017	0	5.17415	0
3.86524	0	3.99891	0	-50.5509	0	1.33315	0	7.23853	0
-1.72945	0	2.1818	0	-45.0978	0	5.08722	0	4.67371	0
-9.93491	0	-4.18227	0	-36.6554	0	6.73595	0	7.79748	0
-9.54539	0	-0.545475	0	-28.5278	0	1.01315	0	12.1989	0
-11.0267	0	6.47723	0	-19.5447	0	-3.59142	0	7.49391	0
-14.8839	0	11.3089	0	-8.85512	0	-2.23238	0	-4.94715	0
-10.2873	0	13.2436	0	-6.76362	0	-0.608937	0	-10.9954	0
-4.9131	0	6.96036	0	-8.17529	0	-0.260762	0	-5.95135	0
-1.44275	0	-1.26415	0	2.74589	0	5.1654	0	-6.1181	0
1.64666	0	2.86643	0	16.1186	0	7.72635	0	-9.3025	0
-1.02452	0	14.5354	0	21.6342	0	1.26458	0	-4.73684	0
-7.40083	0	14.7382	0	29.1843	0	-5.80306	0	1.63839	0
-6.88897	0	6.23544	0	40.8924	0	-11.1307	0	3.6531	0
-3.32575	0	0.424485	0	48.6631	0	-12.0915	0	1.66029	0
-3.78817	0	-1.79672	0	45.8667	0	-7.95476	0	3.44712	0
2.40604	0	-2.94134	0	37.3023	0	-5.29304	0	11.7464	0
13.3263	0	-5.67041	0	36.4547	0	-8.50289	0	16.2882	0
17.0966	0	-7.32291	0	42.4587	0	-12.9768	0	12.8352	0
14.1004	0	-7.42134	0	43.9012	0	-10.5843	0	8.80641	0
9.67456	0	-7.82388	0	42.6354	0	-3.78782	0	5.15018	0
7.15647	0	-5.44422	0	40.2131	0	-1.9474	0	-0.531843	0
2.02722	0	1.62411	0	30.299	0	-6.98014	0	-4.65449	0
-5.33838	0	8.33016	0	21.4116	0	-9.82317	0	-4.53313	0
-6.4922	0	3.16479	0	18.6661	0	-4.9936	0	-0.526816	0
-2.31907	0	-9.23645	0	15.3356	0	-1.19201	0	2.75425	0
1.50584	0	-10.4508	0	13.8254	0	-4.33307	0	2.38428	0
2.70081	0	-3.69672	0	16.9222	0	-6.6325	0	0.0968941	0
-0.950691	0	-0.634573	0	21.4343	0	-6.00912	0	-1.81829	0
-3.42156	0	-0.38886	0	24.0058	0	-6.9424	0	-3.75741	0
2.85397	0	2.21802	0	26.9117	0	-6.08731	0	-6.60968	0
8.65182	0	7.50537	0	33.3266	0	-0.74099	0	-7.09778	0
9.90706	0	7.2183	0	32.4146	0	6.78855	0	-1.34604	0
9.71877	0	-0.441444	0	23.1426	0	11.1779	0	4.79075	0
5.4361	0	-5.30655	0	17.9232	0	9.06509	0	0.969487	0
2.81908	0	-5.66885	0	6.797	0	3.35156	0	-4.18607	0
4.69589	0	-5.08295	0	-29.0161	0	-4.09922	0	-2.72028	0
5.46092	0	-3.27383	0	-73.7256	0	-9.10523	0	-1.70759	0
7.00758	0	-4.52642	0	-84.2645	0	-10.1938	0	-0.0731631	0
10.2613	0	-5.80661	0	-54.6767	0	-8.98782	0	2.9071	0
12.0888	0	-3.29456	0	-18.519	0	-5.36723	0	3.16436	0
12.2938	0	-4.31513	0	2.8054	0	-7.46964	0	-1.1915	0
11.2669	0	-5.45469	0	7.83806	0	-12.6157	0	-4.88238	0
9.01662	0	-2.09346	0	4.14024	0	-13.4582	0	-2.09178	0
6.38425	0	1.05578	0	1.31252	0	-16.1506	0	0.248745	0
10.436	0	3.89049	0	3.3837	0	-16.7293	0	0.0588459	0
18.1305	0	5.26629	0	7.04883	0	-12.1105	0	1.605	0
18.4807	0	1.76258	0	9.52484	0	-9.65314	0	3.70155	0
13.8265	0	-6.09261	0	10.1105	0	-7.75299	0	5.95927	0
4.81022	0	-9.33177	0	5.39695	0	-8.29559	0	6.78577	0
-3.13573	0	-3.04106	0	-3.4587	0	-17.6571	0	5.69367	0
-2.63835	0	5.28385	0	-9.22578	0	-25.6503	0	4.16523	0
-2.97483	0	11.3654	0	-11.7699	0	-21.5083	0	1.78114	0
-5.44796	0	11.423	0	-10.4584	0	-11.0594	0	-1.26973	0
-5.00265	0	1.96634	0	-0.600087	0	-8.09383	0	-5.26677	0
-3.79607	0	-4.53114	0	11.9079	0	-18.808	0	-7.26907	0
-5.59632	0	1.42622	0	17.6639	0	-29.3627	0	-6.98115	0
-13.6608	0	7.82505	0	13.4759	0	-28.498	0	-4.29224	0
-19.1628	0	4.9663	0	5.97721	0	-23.1176	0	1.39176	0
-14.9964	0	-4.70601	0	1.82292	0	-15.0928	0	4.47789	0
-9.45307	0	-12.4261	0	-4.05985	0	-7.63215	0	1.17808	0
-6.68337	0	-12.3811	0	-12.4439	0	-11.25	0	-7.04196	0
-4.9978	0	-9.46169	0	-13.3755	0	-22.0011	0	-9.94551	0
-3.54013	0	-8.04682	0	-5.35257	0	-28.0118	0	-4.87603	0
-0.515133	0	-5.4134	0	0.279579	0	-27.8785	0	-1.22912	0
2.44554	0	2.1512	0	-4.39645	0	-26.5931	0	-2.05735	0
3.60438	0	11.096	0	-17.732	0	-25.1604	0	-5.92334	0
1.75491	0	12.1638	0	-31.5763	0	-24.5585	0	-10.8686	0
-2.64616	0	5.86736	0	-38.7539	0	-23.9699	0	-16.3602	0
-6.10964	0	2.65977	0	-39.5022	0	-20.0871	0	-20.4353	0
-3.86318	0	0.909005	0	-36.7317	0	-14.8458	0	-19.5452	0
2.75973	0	-3.39813	0	-29.7723	0	-9.98052	0	-11.7618	0
0.134792	0	-2.32234	0	-20.0613	0	-9.2972	0	-0.779624	0
-7.72452	0	2.05368	0	-10.3329	0	-14.241	0	4.08782	0
-7.54461	0	1.57501	0	-0.165088	0	-14.1767	0	1.39885	0
-4.31881	0	1.22993	0	6.58415	0	-8.83943	0	-3.29809	0
1.10459	0	3.68867	0	6.27202	0	-8.54172	0	-5.67509	0
6.82825	0	2.58945	0	2.9308	0	-15.1176	0	-2.66788	0
1.93764	0	3.15498	0	-0.174659	0	-24.2563	0	-0.650693	0
-7.1636	0	12.1608	0	-2.82972	0	-25.6549	0	-5.50647	0
-6.97048	0	20.6323	0	2.77914	0	-17.177	0	-7.46419	0
-4.84312	0	19.8458	0	16.7531	0	-8.36069	0	-4.06634	0
-9.69007	0	9.32283	0	25.2542	0	-0.820534	0	-2.95903	0
-12.9215	0	0.189783	0	23.4333	0	2.45704	0	-4.62199	0
-11.0725	0	0.935655	0	15.808	0	-2.52077	0	-6.14653	0
-8.36289	0	0.508716	0	8.95138	0	-4.89509	0	-5.47432	0
-7.70719	0	-5.53078	0	8.24777	0	0.43307	0	0.454965	0
-9.20862	0	-9.14396	0	9.58937	0	1.46395	0	6.97904	0
-5.4394	0	-11.2374	0	5.36229	0	-1.71766	0	3.33042	0
3.67414	0	-11.761	0	-1.31011	0	3.67	0	-2.62461	0
8.84382	0	-6.06155	0	-0.476428	0	8.37266	0	1.8095	0
3.88129	0	-1.39539	0	8.94778	0	5.62101	0	9.10412	0
-5.41333	0	-2.13625	0	13.7202	0	8.95758	0	11.5837	0
-11.3921	0	-4.3201	0	9.63809	0	11.4937	0	11.1678	0
-9.19018	0	-7.71187	0	9.02239	0	4.42619	0	7.5641	0
6.1745	0	-9.64659	0	12.8668	0	-3.10057	0	6.71706	0
19.5741	0	-6.31869	0	15.8115	0	-7.33057	0	9.07129	0
16.5733	0	0.43393	0	17.1294	0	-10.8957	0	3.04088	0
8.39336	0	4.60788	0	15.1659	0	-11.5713	0	-2.19299	0
5.05977	0	3.97081	0	15.6606	0	-6.06965	0	5.66088	0
1.39563	0	-2.82159	0	25.0648	0	-1.73017	0	9.67781	0
-1.37687	0	-10.4435	0	37.6833	0	-6.77791	0	1.78305	0
1.67706	0	-7.63723	0	46.0602	0	-16.444	0	0.819294	0
2.95918	0	-0.991873	0	51.1373	0	-17.1838	0	7.28756	0
0.434288	0	-2.70882	0	52.4372	0	-11.666	0	6.27636	0
2.60165	0	-10.0809	0	40.1336	0	-9.18544	0	1.23758	0
9.91743	0	-12.6509	0	19.236	0	-9.78034	0	-0.516785	0
16.2293	0	-7.06726	0	12.5987	0	-15.7861	0	-0.34221	0
14.5541	0	-0.610393	0	18.4033	0	-20.7613	0	-1.63471	0
2.1445	0	1.69485	0	20.0411	0	-18.5865	0	-3.75987	0
-8.5828	0	3.02051	0	17.9809	0	-13.9473	0	-1.87807	0
-8.11745	0	6.81106	0	19.2182	0	-11.5787	0	1.74459	0
-0.508809	0	5.05902	0	24.7253	0	-17.4604	0	2.08373	0
7.14121	0	-3.83481	0	30.9966	0	-25.6243	0	-0.707462	0
6.95316	0	-6.25731	0	31.5268	0	-19.7202	0	-1.4807	0
3.52235	0	-1.34667	0	18.452	0	-9.08852	0	0.494487	0
3.06269	0	4.00324	0	-0.105588	0	-9.00107	0	1.06789	0
2.09594	0	8.38657	0	-4.54394	0	-12.0762	0	4.98376	0
0.380679	0	9.24789	0	2.91211	0	-16.3825	0	9.76329	0
0.0259967	0	3.12813	0	6.27707	0	-22.0567	0	8.95965	0
0.138822	0	-4.42385	0	7.48521	0	-22.891	0	8.56366	0
-1.94572	0	-4.62481	0	10.4144	0	-20.0669	0	9.11283	0
-2.26231	0	-3.64361	0	9.32992	0	-16.4884	0	5.64382	0
-1.23477	0	-6.58352	0	5.59913	0	-17.4127	0	1.60385	0
-1.87421	0	-6.31443	0	3.08893	0	-20.9741	0	0.298506	0
-0.566975	0	-2.55358	0	4.31861	0	-17.9011	0	-1.10399	0
-0.0140506	0	-0.321075	0	12.3494	0	-14.2541	0	-5.41553	0
-0.0510793	0	1.23231	0	22.825	0	-15.0885	0	-8.90214	0
2.30795	0	4.74597	0	29.4922	0	-14.8378	0	-5.99225	0
3.35479	0	8.37643	0	36.7259	0	-11.3197	0	-2.15753	0
1.32027	0	8.92569	0	45.6626	0	-4.96443	0	-2.85113	0
-2.77314	0	9.28276	0	49.9371	0	-4.49864	0	-4.34688	0
-5.64999	0	7.23642	0	51.3812	0	-9.89205	0	-5.69424	0
-8.26636	0	-1.0992	0	54.1418	0	-3.85329	0	-7.02492	0
-12.9656	0	-2.44361	0	57.2028	0	6.64789	0	-7.35913	0
-14.4501	0	4.99074	0	55.1455	0	4.20027	0	-5.12522	0
-10.2439	0	6.07581	0	46.8998	0	1.68353	0	-1.37465	0
-7.76722	0	2.6152	0	36.6327	0	5.67808	0	0.837831	0
-11.8503	0	0.221998	0	25.1133	0	4.37806	0	3.09525	0
-13.9129	0	-1.94567	0	16.4838	0	3.074	0	1.17666	0
-11.0765	0	-2.596	0	17.2846	0	8.81789	0	-5.44149	0
-7.66894	0	-0.438633	0	23.8398	0	13.0956	0	-7.44508	0
-3.17913	0	4.56455	0	25.0893	0	13.4473	0	-2.74214	0
0.161548	0	3.51364	0	21.7327	0	15.2199	0	5.67044	0
-1.05214	0	-4.99149	0	20.417	0	19.2537	0	13.3966	0
-5.2671	0	-4.5478	0	2.66417	0	23.464	0	15.7088	0
-8.64538	0	3.72989	0	-43.0043	0	21.5752	0	11.7529	0
-9.86958	0	9.51767	0	-72.7759	0	10.8788	0	9.00595	0
-7.71816	0	12.4237	0	-55.8536	0	4.67894	0	11.9365	0
-0.940078	0	4.30206	0	-18.5617	0	10.4354	0	8.23279	0
6.86261	0	-6.16182	0	14.6864	0	16.5351	0	-3.21228	0
8.76325	0	-5.71816	0	32.4412	0	17.3058	0	-7.24452	0
4.32797	0	-5.63592	0	29.7776	0	13.2736	0	-3.33798	0
1.53691	0	-4.51109	0	19.4823	0	8.88207	0	1.83983	0
3.4181	0	3.7512	0	16.1766	0	18.5163	0	7.79995	0
5.15995	0	10.6869	0	22.7288	0	34.4044	0	8.85605	0
6.87397	0	8.74914	0	29.2	0	30.6758	0	6.79174	0
8.53946	0	0.560204	0	32.6378	0	15.0641	0	5.85295	0
6.37549	0	-1.76127	0	39.5788	0	10.6505	0	-1.58192	0
7.15661	0	1.267	0	44.7978	0	13.4096	0	-9.24376	0
11.0956	0	3.19509	0	43.0059	0	9.6448	0	-7.45031	0
8.63726	0	2.24043	0	37.9233	0	2.48953	0	-2.40719	0
5.05124	0	-5.60799	0	31.7529	0	3.02432	0	-2.11104	0
7.46903	0	-11.446	0	28.9626	0	11.3797	0	-9.99266	0
12.0492	0	-5.65928	0	32.7327	0	22.5913	0	-15.979	0
14.915	0	4.07156	0	36.23	0	26.064	0	-11.5171	0
15.5996	0	6.615	0	39.0127	0	15.1295	0	-6.44809	0
10.2661	0	3.94092	0	41.3239	0	4.5305	0	-3.56584	0
2.39191	0	5.76382	0	35.8501	0	4.4278	0	-0.286152	0
2.5905	0	6.18651	0	24.0344	0	4.65122	0	2.88194	0
4.22122	0	0.295839	0	10.1502	0	-0.632832	0	5.6411	0
3.03729	0	-4.15707	0	2.35462	0	-6.09941	0	5.61466	0
4.30931	0	-8.52077	0	1.62228	0	-5.97091	0	4.61664	0
3.00909	0	-11.4843	0	-2.27375	0	0.271317	0	2.4434	0
-0.964859	0	-7.20489	0	-5.1768	0	4.85381	0	-1.86468	0
-3.75799	0	-3.97797	0	0.629761	0	7.28598	0	-8.76244	0
-3.53118	0	-3.18111	0	6.53109	0	11.0843	0	-14.3364	0
1.75849	0	4.66329	0	1.25971	0	12.2498	0	-11.3255	0
0.86256	0	10.6675	0	-7.16741	0	11.6196	0	-5.3203	0
-8.48487	0	5.50477	0	-7.68454	0	11.0758	0	0.93734	0
-12.617	0	0.440124	0	-2.38654	0	7.57478	0	9.29321	0
-10.5026	0	0.645049	0	5.65341	0	4.13033	0	11.2005	0
-3.43997	0	1.96302	0	13.5301	0	5.68051	0	7.21789	0
4.43343	0	5.27934	0	20.7334	0	5.60074	0	5.43043	0
4.44461	0	8.7332	0	23.4813	0	5.1704	0	6.39642	0
2.06413	0	8.00887	0	16.1234	0	9.79681	0	8.04209	0
7.15397	0	3.3512	0	8.67107	0	9.27959	0	7.35596	0
13.1471	0	3.15007	0	9.76773	0	2.67915	0	4.80371	0
9.74052	0	5.39333	0	12.178	0	1.08872	0	1.53441	0
5.20888	0	-1.08632	0	11.641	0	5.3835	0	-0.321746	0
7.05637	0	-9.76814	0	9.8739	0	5.45474	0	0.19775	0
7.08515	0	-13.5588	0	4.88427	0	2.73942	0	-0.0391329	0
1.93346	0	-11.2613	0	-0.409826	0	3.44219	0	0.614363	0
-1.81753	0	-1.01135	0	-1.14301	0	2.12531	0	4.35174	0
-5.77614	0	7.73481	0	-2.64987	0	0.0921837	0	7.31488	0
-9.48463	0	6.63926	0	-9.35492	0	-0.166901	0	6.69896	0
-6.88919	0	0.399552	0	-11.3378	0	2.12236	0	4.86662	0
-5.35355	0	-4.60492	0	-6.90293	0	10.9484	0	0.41455	0
-5.84378	0	-2.89704	0	-12.0354	0	18.1431	0	-4.13733	0
-0.700314	0	3.07879	0	-20.1273	0	18.2812	0	-3.19124	0
3.03447	0	2.75807	0	-15.2521	0	20.5121	0	0.56237	0
1.11451	0	-2.02191	0	-7.70573	0	21.0583	0	3.15584	0
1.90878	0	-2.7281	0	-5.20721	0	12.1277	0	2.64472	0
2.3698	0	3.49783	0	-4.44261	0	5.91095	0	2.73613	0
-1.80042	0	11.6635	0	-4.95505	0	10.3173	0	6.69956	0
-2.75464	0	9.75904	0	-5.38295	0	12.6232	0	6.8019	0
-2.60954	0	-0.292327	0	-7.99057	0	7.10025	0	-3.12362	0
-6.47491	0	-4.86749	0	-11.5927	0	5.49293	0	-11.1927	0
-8.8805	0	-1.56272	0	-9.63676	0	6.41358	0	-6.64768	0
-5.37271	0	6.58557	0	-3.08321	0	0.132864	0	4.16347	0
-2.44352	0	11.1038	0	0.54877	0	-9.87097	0	12.372	0
-3.77191	0	3.89984	0	-3.87833	0	-18.6454	0	10.7607	0
-0.961891	0	-2.62593	0	-8.15048	0	-20.7021	0	2.97642	0
2.08323	0	2.61971	0	-4.44598	0	-14.6355	0	0.672094	0
-2.29204	0	11.3792	0	1.25458	0	-9.1256	0	3.83405	0
-9.16659	0	15.9483	0	6.13187	0	-8.10663	0	4.76492	0
-12.2869	0	13.3889	0	10.0981	0	-11.2352	0	0.189928	0
-8.98755	0	2.47301	0	10.1928	0	-16.1037	0	-5.05922	0
-2.56292	0	-6.16941	0	4.56854	0	-18.2569	0	-5.32323	0
2.81568	0	-4.72211	0	-1.36902	0	-12.271	0	-0.765116	0
0.275427	0	-0.419383	0	2.91604	0	2.8709	0	0.869673	0
-5.96663	0	2.68067	0	14.6824	0	11.2688	0	-4.69449	0
-1.48342	0	7.84003	0	20.5513	0	1.83346	0	-7.07738	0
5.67753	0	13.7105	0	10.5793	0	-9.09902	0	-4.67625	0
4.47801	0	13.9075	0	-3.75587	0	-6.53255	0	-3.4983	0
1.53535	0	8.00647	0	-4.51318	0	-3.44062	0	0.185591	0
-1.8411	0	4.27202	0	2.20333	0	-6.87011	0	4.54126	0
-6.58556	0	4.80658	0	10.2129	0	-3.72555	0	4.69619	0
-7.7182	0	3.9216	0	19.2505	0	0.373292	0	0.181518	0
-3.23397	0	1.95266	0	20.4105	0	-3.70994	0	-5.09727	0
4.08961	0	-1.78748	0	14.2874	0	-5.97409	0	-6.19054	0
7.0297	0	-5.7536	0	11.0702	0	0.0929072	0	-5.56227	0
5.80226	0	-7.07106	0	9.26575	0	9.91175	0	-2.19538	0
7.8623	0	-11.8677	0	5.74169	0	12.3135	0	4.25426	0
11.6127	0	-17.027	0	6.4734	0	8.71328	0	4.79251	0
9.04573	0	-19.6285	0	9.8529	0	7.48204	0	-2.95156	0
7.24308	0	-22.0276	0	9.78907	0	8.98741	0	-10.7832	0
16.172	0	-17.4536	0	11.1357	0	12.7913	0	-10.9834	0
23.4025	0	-8.41141	0	11.692	0	11.4942	0	-2.95622	0
18.9898	0	-2.74026	0	4.01996	0	5.59799	0	4.07683	0
9.04644	0	0.133892	0	-5.63681	0	4.73757	0	-2.66518	0
1.89423	0	-0.248111	0	-12.2322	0	5.79036	0	-17.584	0
2.23928	0	2.11939	0	-15.9764	0	2.98013	0	-22.3429	0
6.7238	0	8.52631	0	-13.3574	0	0.863506	0	-14.4908	0
8.52494	0	6.48089	0	-5.13977	0	3.31097	0	-3.21524	0
4.81165	0	-1.67038	0	-0.648476	0	8.34554	0	2.90529	0
-0.695981	0	-9.44515	0	-0.74058	0	15.7397	0	-0.188374	0
-0.925048	0	-14.5866	0	-2.32025	0	19.8261	0	-5.67178	0
-0.409082	0	-8.044	0	-7.83552	0	12.5458	0	-6.051	0
-2.37701	0	4.72357	0	-11.9094	0	3.85922	0	-1.2576	0
-3.58652	0	7.29084	0	-9.44115	0	6.49049	0	5.43547	0
-9.4977	0	-0.552583	0	-7.21875	0	10.0417	0	6.83831	0
-10.4635	0	-6.54739	0	-9.9744	0	5.16058	0	3.29226	0
-2.20474	0	-6.24618	0	-9.91313	0	-0.22534	0	-1.54388	0
-1.48989	0	-0.681406	0	-3.54382	0	-0.864522	0	-5.39749	0
-5.11772	0	5.49116	0	2.56291	0	0.444893	0	-1.16918	0
-4.98736	0	3.08195	0	6.52816	0	3.76096	0	3.58196	0
-4.5323	0	-4.57823	0	4.6972	0	9.72911	0	2.65731	0
-4.87926	0	-3.67265	0	-2.18316	0	7.6655	0	3.82713	0
-6.16243	0	7.18098	0	-3.951	0	-0.165904	0	5.16138	0
-6.82988	0	12.4911	0	-0.806618	0	1.69889	0	1.23921	0
-8.43955	0	10.1896	0	1.26739	0	5.09309	0	-4.51054	0
-10.3819	0	9.71838	0	-0.407541	0	4.37811	0	-6.52444	0
-8.53532	0	4.97399	0	-2.7481	0	7.27253	0	-4.14979	0
-8.84636	0	-3.71962	0	-2.98856	0	10.8816	0	0.69221	0
-11.8671	0	-5.83486	0	-4.41308	0	10.482	0	2.55804	0
-8.53276	0	-1.56734	0	-6.1411	0	5.73901	0	0.906088	0
-3.79789	0	1.45137	0	-5.81936	0	-3.154	0	-1.88454	0
-4.90245	0	-1.94367	0	-6.2795	0	-10.4214	0	-5.89139	0
-1.65063	0	-6.68761	0	-10.5414	0	-4.41157	0	-3.78776	0
8.67604	0	-5.12582	0	-14.671	0	6.12999	0	2.56933	0
11.9276	0	-2.84962	0	-16.2387	0	4.05082	0	0.843831	0
7.01237	0	-7.80916	0	-18.185	0	-1.48085	0	-6.45842	0
3.39175	0	-11.2186	0	-17.3451	0	1.08013	0	-6.66615	0
3.19974	0	-5.5558	0	-13.224	0	3.8877	0	-1.00712	0
1.14277	0	3.10453	0	-11.3754	0	4.80853	0	1.24175	0
-3.83967	0	6.93184	0	-11.9737	0	11.5155	0	3.79409	0
-2.63884	0	1.68567	0	-12.8194	0	15.0104	0	8.14347	0
2.6089	0	-8.81468	0	-11.6185	0	7.77916	0	5.60732	0
4.59443	0	-13.5563	0	-5.63384	0	6.19988	0	0.798279	0
5.70115	0	-8.60762	0	2.94862	0	11.5099	0	1.88831	0
6.2576	0	-4.8852	0	3.9852	0	12.74	0	2.66299	0
1.91251	0	-6.56008	0	-3.96445	0	14.5151	0	-0.0405921	0
-7.02108	0	-4.78805	0	-10.4529	0	15.5486	0	-3.33748	0
-8.50854	0	-3.84748	0	-12.1073	0	11.814	0	-6.83918	0
-1.04659	0	-7.34998	0	-10.63	0	5.62692	0	-6.34744	0
1.68703	0	-5.76333	0	-10.4271	0	-0.227994	0	-1.13796	0
-4.07026	0	-2.48076	0	-9.04339	0	-1.24027	0	7.1011	0
-9.10023	0	-1.91636	0	-4.12863	0	0.966789	0	14.7769	0
-6.26458	0	3.83519	0	-5.018	0	1.97284	0	12.0741	0
-4.93447	0	12.0808	0	-7.16211	0	6.14177	0	6.32074	0
-6.89112	0	13.0971	0	-4.34943	0	9.55152	0	5.56593	0
-0.564901	0	13.779	0	-2.72872	0	3.06778	0	3.85072	0
7.6273	0	16.968	0	-2.30088	0	-1.9466	0	3.87942	0
7.55274	0	12.7584	0	-1.67642	0	5.36531	0	5.56986	0
3.6504	0	8.20449	0	-0.76037	0	16.1741	0	5.61709	0
3.27594	0	6.36349	0	-1.74404	0	16.0674	0	3.15802	0
8.3156	0	-0.641452	0	-6.01642	0	5.49355	0	-2.6365	0
11.1049	0	-2.03688	0	-10.6552	0	-0.142728	0	-6.52651	0
4.74998	0	2.5459	0	-19.726	0	3.79124	0	-6.962	0
-2.94875	0	-3.37733	0	-25.8344	0	9.29768	0	-0.69986	0
-1.07855	0	-10.319	0	-20.169	0	11.7884	0	9.51665	0
5.24247	0	-7.09941	0	-12.0244	0	12.167	0	8.35761	0
6.53046	0	0.431585	0	-4.55831	0	12.3316	0	-0.424633	0
4.11254	0	9.6707	0	1.09958	0	9.90335	0	-4.66811	0
-0.426556	0	10.5374	0	2.35972	0	3.23909	0	-5.25428	0
-4.81086	0	2.5763	0	-0.669487	0	2.20786	0	-1.66796	0
-1.29855	0	0.942868	0	-8.97455	0	10.8452	0	1.9119	0
8.10362	0	4.43526	0	-16.852	0	15.9983	0	-2.5013	0
14.0397	0	4.19523	0	-19.453	0	10.6493	0	-3.87282	0
17.2499	0	0.320293	0	-19.7901	0	3.48643	0	2.83189	0
14.3563	0	-4.87041	0	-20.7988	0	0.477132	0	2.75042	0
2.26626	0	-8.15057	0	-21.8814	0	-2.89749	0	-0.948364	0
-7.38381	0	-7.09084	0	-19.5944	0	-5.8346	0	-0.359865	0
-9.28175	0	-1.54135	0	-9.54515	0	-5.28094	0	2.09767	0
-6.26277	0	3.62494	0	0.968109	0	-5.82459	0	5.31241	0
-5.11382	0	4.40281	0	0.288528	0	-6.65243	0	5.64489	0
-8.17026	0	6.18505	0	-7.647	0	-2.98387	0	5.6507	0
-10.5254	0	6.88292	0	-12.9112	0	2.42124	0	2.94799	0
-13.9545	0	-0.309965	0	-10.5004	0	3.74894	0	-5.11077	0
-14.5457	0	-5.53728	0	-5.65989	0	-0.391715	0	-5.9489	0
-7.05555	0	-3.98095	0	-5.47939	0	-3.46326	0	2.52623	0
-0.470753	0	-3.85665	0	-5.579	0	-1.31699	0	7.85481	0
0.0859545	0	-4.24576	0	-1.64534	0	-1.25642	0	5.70866	0
-1.73939	0	-3.68116	0	2.00967	0	-4.21224	0	2.37124	0
-4.47262	0	-1.47004	0	6.78499	0	-2.66096	0	-0.799723	0
-4.14267	0	0.752632	0	16.4896	0	-5.9453	0	-3.49618	0
2.88569	0	-0.339032	0	20.8197	0	-15.5973	0	-0.0232811	0
10.1116	0	-3.28371	0	11.2841	0	-13.57	0	5.74387	0
8.16512	0	-5.51481	0	-2.75466	0	-0.394032	0	6.5093	0
-1.89913	0	-1.69986	0	-6.53873	0	14.061	0	4.09467	0
-9.07229	0	5.19387	0	2.99986	0	20.3751	0	2.83239	0
-5.38195	0	7.32356	0	14.6186	0	13.0186	0	1.93596	0
1.59035	0	3.79941	0	15.2039	0	5.04676	0	-1.31681	0
3.32665	0	2.0774	0	9.27961	0	3.15008	0	-7.60472	0
-0.962171	0	4.27449	0	9.83851	0	1.4478	0	-13.6129	0
-9.36228	0	2.50166	0	10.4347	0	3.68246	0	-12.1685	0
-12.443	0	-1.98552	0	4.28975	0	11.9092	0	-6.13631	0
-6.71433	0	-3.58194	0	2.61764	0	15.7223	0	-3.93377	0
0.840303	0	-0.100713	0	5.64292	0	12.6405	0	-7.12709	0
4.70389	0	3.42623	0	7.53453	0	5.44771	0	-10.7954	0
3.3667	0	2.75953	0	8.22504	0	-6.38227	0	-6.53034	0
-1.76789	0	2.48457	0	5.94964	0	-14.8578	0	0.790071	0
-8.13309	0	4.07846	0	4.63355	0	-13.6471	0	0.294206	0
-10.0094	0	6.08519	0	3.39455	0	-6.26711	0	-4.42509	0
-2.80595	0	4.83224	0	0.0828993	0	-1.51145	0	-2.86593	0
6.52098	0	4.24852	0	-0.18444	0	-4.74326	0	1.78914	0
6.88344	0	4.66747	0	-0.469928	0	-10.2893	0	0.826131	0
2.70333	0	2.06657	0	-3.55372	0	-15.8477	0	0.366229	0
3.115	0	4.81976	0	-0.562443	0	-18.9432	0	2.29607	0
0.274893	0	6.6705	0	8.48639	0	-12.3131	0	1.25223	0
-6.0092	0	2.29865	0	12.8885	0	-4.40563	0	-2.6324	0
-0.703462	0	1.93072	0	9.00339	0	-1.3132	0	-5.14966	0
12.7104	0	2.75975	0	3.19841	0	2.95302	0	0.570997	0
13.5601	0	2.84166	0	1.07873	0	4.89166	0	10.9552	0
-1.99567	0	5.96247	0	-2.75767	0	1.59224	0	12.3237	0
-13.8282	0	7.23998	0	-8.43488	0	0.243619	0	4.288	0
-6.65154	0	2.94651	0	-5.98212	0	0.749038	0	0.0667506	0
6.11487	0	-4.46213	0	2.83783	0	-3.89672	0	-1.62745	0
5.40538	0	-10.3774	0	3.55343	0	-6.95809	0	-3.46088	0
-3.24092	0	-13.6591	0	-5.71906	0	-1.79208	0	1.07703	0
-8.11326	0	-10.8239	0	-13.511	0	3.05593	0	4.36226	0
-3.59641	0	-2.77744	0	-16.4333	0	4.45289	0	4.77244	0
2.98123	0	-4.26089	0	-13.4568	0	8.4314	0	5.83157	0
0.119168	0	-11.9768	0	-6.62665	0	15.1352	0	2.12565	0
-4.77712	0	-12.7103	0	-3.45664	0	16.4457	0	-2.54472	0
-6.33258	0	-11.724	0	0.107817	0	11.1417	0	-5.10988	0
-5.02171	0	-10.345	0	7.75937	0	7.30489	0	-5.35268	0
-0.404667	0	-4.47163	0	8.88867	0	8.38545	0	2.48058	0
2.85781	0	-0.321836	0	-0.082265	0	9.50157	0	11.4583	0
1.48972	0	-4.06725	0	-6.89038	0	6.83049	0	8.6261	0
-3.90343	0	-7.90305	0	-7.13503	0	3.64002	0	0.673762	0
-5.5244	0	-1.69632	0	-7.74455	0	2.41961	0	-4.18298	0
-0.000229745	0	7.87607	0	-7.82046	0	6.33766	0	-7.26945	0
2.77568	0	8.95954	0	-2.01991	0	10.9745	0	-5.36759	0
-1.12151	0	0.062623	0	8.42975	0	10.7282	0	-0.358099	0
-2.58929	0	-6.8937	0	11.1246	0	9.71208	0	-1.54497	0
-2.67282	0	-8.11769	0	4.79032	0	5.95363	0	-7.05094	0
-5.78709	0	-12.3461	0	1.43022	0	0.157999	0	-7.42881	0
-3.32771	0	-11.273	0	1.99033	0	0.41747	0	-3.84288	0
0.819313	0	-1.11455	0	6.30498	0	6.0605	0	-2.08008	0
0.0133922	0	3.07656	0	11.3984	0	11.0608	0	-1.70984	0
0.686549	0	0.445548	0	10.4336	0	13.3339	0	0.0186238	0
1.50105	0	1.83441	0	5.73614	0	10.2066	0	2.98772	0
-0.500584	0	6.17508	0	-0.542538	0	1.28015	0	3.77697	0
0.214098	0	3.46663	0	-9.23607	0	-5.10368	0	3.91909	0
4.6533	0	-2.78182	0	-9.78007	0	-6.45525	0	6.97262	0
8.5175	0	-1.05831	0	1.94707	0	-9.1657	0	8.02533	0
7.4488	0	1.62998	0	8.85428	0	-10.8166	0	5.43794	0
3.64126	0	-0.978402	0	7.40979	0	-8.83296	0	1.03909	0
1.65799	0	-2.9348	0	10.0981	0	-7.62978	0	-5.97805	0
-3.37254	0	-2.32554	0	6.82475	0	-6.89307	0	-9.851	0
-9.12992	0	1.03622	0	-7.33494	0	-5.59042	0	-9.14176	0
-8.01369	0	6.11095	0	-13.57	0	-4.54437	0	-7.69938	0
0.407847	0	11.0519	0	-11.7435	0	-3.48718	0	0.991396	0
11.9197	0	8.80141	0	-10.7417	0	0.0872435	0	11.5485	0
13.2186	0	-1.19018	0	-8.07797	0	3.66576	0	8.6115	0
5.24144	0	-5.08872	0	-1.05887	0	2.21644	0	-0.946489	0
3.82597	0	3.59315	0	4.12202	0	-0.219371	0	-2.34159	0
4.59673	0	16.5963	0	3.39448	0	-1.5159	0	4.2322	0
2.47429	0	19.8753	0	2.35368	0	1.65073	0	8.56181	0
2.37798	0	13.455	0	3.5764	0	10.3544	0	8.4894	0
4.23395	0	6.40812	0	7.86828	0	12.3858	0	10.6606	0
8.95126	0	-0.638547	0	13.0867	0	5.51039	0	10.6597	0
13.3231	0	-5.32927	0	14.4185	0	2.56187	0	-0.622709	0
14.1444	0	-1.58505	0	11.248	0	5.07688	0	-13.589	0
10.9945	0	7.80044	0	3.90882	0	2.01734	0	-15.1283	0
6.19476	0	9.44201	0	-5.02271	0	-2.72514	0	-7.5911	0
4.60248	0	2.96969	0	-12.8002	0	3.07996	0	-0.665177	0
2.12401	0	2.0596	0	-15.566	0	11.6456	0	1.73356	0
-1.46639	0	4.06134	0	-9.31648	0	7.84643	0	3.4435	0
-1.02111	0	-0.116498	0	-1.03354	0	-1.38852	0	4.38431	0
0.343704	0	-7.15487	0	2.36192	0	0.526041	0	4.43757	0
0.20553	0	-10.6532	0	1.06273	0	10.2122	0	-0.642419	0
-0.907972	0	-4.39764	0	-1.28543	0	13.6079	0	-10.7558	0
-2.5124	0	7.46425	0	-5.02505	0	6.27635	0	-12.5979	0
0.232066	0	6.84366	0	-11.7903	0	1.90543	0	-10.5753	0
7.207	0	-3.31106	0	-12.0014	0	7.93611	0	-11.0135	0
5.89728	0	-4.70481	0	-6.81186	0	6.94631	0	-6.48426	0
-4.84996	0	-4.1506	0	-9.42825	0	-0.278286	0	-2.7499	0
-8.27991	0	-8.2164	0	-16.9979	0	0.878984	0	-5.76514	0
0.0288537	0	-9.31623	0	-14.4511	0	0.293802	0	-8.8948	0
6.77963	0	-6.10942	0	0.22619	0	-7.18051	0	-8.8159	0
2.45299	0	-2.76075	0	8.53256	0	-10.2277	0	-3.03966	0
-9.33856	0	-7.71586	0	5.02257	0	-8.90848	0	6.54185	0
-16.3764	0	-16.6889	0	6.24337	0	-4.15545	0	7.60061	0
-12.5862	0	-15.9521	0	13.5562	0	3.73976	0	0.840747	0
-6.71509	0	-5.13282	0	16.7791	0	5.74263	0	-4.54409	0
-4.96902	0	2.9221	0	16.747	0	3.53589	0	-10.0789	0
-3.0712	0	2.19193	0	16.3726	0	2.83369	0	-11.3493	0
-4.34037	0	-2.53088	0	12.8888	0	3.07847	0	-3.21848	0
-10.1152	0	-3.92686	0	5.1756	0	0.572271	0	4.89703	0
-9.62801	0	3.72338	0	-0.70814	0	-9.85647	0	6.11074	0
-7.20013	0	7.60079	0	-0.0923776	0	-19.0142	0	5.17572	0
-7.25015	0	1.34411	0	2.85199	0	-12.6032	0	3.5164	0
-3.83029	0	0.772108	0	3.89646	0	-1.23463	0	4.03547	0
-3.20433	0	6.56002	0	1.91399	0	-0.845219	0	10.2377	0
-2.11586	0	7.39427	0	0.437349	0	-5.0981	0	9.6698	0
3.22643	0	6.64084	0	3.31008	0	-8.72143	0	1.36449	0
1.61468	0	11.5692	0	3.52725	0	-11.1895	0	-3.50862	0
-2.28567	0	13.6527	0	1.94829	0	-6.41078	0	1.34814	0
-0.752473	0	7.85738	0	4.1733	0	1.3548	0	13.2118	0
0.97676	0	5.41435	0	6.28086	0	3.13388	0	11.8137	0
2.295	0	5.65716	0	10.2922	0	0.925579	0	-0.182495	0
4.7984	0	1.56561	0	16.8823	0	-2.62946	0	-1.36075	0
7.49395	0	-3.28273	0	21.6932	0	-5.78816	0	1.92987	0
10.6156	0	-2.1041	0	23.6049	0	-5.10618	0	1.07209	0
11.1277	0	3.95173	0	20.0487	0	2.60669	0	1.83921	0
8.17169	0	4.10031	0	12.7275	0	7.65802	0	4.23497	0
9.21884	0	-3.12482	0	6.03054	0	-3.28343	0	5.63599	0
11.7241	0	-6.40268	0	-1.11061	0	-12.7892	0	7.80656	0
6.2811	0	-0.71853	0	-7.96466	0	-8.32251	0	10.7988	0
1.28467	0	3.0569	0	-10.9129	0	-4.03377	0	10.8199	0
1.94719	0	-1.93833	0	-7.02664	0	-7.04667	0	5.63702	0
1.39197	0	-8.21924	0	2.1682	0	-9.08843	0	-1.37653	0
1.48566	0	-10.8235	0	11.8602	0	-2.59572	0	-3.30852	0
3.08515	0	-11.0293	0	17.191	0	2.59783	0	-1.20309	0
6.18569	0	-7.04029	0	11.5669	0	-5.41679	0	0.334336	0
10.1172	0	-1.59655	0	1.16516	0	-17.4243	0	2.25404	0
9.93697	0	-1.54919	0	-1.0474	0	-15.5031	0	-1.51999	0
8.27284	0	-6.45722	0	-0.827873	0	-5.01945	0	-7.33552	0
1.36143	0	-10.7264	0	-2.81161	0	-1.24267	0	-3.21898	0
-11.9083	0	-7.27829	0	-1.11092	0	0.41133	0	-1.79068	0
-14.4276	0	0.904283	0	-0.819055	0	8.69517	0	-2.94922	0
-7.47253	0	2.89959	0	-3.14944	0	16.4893	0	4.94342	0
-5.99301	0	-1.38812	0	-3.81392	0	14.1439	0	10.0595	0
-9.67181	0	-2.3445	0	-7.49461	0	5.96655	0	8.60569	0
-11.1381	0	-0.0275328	0	-11.1672	0	0.374399	0	5.0137	0
-5.54705	0	0.339052	0	-10.0063	0	-0.746965	0	1.89193	0
0.936024	0	0.592939	0	-8.04376	0	-1.44496	0	3.48853	0
-0.0820749	0	-0.127259	0	-5.78295	0	-3.29347	0	4.72395	0
-6.30784	0	-2.83958	0	-2.6617	0	-9.03441	0	2.09253	0
-13.6075	0	-4.69514	0	-3.45631	0	-18.0236	0	0.839583	0
-19.3659	0	-5.72434	0	-8.2457	0	-19.3626	0	0.510977	0
-17.7911	0	-5.62735	0	-9.52414	0	-11.9324	0	-1.4245	0
-9.23645	0	-1.20478	0	-7.77722	0	0.662092	0	-3.26368	0
-3.0646	0	5.10638	0	-7.61702	0	10.6154	0	-8.23846	0
0.715468	0	7.50734	0	-5.25357	0	6.13935	0	-10.4931	0
3.01993	0	6.61693	0	1.97828	0	-4.80755	0	-5.37499	0
0.854271	0	6.98771	0	3.84062	0	-6.35312	0	-0.302817	0
1.23492	0	6.88497	0	-2.75629	0	1.14504	0	0.731731	0
4.20312	0	2.50972	0	-7.63271	0	4.98317	0	-6.21381	0
2.93596	0	-2.08743	0	-8.92301	0	2.89843	0	-11.9724	0
-0.973293	0	-5.21537	0	-10.7272	0	1.78641	0	-7.01261	0
-2.23687	0	-5.58469	0	-16.6446	0	-1.00477	0	-4.16768	0
2.86379	0	2.40606	0	-21.6231	0	-10.5818	0	-4.75817	0
10.544	0	14.0369	0	-19.7883	0	-17.1402	0	1.57361	0
7.82089	0	18.5335	0	-16.386	0	-9.8194	0	4.71641	0
-1.45417	0	16.2567	0	-13.7147	0	-1.91954	0	0.861065	0
1.34496	0	8.89279	0	-13.4828	0	-4.82129	0	-0.88905	0
8.55099	0	-0.631627	0	-16.7216	0	-8.46082	0	-2.49715	0
4.73328	0	-3.48939	0	-20.5443	0	-10.8062	0	-4.50728	0
-2.95716	0	-4.26185	0	-25.9311	0	-13.4992	0	-4.41937	0
-4.17681	0	-8.03416	0	-28.7445	0	-11.6266	0	-3.58037	0
-0.321653	0	-8.95443	0	-22.2157	0	-9.98009	0	-2.569	0
2.20358	0	-6.56359	0	-10.1271	0	-9.77323	0	-2.73256	0
1.53983	0	-6.29464	0	-0.249844	0	-6.26145	0	-6.22596	0
0.176294	0	-7.79187	0	3.81293	0	-7.18702	0	-10.5656	0
-1.01871	0	-3.89331	0	-0.202058	0	-14.9122	0	-11.2993	0
-4.32338	0	-0.390141	0	-5.50253	0	-14.713	0	-7.31393	0
-8.22686	0	-4.13011	0	-4.06066	0	-8.2304	0	-3.23676	0
-9.61154	0	-2.40714	0	0.474408	0	-9.3765	0	-2.26714	0
-10.4234	0	7.96045	0	2.84255	0	-11.1831	0	1.19418	0
-9.18157	0	11.8756	0	2.15199	0	-8.96567	0	4.68013	0
-4.74585	0	4.71411	0	3.18861	0	-9.05373	0	5.15518	0
-0.7637	0	-1.84551	0	7.09826	0	-9.77113	0	4.85762	0
2.53622	0	0.927459	0	12.2533	0	-9.23892	0	1.01366	0
4.92023	0	4.34518	0	13.8759	0	-6.93174	0	-1.22347	0
3.99585	0	0.639082	0	8.58642	0	-6.35204	0	-0.240819	0
1.18951	0	-0.890733	0	4.626	0	-11.031	0	0.386589	0
-0.0527001	0	0.00693278	0	-0.345528	0	-12.155	0	2.82592	0
0.471233	0	-7.27697	0	-8.26865	0	-7.49264	0	7.6149	0
2.22312	0	-15.3388	0	-7.35704	0	-2.70591	0	11.4586	0
3.74593	0	-7.81983	0	-0.256176	0	2.23239	0	11.2858	0
3.63547	0	7.88228	0	0.793546	0	0.829161	0	7.41701	0
0.506306	0	11.0067	0	-3.0414	0	-2.65905	0	2.156	0
-7.32029	0	5.28234	0	-4.12983	0	5.35317	0	0.361716	0
-10.5178	0	5.26974	0	-2.26916	0	11.7967	0	2.49791	0
-2.5472	0	7.57221	0	1.40284	0	9.63996	0	6.81254	0
4.67656	0	6.12904	0	4.33138	0	12.4493	0	11.0038	0
4.38578	0	2.73132	0	2.88969	0	13.2126	0	10.3738	0
8.10875	0	-0.740551	0	1.31418	0	9.56086	0	3.99198	0
15.8965	0	-4.73195	0	-1.45528	0	13.8618	0	-5.26837	0
13.334	0	-6.61827	0	-6.50059	0	17.3403	0	-7.36107	0
6.04463	0	-3.70447	0	-5.97987	0	14.425	0	-0.589216	0
5.41108	0	-0.584044	0	-1.47229	0	12.7769	0	2.56947	0
5.43211	0	3.90953	0	-0.842534	0	12.6188	0	-2.32763	0
0.516046	0	9.7351	0	-6.92903	0	15.2291	0	-8.67472	0
-3.84689	0	8.11537	0	-11.7906	0	15.1616	0	-9.22207	0
-6.04334	0	1.91166	0	-6.59739	0	8.33868	0	-5.48109	0
-8.11226	0	-2.08746	0	0.482095	0	5.8511	0	-2.07591	0
-3.80956	0	-3.77753	0	1.57098	0	5.31039	0	1.23437	0
6.70679	0	0.941021	0	-3.35376	0	-0.206079	0	3.42706	0
8.21103	0	11.1193	0	-10.2769	0	-0.77839	0	3.55903	0
0.135807	0	13.245	0	-10.374	0	2.71037	0	3.51163	0
0.345807	0	6.0522	0	-7.40866	0	-2.30203	0	2.40276	0
4.16794	0	0.578022	0	-7.82135	0	-9.11644	0	0.0381827	0
-0.75477	0	-2.34233	0	-5.04417	0	-7.78175	0	-3.15366	0
-4.58697	0	-6.94006	0	1.92781	0	-7.94546	0	-4.29492	0
-3.5542	0	-10.1268	0	4.8993	0	-10.9756	0	0.67745	0
-3.45242	0	-4.60634	0	-0.00466221	0	-13.4597	0	4.59094	0
-3.76027	0	2.92771	0	-9.25223	0	-16.8371	0	4.91181	0
-5.80812	0	4.62629	0	-11.4696	0	-14.5246	0	6.74282	0
-7.10878	0	2.63752	0	-4.58544	0	-11.7957	0	8.12196	0
-3.4794	0	-1.63113	0	-2.0868	0	-11.9069	0	5.03528	0
0.822479	0	-6.29268	0	-2.5403	0	-5.26711	0	-1.58864	0
3.13211	0	-6.73509	0	3.60244	0	3.95926	0	-7.56639	0
6.76525	0	0.988108	0	8.20211	0	2.29619	0	-11.9658	0
11.888	0	7.48017	0	2.83498	0	-8.75718	0	-12.8581	0
10.2788	0	5.51595	0	-6.86518	0	-15.0272	0	-10.1335	0
-0.908704	0	-1.60878	0	-12.4291	0	-12.9984	0	-6.48844	0
-8.76915	0	-3.35646	0	-14.5642	0	-7.33009	0	1.73885	0
-5.92768	0	2.49412	0	-13.3219	0	-2.9306	0	9.08706	0
-3.06925	0	0.324605	0	-6.77977	0	-5.05609	0	8.37157	0
-4.21452	0	-2.71989	0	-0.125978	0	-9.05172	0	7.48951	0
-4.34517	0	2.86566	0	0.872269	0	-4.48605	0	7.33827	0
-2.26754	0	6.08506	0	-4.58248	0	7.116	0	6.64839	0
0.247629	0	4.57015	0	-8.76551	0	10.9549	0	7.70082	0
-0.0760973	0	0.133201	0	-6.87754	0	5.00433	0	5.29969	0
1.34101	0	-4.05741	0	-4.02131	0	0.602358	0	0.56144	0
6.65504	0	-2.9483	0	-1.11958	0	-2.86188	0	-0.889214	0
10.5963	0	0.802962	0	1.05079	0	-8.18633	0	-0.740814	0
11.1349	0	0.114606	0	0.63554	0	-9.99644	0	-0.184745	0
8.80639	0	-7.73403	0	2.56329	0	-9.07772	0	1.47448	0
3.88182	0	-14.6895	0	5.43696	0	-8.99134	0	3.48463	0
-2.92876	0	-15.3149	0	5.16782	0	-2.90599	0	3.85395	0
-3.62417	0	-18.897	0	1.31125	0	3.46448	0	1.0575	0
3.20188	0	-22.8158	0	-1.63153	0	-0.737048	0	0.390049	0
8.26144	0	-17.5348	0	-2.04839	0	-1.11585	0	0.898235	0
8.74723	0	-10.3229	0	-6.27686	0	4.04942	0	-3.98484	0
7.58019	0	-5.12021	0	-8.1783	0	5.50952	0	-8.23699	0
5.75755	0	-2.84973	0	-3.50668	0	8.17327	0	-11.4831	0
3.999	0	-5.75042	0	-1.27794	0	9.50212	0	-16.2438	0
5.15986	0	-7.10094	0	-3.41153	0	10.6026	0	-12.0878	0
5.37862	0	-5.45084	0	-9.2386	0	12.7244	0	-4.35631	0
1.12205	0	-3.56343	0	-17.912	0	9.78376	0	-3.10528	0
-2.70696	0	-0.472684	0	-22.4373	0	5.89612	0	-0.765932	0
-4.34946	0	0.520496	0	-21.8499	0	6.48491	0	1.24525	0
-4.88886	0	2.21611	0	-18.7771	0	7.84368	0	1.54966	0
-5.96145	0	3.94186	0	-17.313	0	3.94194	0	5.03983	0
-6.61546	0	1.67276	0	-21.3933	0	2.49441	0	2.62328	0
-0.268347	0	3.61723	0	-23.5272	0	10.9841	0	-4.66893	0
6.02204	0	8.58452	0	-18.3112	0	16.088	0	-4.66872	0
0.0525962	0	10.2569	0	-11.9343	0	12.1698	0	-2.63175	0
-8.52862	0	10.4645	0	-7.61412	0	6.06247	0	-5.83229	0
-10.6348	0	8.37388	0	-6.95499	0	2.94121	0	-8.34694	0
-12.3977	0	-0.497144	0	-11.0713	0	6.39082	0	-5.8602	0
-13.5755	0	-10.0042	0	-12.3085	0	6.52803	0	-2.53821	0
-12.5939	0	-6.70847	0	-8.39785	0	0.627712	0	0.360445	0
-9.09035	0	7.1576	0	-5.16758	0	1.34112	0	2.41954	0
-4.79696	0	17.002	0	-2.33136	0	5.85502	0	-1.92593	0
-4.1476	0	11.851	0	5.59812	0	4.67495	0	-7.98947	0
0.26526	0	-1.54459	0	15.1366	0	2.45689	0	-6.79329	0
6.50104	0	-4.61197	0	9.89351	0	0.835697	0	-1.76245	0
10.2395	0	-0.594993	0	-7.57193	0	0.524412	0	4.08539	0
14.8752	0	-2.96302	0	-9.05601	0	6.11942	0	9.05026	0
13.337	0	-2.98697	0	4.44119	0	10.9367	0	7.80923	0
6.83368	0	2.8957	0	9.73785	0	13.1598	0	4.90586	0
0.00747323	0	-0.233749	0	6.11964	0	16.2485	0	6.49232	0
-9.72603	0	-7.23123	0	0.810268	0	12.0793	0	7.29346	0
-11.7833	0	-4.71671	0	-0.266393	0	1.13075	0	3.03426	0
-4.06473	0	3.33603	0	2.68728	0	-1.69567	0	-1.45049	0
-4.74225	0	8.51422	0	-1.08571	0	5.03367	0	-3.48128	0
-10.638	0	6.77274	0	-9.61195	0	7.53073	0	-5.74981	0
-7.86656	0	3.7028	0	-8.19392	0	5.27441	0	-7.16153	0
-5.2855	0	1.40217	0	-0.207467	0	9.63861	0	-6.02892	0
-8.48269	0	-3.33343	0	2.453	0	13.9579	0	-1.89064	0
-6.8845	0	-7.59394	0	0.062872	0	10.5992	0	5.99209	0
-0.746375	0	-9.36519	0	-1.44973	0	3.0262	0	8.76028	0
2.63257	0	-6.93368	0	3.48518	0	-4.31804	0	0.231414	0
3.89251	0	-2.84144	0	4.97124	0	-1.41399	0	-7.03555	0
2.20166	0	-3.59028	0	0.503371	0	2.64801	0	-5.41552	0
-3.37472	0	-4.45629	0	3.15076	0	-3.31232	0	-1.15013	0
-8.30859	0	-1.50319	0	7.91202	0	-10.5098	0	1.1384	0
-11.946	0	2.8615	0	6.52465	0	-16.6377	0	3.86121	0
-11.5258	0	8.81869	0	3.53291	0	-21.038	0	9.28633	0
-2.40716	0	9.3816	0	2.75168	0	-20.4515	0	12.4028	0
4.62676	0	5.59914	0	0.426875	0	-14.1003	0	11.596	0
5.26006	0	5.34979	0	-1.85942	0	-6.20055	0	7.18431	0
10.2646	0	2.11799	0	-1.82098	0	-2.60141	0	0.829898	0
13.3553	0	-5.04869	0	-6.07868	0	-0.400793	0	-1.25194	0
6.8541	0	-9.06991	0	-6.93285	0	1.00034	0	0.288424	0
0.863181	0	-8.2716	0	-2.54969	0	0.966234	0	-0.847044	0
0.297865	0	-5.26547	0	-7.70843	0	2.65465	0	-3.24116	0
3.30555	0	-0.562795	0	-14.7313	0	2.95213	0	-1.30973	0
4.14863	0	7.94745	0	-10.3362	0	4.82532	0	0.192702	0
-0.671625	0	11.6215	0	-0.224891	0	12.6854	0	-2.35858	0
-2.94838	0	5.36041	0	4.96258	0	17.8732	0	-5.56534	0
2.5186	0	-2.65231	0	4.04245	0	20.5234	0	-4.75799	0
9.59817	0	-4.73725	0	2.39848	0	20.231	0	-1.01376	0
8.68844	0	2.08813	0	1.56196	0	11.2687	0	0.248168	0
0.368954	0	9.28048	0	-1.427	0	6.74935	0	1.06113	0
-3.59637	0	8.32763	0	-4.05228	0	6.4339	0	1.70925	0
1.60302	0	1.14871	0	-0.896092	0	-2.48101	0	2.95752	0
4.6936	0	-5.70023	0	4.00048	0	-7.46407	0	7.79324	0
-3.00269	0	-4.77214	0	7.05308	0	-5.12323	0	12.5241	0
-10.7569	0	-1.84249	0	8.64427	0	-6.69218	0	10.0895	0
-6.03069	0	-4.00213	0	5.80659	0	-6.76631	0	0.600379	0
2.22442	0	-3.58489	0	-3.12545	0	-1.09087	0	-4.94183	0
1.63742	0	1.15137	0	-8.18041	0	4.81543	0	-2.28002	0
-1.81401	0	1.76174	0	-2.88446	0	3.75843	0	0.230945	0
-1.59156	0	-1.43667	0	3.52547	0	-3.41798	0	0.79988	0
4.6233	0	-0.0734287	0	3.75186	0	-2.24918	0	0.0221682	0
13.6733	0	2.23739	0	2.29799	0	6.46279	0	-8.76966	0
15.7343	0	-1.77835	0	0.8991	0	8.9555	0	-16.1234	0
11.732	0	-2.54018	0	-2.76633	0	7.31576	0	-11.2578	0
7.04924	0	1.04481	0	-3.49124	0	6.49891	0	-3.78843	0
3.40177	0	0.0562414	0	-2.25068	0	4.20544	0	-0.292429	0
2.9645	0	-0.521843	0	-5.39899	0	0.13096	0	3.21491	0
0.0757497	0	0.0413197	0	-9.40597	0	-4.04726	0	4.61785	0
-6.80156	0	0.216151	0	-10.1588	0	-4.23416	0	-2.17785	0
-7.43549	0	3.06399	0	-10.7919	0	2.42618	0	-4.84739	0
-7.65896	0	0.775244	0	-8.90542	0	6.73479	0	5.84998	0
-9.6603	0	-3.9673	0	-1.84136	0	3.47618	0	15.4425	0
-2.67913	0	0.352313	0	6.09673	0	3.24749	0	11.4012	0
4.41195	0	4.99137	0	12.1898	0	7.76529	0	2.11603	0
3.29017	0	1.37848	0	12.7508	0	7.67625	0	-1.84942	0
0.601633	0	-3.39299	0	12.2543	0	3.61973	0	-7.10536	0
-0.215664	0	-4.12475	0	17.321	0	1.65586	0	-15.0595	0
-3.12691	0	-4.67614	0	17.4757	0	0.328219	0	-17.6704	0
-8.53995	0	-4.41228	0	10.8385	0	1.45438	0	-11.613	0
-7.26064	0	1.0654	0	11.8494	0	7.1942	0	-1.69634	0
1.61025	0	6.88775	0	19.4909	0	11.7077	0	1.70492	0
5.7393	0	6.16035	0	21.9431	0	12.5593	0	-2.53702	0
2.55809	0	-1.36461	0	18.1858	0	12.4353	0	-5.03349	0
0.919197	0	-9.51857	0	8.72119	0	15.4089	0	2.82685	0
-1.53289	0	-10.4842	0	-5.18432	0	20.6811	0	11.1972	0
-9.1166	0	-3.6058	0	-8.11261	0	21.1207	0	9.25735	0
-11.0413	0	1.50066	0	-1.22581	0	17.792	0	3.77572	0
-8.35352	0	1.80621	0	-1.1482	0	19.2814	0	-1.89219	0
-6.72571	0	0.485769	0	-0.981221	0	21.8513	0	-1.09898	0
3.35972	0	-3.79106	0	1.88341	0	21.602	0	6.07275	0
14.5674	0	-5.65272	0	-2.35596	0	16.5872	0	6.07551	0
14.6264	0	-5.55187	0	-8.68141	0	4.87895	0	-1.10007	0
10.975	0	-7.06042	0	-6.91719	0	-1.11025	0	-5.18684	0
7.26475	0	-4.4105	0	-1.77364	0	0.671117	0	-3.16511	0
-0.995565	0	1.22521	0	-3.71565	0	5.41145	0	-1.9401	0
-11.6044	0	5.52694	0	-5.68439	0	15.8169	0	-0.392157	0
-12.0578	0	5.39864	0	0.563678	0	20.6769	0	6.78215	0
-1.66378	0	0.0605156	0	4.3303	0	13.6767	0	8.64859	0
0.270578	0	-5.47809	0	-0.909965	0	8.35923	0	0.511922	0
-5.32637	0	-7.46963	0	-1.09222	0	8.95914	0	-4.09953	0
-2.70965	0	-6.90204	0	6.93779	0	11.6705	0	-0.117113	0
1.3001	0	-3.55021	0	6.99294	0	12.101	0	7.13284	0
-2.41358	0	0.406505	0	-0.26656	0	2.68648	0	13.8569	0
-4.34493	0	-0.353715	0	-0.769608	0	-4.77569	0	12.814	0
1.04441	0	0.641007	0	3.75397	0	0.953542	0	0.245259	0
4.34388	0	6.13215	0	5.50174	0	9.23441	0	-12.1759	0
0.481365	0	9.80178	0	4.05264	0	11.7682	0	-15.7902	0
-4.07651	0	12.6594	0	4.58575	0	3.20038	0	-13.0523	0
-0.508541	0	13.5082	0	6.37048	0	-8.44334	0	-7.44023	0
5.65654	0	8.35009	0	-0.149053	0	-8.67069	0	-3.52585	0
2.3512	0	1.63866	0	-9.73796	0	-3.27267	0	-4.56002	0
-2.94298	0	-0.134897	0	-12.5335	0	0.235271	0	-7.13533	0
-1.66774	0	2.05573	0	-9.33974	0	3.12686	0	-3.39349	0
-0.467611	0	4.33874	0	-4.79728	0	6.16799	0	4.9892	0
-3.06868	0	1.95906	0	-0.457299	0	7.47774	0	10.2634	0
-4.52704	0	-5.44671	0	3.66282	0	5.80238	0	10.2812	0
-5.57655	0	-8.84025	0	1.3665	0	6.69933	0	4.48721	0
-9.23652	0	-5.67467	0	-0.467839	0	12.0713	0	-3.60048	0
-11.9816	0	-1.95335	0	5.8579	0	13.2427	0	-4.81441	0
-10.8183	0	-3.21369	0	8.30577	0	6.61866	0	-2.2448	0
-3.78572	0	-6.62834	0	1.01319	0	0.131669	0	-1.89449	0
2.03324	0	-0.68298	0	-7.03499	0	1.14342	0	3.46363	0
-1.97097	0	8.86862	0	-7.37889	0	6.96636	0	7.69419	0
-4.39838	0	7.47777	0	-0.686068	0	11.9538	0	1.83881	0
1.93739	0	2.29235	0	9.54715	0	14.1274	0	-2.02042	0
2.96245	0	1.77606	0	16.9141	0	11.076	0	-2.29885	0
-1.88325	0	2.87736	0	15.0269	0	4.86664	0	-3.60398	0
-0.111331	0	4.36247	0	5.16499	0	0.533504	0	-0.523722	0
0.370781	0	6.27529	0	-3.10891	0	-0.602663	0	1.45078	0
-2.87387	0	4.83034	0	-2.64023	0	1.56234	0	2.1607	0
-1.30792	0	-1.74228	0	-0.246659	0	0.573944	0	7.10599	0
-0.726311	0	-3.8456	0	1.68994	0	-3.80974	0	7.70423	0
0.693094	0	2.32448	0	3.33567	0	-2.46035	0	0.908598	0
3.64823	0	4.55048	0	-1.93261	0	2.30454	0	-3.55949	0
1.89962	0	-1.62926	0	-11.0757	0	2.02731	0	-2.5982	0
-0.821622	0	-5.82959	0	-12.9965	0	-4.69233	0	1.13746	0
0.201058	0	-1.40166	0	-7.7942	0	-6.99989	0	5.91615	0
5.24378	0	3.25766	0	-2.46575	0	-2.93449	0	10.9582	0
7.76147	0	-0.71938	0	2.95969	0	-3.14484	0	18.0418	0
6.24925	0	-4.47819	0	5.25165	0	-4.03394	0	17.4758	0
3.68869	0	0.197927	0	4.11818	0	-3.82438	0	7.98033	0
-0.532846	0	7.53494	0	6.62125	0	-8.67085	0	0.160481	0
1.61396	0	7.62411	0	9.92645	0	-11.9084	0	-6.02834	0
10.8751	0	2.03946	0	10.7415	0	-7.54115	0	-9.88516	0
16.157	0	0.778346	0	14.1568	0	-2.80845	0	-13.6955	0
17.7258	0	0.966494	0	17.3691	0	-1.08306	0	-13.474	0
13.6159	0	-2.65356	0	10.5699	0	0.182827	0	-5.57636	0
1.5004	0	-7.31767	0	-2.69038	0	2.85855	0	-5.8339	0
-2.68607	0	-8.63494	0	-6.15226	0	7.3153	0	-11.1067	0
1.4709	0	-5.47935	0	0.0764271	0	8.03662	0	-7.30808	0
3.16425	0	-2.95267	0	-0.51275	0	4.43148	0	-5.01534	0
6.78257	0	-0.746713	0	-7.40508	0	0.0760332	0	-6.93121	0
8.32598	0	1.53958	0	-10.7189	0	-2.83421	0	-3.60562	0
4.66502	0	-1.61322	0	-9.71381	0	-0.324467	0	1.50592	0
2.21309	0	-4.07398	0	-7.9725	0	-0.588576	0	2.02514	0
5.62946	0	-2.6402	0	-4.27461	0	-7.93618	0	0.239882	0
12.4565	0	-3.7199	0	2.63319	0	-10.7715	0	5.01663	0
12.5093	0	-2.90284	0	7.09882	0	-9.06168	0	11.6158	0
8.06204	0	0.10667	0	6.78411	0	-10.939	0	8.55495	0
3.45584	0	-1.84534	0	2.75514	0	-15.3718	0	1.40454	0
-0.293212	0	-3.2056	0	-2.2725	0	-13.9027	0	-4.30543	0
2.53231	0	0.917178	0	-7.92324	0	-7.29005	0	-7.68193	0
6.65454	0	6.33963	0	-13.168	0	-6.76575	0	-5.6802	0
4.75724	0	8.92762	0	-8.49481	0	-11.8293	0	-1.86608	0
1.74776	0	7.22688	0	5.3609	0	-10.6305	0	-2.07647	0
5.09847	0	3.32095	0	12.7661	0	-0.196942	0	-2.27984	0
9.04239	0	-0.409262	0	10.4002	0	5.00498	0	0.47834	0
5.27044	0	-2.90008	0	5.8319	0	-1.78719	0	-0.0700346	0
1.42449	0	-1.94406	0	2.98178	0	-7.18821	0	0.204571	0
2.07652	0	0.0176158	0	4.35912	0	-7.72286	0	1.29312	0
1.71786	0	-2.78329	0	8.67152	0	-10.6781	0	-4.39502	0
0.835337	0	-5.6494	0	12.0624	0	-13.9062	0	-7.84943	0
1.77705	0	-2.68924	0	13.6372	0	-12.0685	0	-2.90917	0
3.0975	0	3.94053	0	12.2249	0	-9.16972	0	2.61892	0
5.64204	0	7.68068	0	6.6575	0	-9.41636	0	3.62824	0
7.69778	0	6.81685	0	3.55423	0	-6.12297	0	-0.5992	0
4.3462	0	2.81802	0	5.49546	0	-1.18492	0	-4.67041	0
-2.29887	0	-3.76759	0	6.27471	0	-0.0667516	0	-4.03198	0
-7.50919	0	-6.58922	0	7.21496	0	0.979357	0	-8.1813	0
-7.29277	0	-7.5896	0	11.5403	0	0.630011	0	-17.1989	0
-2.40649	0	-9.1872	0	12.1723	0	0.253169	0	-17.4448	0
-0.901455	0	-5.80262	0	4.92405	0	2.9298	0	-7.5042	0
-0.642257	0	-2.39943	0	-0.443398	0	4.24684	0	3.82737	0
0.804869	0	-5.02281	0	0.614902	0	4.95293	0	11.1031	0
-1.03268	0	-5.6568	0	4.05214	0	9.42563	0	12.5121	0
-2.64319	0	-1.15463	0	5.51132	0	11.3098	0	7.96266	0
-1.32635	0	-2.51048	0	0.0840569	0	7.37401	0	4.53461	0
0.0313922	0	-6.94026	0	-4.49317	0	3.60632	0	4.24209	0
-3.91138	0	-5.23258	0	-2.2634	0	0.879444	0	2.92394	0
-10.6327	0	0.581202	0	5.20767	0	-0.946788	0	4.26256	0
-9.87204	0	9.65195	0	12.6617	0	-0.627823	0	6.53334	0
-5.15271	0	13.4045	0	9.3479	0	0.0690531	0	4.95766	0
-7.52324	0	3.67627	0	-1.03825	0	0.332627	0	1.73026	0
-13.0501	0	-8.77878	0	-9.03714	0	2.80664	0	0.65473	0
-11.8756	0	-12.9793	0	-7.42111	0	6.26235	0	5.9707	0
-6.79666	0	-10.1736	0	1.76598	0	6.03648	0	12.7808	0
-3.51697	0	-9.32096	0	4.1575	0	1.5629	0	11.5325	0
2.7219	0	-12.5279	0	3.11804	0	-2.54531	0	2.46486	0
8.47892	0	-7.98049	0	8.91481	0	-0.0229935	0	-7.19258	0
3.86445	0	2.57224	0	10.2215	0	8.66058	0	-6.61016	0
-5.21631	0	6.8445	0	0.498051	0	11.1798	0	-1.95234	0
-9.92426	0	7.05592	0	-6.24563	0	4.93192	0	-5.00498	0
-9.86348	0	5.85343	0	-6.63511	0	1.9008	0	-4.84482	0
-7.31885	0	3.73592	0	-8.29038	0	1.15786	0	0.682338	0
-3.57806	0	5.25636	0	-6.86456	0	-1.87246	0	-0.603338	0
2.45869	0	8.9584	0	-3.86774	0	-5.25853	0	-6.96505	0
4.96265	0	8.94194	0	-8.88239	0	-9.4718	0	-6.48154	0
-2.56037	0	5.7514	0	-13.0173	0	-10.5031	0	-0.493445	0
-11.4215	0	5.48634	0	-8.79808	0	-5.39988	0	2.18284	0
-15.1823	0	6.43578	0	-5.12636	0	0.873401	0	4.71571	0
-13.7592	0	4.20982	0	-4.88267	0	6.48342	0	6.08861	0
-7.53273	0	4.12841	0	-2.97624	0	9.42293	0	0.642775	0
-0.454661	0	9.43923	0	-3.46238	0	5.63578	0	-6.27445	0
4.84816	0	11.6778	0	-10.1602	0	-0.179416	0	-9.03529	0
6.26003	0	6.15917	0	-10.1951	0	-1.63642	0	-9.29429	0
5.05869	0	3.33472	0	-5.33518	0	1.78276	0	-5.79482	0
4.03594	0	8.34862	0	-9.01318	0	6.14987	0	2.86291	0
3.14878	0	9.19401	0	-13.4962	0	8.40092	0	6.4744	0
3.45271	0	5.9972	0	-10.9501	0	8.83594	0	3.79038	0
4.26838	0	11.6008	0	-5.88515	0	7.65912	0	5.59789	0
4.85018	0	15.3536	0	1.65701	0	4.15178	0	7.32662	0
3.32464	0	5.15669	0	10.6506	0	4.08678	0	1.21914	0
0.585805	0	-4.56909	0	11.8205	0	14.9046	0	-6.7937	0
2.48724	0	-6.19542	0	8.51077	0	19.7836	0	-5.387	0
4.3151	0	-6.17296	0	6.86738	0	7.45983	0	3.87705	0
3.57837	0	-2.78675	0	8.89387	0	-1.18706	0	6.57762	0
1.34007	0	3.20634	0	13.1454	0	2.42823	0	1.96064	0
-5.59616	0	2.72906	0	6.72893	0	8.80931	0	0.760723	0
-9.12892	0	0.303002	0	-5.83159	0	13.6937	0	1.29734	0
-0.221512	0	-1.06572	0	-11.862	0	14.0463	0	-2.22669	0
11.8289	0	-6.43374	0	-14.0219	0	11.0045	0	-2.52236	0
12.941	0	-4.11666	0	-14.3454	0	9.41859	0	1.41863	0
6.29122	0	2.97357	0	-6.1497	0	5.0949	0	1.24099	0
1.4236	0	2.5104	0	7.7967	0	-4.28614	0	-2.45206	0
-0.874323	0	3.27959	0	11.4952	0	-9.31372	0	-3.15389	0
-4.80696	0	4.34616	0	4.95455	0	-5.79846	0	-1.74871	0
-11.105	0	4.32584	0	-2.67055	0	-0.448317	0	-2.76687	0
-12.4413	0	6.17236	0	-7.9352	0	1.43193	0	-3.09138	0
-7.58738	0	1.41446	0	-7.46524	0	-2.83402	0	-1.43041	0
-5.28541	0	-5.05218	0	-5.02597	0	-11.0166	0	-0.327772	0
-1.97082	0	-6.24883	0	-0.929356	0	-11.151	0	-0.179454	0
6.57541	0	-5.61319	0	3.99493	0	-2.74175	0	0.29119	0
9.28494	0	-5.90858	0	3.09396	0	3.41438	0	2.33698	0
5.59412	0	-7.28319	0	1.15769	0	4.25306	0	6.47999	0
3.0617	0	-6.09967	0	2.6116	0	0.171549	0	12.6428	0
3.49852	0	-5.06557	0	6.65066	0	-1.19961	0	15.0916	0
7.10973	0	-6.99272	0	10.2135	0	6.28426	0	7.89021	0
7.1734	0	-9.10784	0	5.12197	0	7.78379	0	2.03531	0
0.493615	0	-10.6325	0	-2.90694	0	-3.18804	0	6.70703	0
-5.14748	0	-12.5632	0	-4.68288	0	-8.53955	0	8.20415	0
-6.29245	0	-9.87934	0	-4.46645	0	-3.44635	0	5.13821	0
-6.08759	0	1.16669	0	-2.08818	0	0.569203	0	5.64456	0
-4.08701	0	6.96072	0	4.56199	0	0.372762	0	2.23392	0
-1.20687	0	4.52351	0	7.85447	0	2.38921	0	1.30877	0
-2.36162	0	4.30124	0	1.10107	0	3.81561	0	6.72618	0
-6.6718	0	-1.18481	0	-6.67661	0	-2.73708	0	0.771213	0
-6.87862	0	-16.0361	0	-1.26948	0	-10.1481	0	-13.5157	0
-0.253628	0	-24.0296	0	8.18839	0	-12.1583	0	-18.9087	0
2.8977	0	-16.4616	0	5.83709	0	-12.0694	0	-15.0381	0
-1.39373	0	-8.12944	0	1.27087	0	-14.3388	0	-8.74973	0
-2.89787	0	-6.19679	0	1.06845	0	-17.6128	0	-7.1694	0
2.45541	0	-0.247459	0	-3.86281	0	-17.8884	0	-10.8065	0
9.67753	0	6.10994	0	-8.35053	0	-16.9603	0	-7.56589	0
11.3507	0	4.96028	0	-2.439	0	-17.8268	0	3.82882	0
2.57597	0	2.01318	0	8.62739	0	-14.6325	0	9.95595	0
-7.26494	0	0.23482	0	12.6133	0	-5.38088	0	3.45477	0
-4.05978	0	-3.75353	0	8.14603	0	-1.4243	0	-4.8608	0
7.46541	0	-5.74474	0	3.93574	0	-2.87774	0	-1.45686	0
11.8358	0	-2.07205	0	5.17122	0	-4.5826	0	6.01438	0
6.44042	0	1.6272	0	8.00948	0	-8.53836	0	11.6749	0
3.61487	0	2.44272	0	8.15233	0	-10.6775	0	17.0316	0
4.68614	0	-0.0683515	0	7.61828	0	-6.71492	0	14.8172	0
1.66406	0	0.482843	0	7.80571	0	1.36615	0	10.7874	0
0.645333	0	7.14032	0	8.74423	0	5.62733	0	12.3207	0
4.08647	0	9.19089	0	10.6327	0	6.22319	0	9.89002	0
6.26641	0	2.82954	0	14.2032	0	11.9452	0	1.33638	0
8.99535	0	-3.49291	0	12.1406	0	13.2214	0	-6.93514	0
6.87134	0	-0.680307	0	2.38514	0	1.18392	0	-11.6041	0
-4.04083	0	3.7667	0	-2.08284	0	-11.0785	0	-12.5206	0
-7.98648	0	2.39649	0	1.90262	0	-13.8668	0	-11.0195	0
-1.23088	0	1.63162	0	3.54066	0	-11.8919	0	-5.04615	0
1.19229	0	4.07206	0	-1.4292	0	-9.40683	0	0.165299	0
-1.7031	0	7.50003	0	-6.94717	0	-3.65843	0	-1.46038	0
-2.33913	0	8.0065	0	-11.0754	0	4.961	0	-4.1268	0
-1.63228	0	4.60552	0	-11.3521	0	8.69487	0	-10.6576	0
-4.59019	0	0.71819	0	-5.77895	0	5.93445	0	-19.7715	0
-9.56014	0	-1.79323	0	-0.654112	0	1.43391	0	-18.9559	0
-8.40364	0	-4.53775	0	3.06026	0	-4.81568	0	-9.98344	0
-5.29947	0	-7.39828	0	9.06256	0	-7.31972	0	1.15885	0
-5.10979	0	-11.6403	0	10.6111	0	-2.49535	0	10.447	0
-1.50678	0	-19.0799	0	1.40163	0	-1.11115	0	14.257	0
1.48906	0	-18.0391	0	-7.79811	0	-7.26659	0	13.1437	0
-3.35657	0	-5.02898	0	-7.51612	0	-13.1835	0	6.07263	0
-7.97777	0	1.98728	0	-3.83953	0	-13.9072	0	-0.937401	0
-5.27545	0	-0.0617082	0	-3.5989	0	-8.57054	0	-0.0166153	0
-4.69493	0	-0.433534	0	-3.54826	0	-1.94495	0	2.94634	0
-9.78134	0	1.3009	0	-4.45532	0	2.53404	0	0.748525	0
-10.52	0	1.81819	0	-9.48832	0	8.95853	0	-3.78993	0
-3.76772	0	1.23131	0	-10.1619	0	11.4334	0	-5.01805	0
0.817071	0	1.85308	0	-6.71495	0	4.88801	0	-0.577095	0
-1.17271	0	5.06646	0	-5.64314	0	-2.40485	0	1.62766	0
0.911459	0	7.7538	0	-2.23749	0	-9.10169	0	-2.41298	0
1.54367	0	9.37427	0	4.4452	0	-15.6333	0	-2.78563	0
-7.92492	0	13.4437	0	4.38362	0	-16.5886	0	4.39574	0
-7.05489	0	11.3794	0	-1.91787	0	-14.057	0	10.0393	0
5.76328	0	-1.3602	0	-6.52119	0	-10.6389	0	3.64677	0
7.1228	0	-12.4644	0	-8.75139	0	-4.68243	0	-4.52631	0
1.42953	0	-13.2958	0	-3.60876	0	0.803292	0	-5.65012	0
3.37476	0	-7.38148	0	9.71934	0	-0.496612	0	-10.0717	0
5.94402	0	-0.94483	0	17.9117	0	-5.70375	0	-15.5814	0
4.22862	0	5.78555	0	10.5766	0	-6.22377	0	-17.3612	0
5.96645	0	8.93126	0	-4.36667	0	-4.18725	0	-16.094	0
11.141	0	4.34275	0	-12.6138	0	-3.40751	0	-12.1169	0
11.6859	0	-2.11589	0	-10.902	0	-3.28218	0	-9.93017	0
2.57901	0	-2.40436	0	-2.67625	0	-7.26841	0	-5.81596	0
-8.77933	0	1.3098	0	4.00756	0	-14.4797	0	0.563953	0
-10.2616	0	3.90672	0	-0.659886	0	-18.0475	0	3.00081	0
-6.03908	0	7.9499	0	-9.01675	0	-11.5804	0	0.738705	0
-5.58363	0	9.91691	0	-7.94533	0	-1.50093	0	-1.60909	0
-5.56508	0	8.17201	0	-5.05731	0	-3.14988	0	3.51627	0
-1.33746	0	8.17747	0	-3.90237	0	-11.0298	0	12.2353	0
4.46212	0	4.7259	0	-0.466835	0	-14.6827	0	13.7923	0
8.88807	0	-1.52672	0	1.00188	0	-12.9023	0	7.05929	0
9.20825	0	3.37182	0	3.87981	0	-9.60404	0	1.96554	0
5.17651	0	14.7085	0	6.3406	0	-12.0982	0	5.1972	0
0.876125	0	16.6903	0	1.59319	0	-17.9746	0	6.72316	0
-2.1919	0	13.4735	0	-1.02645	0	-17.8747	0	4.95778	0
-5.00607	0	13.3228	0	3.34702	0	-12.9704	0	12.2643	0
-4.67387	0	12.3866	0	6.03428	0	-14.0625	0	20.6941	0
-0.790233	0	8.10765	0	2.68701	0	-16.6284	0	17.0548	0
1.08412	0	3.35106	0	-1.26923	0	-12.5111	0	7.81321	0
-0.828484	0	-1.54209	0	-0.0388236	0	-8.85892	0	3.72941	0
-2.1526	0	-5.72004	0	4.80988	0	-9.53004	0	7.68901	0
-4.1589	0	-6.15744	0	5.53776	0	-11.049	0	13.2531	0
-8.55045	0	-8.02045	0	-0.982516	0	-11.7115	0	9.71549	0
-7.23799	0	-14.8378	0	-5.12395	0	-8.67142	0	1.74679	0
-1.59502	0	-14.5817	0	-3.74365	0	-5.01069	0	-0.25276	0
1.31285	0	-5.26562	0	-1.89762	0	-4.47936	0	-1.20935	0
0.709262	0	-1.59754	0	2.56868	0	-2.03923	0	-2.20416	0
-1.12932	0	-2.82893	0	3.7955	0	0.816642	0	1.26276	0
1.01968	0	-2.55378	0	1.19492	0	-2.02907	0	3.94027	0
8.50851	0	-6.29641	0	3.96087	0	-4.74138	0	0.318467	0
10.6913	0	-14.4336	0	4.17887	0	-3.84776	0	-1.86723	0
0.54284	0	-17.4937	0	-2.85766	0	-9.68854	0	0.411407	0
-7.26759	0	-8.89747	0	-9.94087	0	-18.688	0	-1.06342	0
-4.89471	0	1.3828	0	-13.7373	0	-18.7189	0	-3.22264	0
2.54166	0	3.46017	0	-18.2132	0	-14.9428	0	-0.503684	0
7.73367	0	2.0888	0	-22.8119	0	-11.9047	0	-0.217254	0
2.85304	0	-0.721395	0	-21.5497	0	-7.56439	0	-7.86298	0
-4.74405	0	-2.16959	0	-16.6329	0	-7.4921	0	-12.2765	0
-7.39707	0	1.38775	0	-9.88175	0	-10.6101	0	-5.70222	0
-5.15054	0	5.03532	0	-7.59489	0	-4.32844	0	1.25836	0
2.7983	0	6.07686	0	-9.88019	0	2.70215	0	5.01781	0
11.0526	0	4.74982	0	-4.94542	0	-7.18092	0	8.7247	0
8.01819	0	1.44624	0	0.843017	0	-22.8116	0	7.87877	0
-0.929555	0	3.98343	0	-0.580684	0	-25.2332	0	4.48938	0
0.122572	0	11.9091	0	-0.590858	0	-18.2857	0	5.94817	0
6.34722	0	12.7951	0	4.52082	0	-14.3096	0	9.99383	0
8.30073	0	7.01865	0	5.61628	0	-10.4393	0	10.2976	0
4.28742	0	-1.14886	0	2.26426	0	-7.88359	0	5.71145	0
-1.91158	0	-6.4592	0	5.72581	0	-11.1633	0	-4.39597	0
-2.06257	0	0.4968	0	7.46041	0	-12.8717	0	-11.2982	0
-0.45455	0	12.0613	0	-0.525793	0	-13.6423	0	-9.80508	0
-1.98762	0	13.3208	0	-3.42925	0	-15.2903	0	-6.54021	0
-2.7661	0	4.0293	0	-0.276385	0	-12.9645	0	-4.16594	0
-1.04976	0	-4.4211	0	-1.22914	0	-7.11272	0	-3.12931	0
5.14302	0	-7.12073	0	-2.8592	0	-3.10489	0	1.17966	0
11.6209	0	-5.69596	0	-1.60746	0	-2.11382	0	5.40808	0
11.2505	0	0.869542	0	0.654531	0	0.266825	0	3.15562	0
4.84792	0	5.66321	0	3.34422	0	4.69708	0	2.20949	0
-4.32723	0	4.49991	0	-0.999846	0	5.03706	0	2.5383	0
-9.47846	0	0.31331	0	-11.6691	0	-0.975531	0	2.67215	0
-4.96581	0	-5.64232	0	-15.398	0	-3.98002	0	8.15618	0
-0.62409	0	-5.01542	0	-13.61	0	-1.28562	0	11.5056	0
-4.20663	0	2.67446	0	-9.81807	0	2.69331	0	9.4892	0
-11.3231	0	6.80391	0	-2.59607	0	7.76728	0	5.44007	0
-14.9175	0	8.14925	0	2.69766	0	10.6528	0	2.03324	0
-11.7096	0	10.2355	0	6.3346	0	8.29807	0	4.20145	0
-11.3592	0	6.52823	0	8.47925	0	6.70513	0	6.22281	0
-13.2283	0	1.11459	0	4.4574	0	11.0487	0	3.10927	0
-9.90946	0	-0.26496	0	1.77815	0	16.1574	0	-0.117173	0
-5.93812	0	-3.53739	0	7.39319	0	16.7999	0	-4.22212	0
-4.44304	0	-5.16155	0	11.2268	0	10.3714	0	-8.4483	0
-5.26074	0	-5.23878	0	5.70637	0	2.80715	0	-5.32918	0
-5.20265	0	-6.23117	0	1.59725	0	4.40436	0	-2.73592	0
-2.85348	0	-2.22575	0	7.51879	0	10.4534	0	-7.87249	0
2.65074	0	-0.302484	0	12.4007	0	7.65844	0	-13.9703	0
6.52335	0	-5.43407	0	9.44357	0	-1.09831	0	-14.0432	0
1.46811	0	-8.99988	0	3.22774	0	-2.09402	0	-10.8235	0
-3.63913	0	-6.58435	0	-6.70806	0	-0.497355	0	-14.8943	0
-4.46825	0	0.178156	0	-17.5141	0	-3.59819	0	-23.8186	0
-4.40535	0	4.98864	0	-20.8875	0	-5.84226	0	-27.567	0
-0.753318	0	2.35822	0	-15.0493	0	-6.95135	0	-19.1817	0
2.03236	0	-4.31901	0	-2.28916	0	-2.81375	0	-5.02001	0
-0.100734	0	-6.22311	0	7.25396	0	3.99092	0	0.358107	0
-0.433644	0	1.11963	0	6.15023	0	-0.540246	0	-0.699394	0
4.55917	0	12.6935	0	4.58269	0	-10.8372	0	0.262726	0
7.47441	0	17.0419	0	6.80763	0	-11.9181	0	1.09588	0
2.60191	0	12.0027	0	9.11936	0	-0.302814	0	-0.63297	0
-1.25066	0	6.82334	0	3.63871	0	9.58364	0	2.71021	0
5.91103	0	5.79871	0	-11.3704	0	4.85508	0	8.31923	0
19.7095	0	5.68776	0	-18.4629	0	-4.10394	0	3.05253	0
24.231	0	-0.654445	0	-13.9052	0	-7.24795	0	-6.21426	0
14.876	0	-9.17486	0	-8.41464	0	-7.09915	0	-7.97624	0
6.56811	0	-9.4898	0	-6.08669	0	-5.18514	0	-3.96984	0
0.674682	0	-4.9542	0	-6.81804	0	-4.50719	0	4.12308	0
-5.80335	0	0.560158	0	-10.0483	0	-2.62839	0	4.93484	0
-4.04987	0	3.64787	0	-12.3855	0	9.31521	0	-4.10599	0
1.94915	0	2.71916	0	-9.43034	0	23.2476	0	-4.40198	0
2.9032	0	1.3287	0	-2.59437	0	26.9734	0	-0.314348	0
-0.518729	0	-4.61058	0	3.50631	0	20.0299	0	-3.2406	0
-1.60132	0	-10.8909	0	3.49645	0	7.56017	0	-6.02554	0
-2.23456	0	-8.84759	0	-2.03934	0	-1.22531	0	-7.37358	0
-3.96472	0	-4.29306	0	-4.77018	0	-3.79745	0	-9.38385	0
0.357394	0	0.112457	0	-1.38768	0	-8.84441	0	-4.96526	0
2.49192	0	6.54703	0	1.12446	0	-16.0877	0	7.018	0
-1.33077	0	13.7497	0	1.22585	0	-17.0385	0	9.08901	0
0.148262	0	21.0563	0	1.83728	0	-12.5605	0	-1.52754	0
1.43886	0	22.8586	0	-1.50567	0	-5.80535	0	-3.89486	0
0.632522	0	14.4777	0	-5.93231	0	1.88787	0	0.748962	0
5.43987	0	1.13751	0	-5.14557	0	6.32096	0	0.968524	0
4.11042	0	-4.07735	0	-3.64989	0	6.94985	0	2.02467	0
-6.99193	0	1.5103	0	-7.03044	0	11.6842	0	5.92776	0
-15.0982	0	3.92644	0	-11.3434	0	16.7791	0	9.91467	0
-15.5929	0	-0.152227	0	-7.99196	0	8.62322	0	12.1041	0
-10.3997	0	-5.73366	0	-0.743467	0	-5.55086	0	13.1494	0
-3.81185	0	-10.4324	0	2.44722	0	-11.9111	0	12.8136	0
0.911993	0	-9.09694	0	1.37735	0	-6.34875	0	8.75461	0
0.995873	0	-2.57192	0	-2.20047	0	4.42965	0	8.21422	0
-4.81356	0	-0.17497	0	-0.660767	0	5.53408	0	10.3948	0
-8.09976	0	-6.28475	0	5.74095	0	2.46668	0	4.26841	0
4.34527	0	-12.8093	0	5.75203	0	5.57993	0	-0.188978	0
21.2995	0	-14.3222	0	2.41145	0	10.9059	0	4.90859	0
17.4672	0	-13.4195	0	2.54084	0	13.9197	0	5.63623	0
1.91596	0	-12.1069	0	-0.177916	0	9.26846	0	-1.00214	0
-3.0627	0	-11.8526	0	-7.01392	0	-0.0476313	0	-4.7009	0
1.8815	0	-11.232	0	-10.9534	0	-5.33448	0	-0.938754	0
7.98972	0	-4.5265	0	-9.33537	0	-6.83757	0	0.721727	0
8.72887	0	6.93813	0	-2.95805	0	-8.63741	0	-5.54883	0
1.94517	0	7.07787	0	1.30621	0	-5.14362	0	-9.95806	0
-5.59009	0	-3.2003	0	0.586065	0	3.84962	0	-6.83428	0
-6.41594	0	-3.96863	0	-2.09086	0	8.25597	0	-1.6967	0
-3.95242	0	-0.0355358	0	-2.77414	0	9.72078	0	-2.70252	0
-4.18886	0	-2.91114	0	3.92237	0	7.49277	0	-4.29635	0
-5.60781	0	-1.55318	0	6.84567	0	1.23814	0	0.249863	0
-3.95172	0	6.22145	0	4.38798	0	0.269466	0	3.73839	0
-1.26525	0	8.2253	0	4.99359	0	1.89441	0	5.85364	0
-1.90382	0	7.88008	0	0.0240758	0	-1.38984	0	7.1267	0
-1.9355	0	9.14862	0	-8.36345	0	-7.76835	0	2.2529	0
-0.596656	0	5.4303	0	-9.45832	0	-15.0467	0	-2.5784	0
-1.60755	0	0.75621	0	-5.47768	0	-19.9956	0	-1.80575	0
-1.58456	0	0.784666	0	0.0575018	0	-20.1291	0	-0.380487	0
0.98658	0	1.98326	0	2.53084	0	-18.4865	0	-0.394648	0
1.4332	0	1.39038	0	-0.246427	0	-16.6311	0	1.11932	0
0.429796	0	-1.24745	0	0.273886	0	-14.3906	0	5.47021	0
-0.509796	0	-3.30537	0	3.28327	0	-8.62309	0	8.72913	0
-2.63823	0	-1.12072	0	1.3865	0	1.22883	0	8.77804	0
0.124031	0	0.882851	0	-3.1719	0	6.80985	0	6.42425	0
6.264	0	-3.39818	0	-0.903069	0	5.17337	0	1.54302	0
2.99759	0	-6.42502	0	3.73703	0	4.61672	0	-1.75187	0
-6.12273	0	-4.6428	0	0.760135	0	5.30962	0	-1.76511	0
-6.52034	0	-5.82732	0	0.892968	0	0.48288	0	-5.37337	0
0.201309	0	-4.40093	0	7.27636	0	-7.02049	0	-14.2516	0
2.24402	0	4.9757	0	10.7927	0	-10.7397	0	-20.548	0
1.36418	0	10.1163	0	13.3564	0	-10.2802	0	-17.9386	0
4.79078	0	4.0048	0	15.6343	0	-8.76231	0	-11.5082	0
7.10038	0	-5.53378	0	14.4737	0	-6.87244	0	-8.6356	0
6.7463	0	-6.37867	0	11.2178	0	-3.76188	0	-4.32668	0
10.2357	0	1.78228	0	10.9248	0	0.00569027	0	4.29961	0
15.0044	0	7.56004	0	13.199	0	3.28608	0	8.07809	0
12.1958	0	5.24001	0	11.9603	0	7.90933	0	3.87724	0
1.96468	0	-2.00238	0	8.03294	0	14.197	0	1.86797	0
-5.44156	0	-5.4723	0	5.64067	0	15.796	0	3.13513	0
-7.49785	0	-3.68467	0	3.44195	0	10.6123	0	4.26649	0
-7.39122	0	-3.31862	0	-3.97972	0	5.59669	0	5.28391	0
-5.24108	0	-3.69802	0	-9.76029	0	1.81757	0	0.300583	0
0.49069	0	-2.31382	0	-5.12344	0	-2.94548	0	-4.03603	0
11.3206	0	1.04	0	-0.572952	0	-4.89174	0	-4.46362	0
17.7763	0	5.2909	0	-4.97862	0	-2.29759	0	-6.69985	0
14.7054	0	4.62668	0	-9.36702	0	-0.302338	0	-5.38496	0
11.0818	0	0.965706	0	-4.86584	0	0.0211361	0	1.48048	0
7.78577	0	0.619671	0	4.88732	0	6.41175	0	5.51084	0
4.9673	0	0.239408	0	10.9601	0	16.5673	0	-0.463658	0
7.61511	0	0.128199	0	10.347	0	21.0816	0	-3.88469	0
11.8322	0	2.85305	0	6.93267	0	20.6082	0	2.41689	0
10.9917	0	1.37577	0	4.03739	0	17.8833	0	4.73299	0
5.20516	0	-6.99871	0	2.60077	0	9.74072	0	5.15242	0
0.729672	0	-11.1995	0	3.09104	0	3.49984	0	8.53918	0
-0.960502	0	-5.82723	0	4.5857	0	8.05105	0	7.59008	0
-5.42549	0	-1.04997	0	4.47488	0	9.49022	0	4.44741	0
-10.067	0	-0.00539623	0	3.17379	0	4.119	0	4.21923	0
-6.5306	0	1.28832	0	-0.781159	0	7.1164	0	3.5498	0
3.09541	0	1.20603	0	-6.85939	0	15.9111	0	-4.79932	0
8.32209	0	-1.14381	0	-5.49699	0	17.7894	0	-13.3765	0
3.48279	0	-0.636512	0	0.457166	0	15.0102	0	-10.5942	0
-4.66539	0	5.75232	0	-0.0139639	0	13.7804	0	-4.83524	0
-7.69202	0	5.18767	0	-0.116968	0	11.7379	0	0.692995	0
-7.62553	0	-9.34528	0	4.25368	0	12.781	0	8.53734	0
-7.34086	0	-18.5085	0	4.78688	0	18.0376	0	11.6887	0
-4.9041	0	-13.1451	0	4.38753	0	17.8731	0	9.96815	0
-0.752346	0	-4.04681	0	3.24219	0	10.8691	0	7.40311	0
-0.36331	0	4.99557	0	-1.95439	0	5.32043	0	4.04945	0
-5.50564	0	6.38434	0	-1.118	0	4.89222	0	-1.66114	0
-11.9923	0	-2.63932	0	0.59788	0	6.59866	0	-7.3004	0
-13.5313	0	-11.5476	0	-4.72024	0	10.1451	0	-6.66065	0
-6.65451	0	-14.0159	0	-1.03395	0	12.2068	0	-3.78327	0
0.583212	0	-8.12966	0	8.67809	0	7.63068	0	-3.15932	0
0.0395597	0	-3.81388	0	10.3404	0	0.0963118	0	-0.229905	0
-4.20963	0	-4.1136	0	4.82208	0	-7.31889	0	1.69933	0
-4.62479	0	0.0761067	0	-6.07006	0	-9.23027	0	1.78387	0
-2.16387	0	7.5134	0	-9.28436	0	-2.77151	0	7.03726	0
-5.47624	0	14.7541	0	-0.403401	0	1.9557	0	9.87356	0
-12.9469	0	16.6671	0	6.63878	0	1.65035	0	5.59431	0
-13.5684	0	7.88691	0	8.6904	0	-1.33065	0	2.87739	0
-8.68513	0	-1.5156	0	8.60841	0	1.13619	0	0.699908	0
-3.7717	0	3.43173	0	2.80018	0	7.63696	0	-1.45699	0
-1.13955	0	13.3936	0	-6.63525	0	3.44272	0	1.58642	0
-1.15013	0	11.3548	0	-8.0263	0	-1.99677	0	3.54463	0
1.24036	0	1.62827	0	2.18927	0	-0.320181	0	0.0491201	0
5.37847	0	-3.83447	0	6.11034	0	0.484671	0	-1.53618	0
5.35414	0	-0.716159	0	-8.13884	0	1.1243	0	-1.93106	0
-1.45	0	6.81786	0	-23.399	0	-0.260009	0	-4.73059	0
-5.4309	0	7.15947	0	-24.8188	0	-8.79186	0	-3.89009	0
-0.22057	0	-0.875404	0	-15.4933	0	-18.4642	0	-2.00821	0
2.4335	0	-2.57181	0	-8.22868	0	-18.5029	0	-6.42447	0
-1.22713	0	1.40818	0	-5.97062	0	-8.98779	0	-9.40707	0
-4.96186	0	4.23305	0	-0.944369	0	-2.10283	0	-4.94882	0
-9.5416	0	6.73943	0	4.03732	0	-6.75561	0	0.104487	0
-12.5177	0	6.06298	0	3.82921	0	-14.4721	0	0.164279	0
-7.72738	0	4.52663	0	0.415164	0	-8.66604	0	-6.16617	0
-3.26194	0	4.60698	0	-3.07032	0	1.52561	0	-12.3018	0
-4.97516	0	3.64163	0	-4.31557	0	-0.133078	0	-12.6837	0
-0.396103	0	1.42852	0	-1.41387	0	-3.3772	0	-11.4332	0
8.37814	0	2.18605	0	0.920658	0	-0.875906	0	-8.42803	0
7.98805	0	4.38396	0	3.53765	0	2.94954	0	-5.33723	0
5.48446	0	3.38591	0	9.1987	0	6.08127	0	-5.65804	0
5.15941	0	2.88519	0	11.4058	0	7.74942	0	-6.34312	0
2.66083	0	0.00970397	0	10.0314	0	8.45509	0	-5.75552	0
-0.884378	0	-6.58656	0	9.41161	0	8.47221	0	-3.35999	0
-1.97099	0	-8.12115	0	6.81213	0	11.4759	0	-0.47292	0
4.02187	0	-4.74861	0	2.42451	0	12.423	0	-1.00169	0
9.77714	0	-3.85171	0	1.8709	0	7.84761	0	-1.41504	0
6.77698	0	-3.87672	0	6.00607	0	11.4206	0	0.991648	0
-2.54062	0	0.580431	0	9.19989	0	17.7181	0	2.9587	0
-9.20947	0	2.56074	0	8.14788	0	13.4544	0	9.03812	0
-9.01558	0	3.83561	0	5.1893	0	5.32564	0	13.3881	0
-9.90408	0	11.6399	0	-4.17489	0	-0.879382	0	6.93025	0
-10.9895	0	12.8639	0	-11.5715	0	-3.88995	0	5.07979	0
-4.40886	0	3.14861	0	-6.86331	0	-3.04936	0	9.5637	0
1.85182	0	-3.14462	0	-1.5753	0	-1.49215	0	3.78972	0
1.49127	0	1.46415	0	-0.220539	0	-1.08477	0	-6.98852	0
3.19566	0	7.85671	0	-0.401033	0	-0.355277	0	-10.52	0
5.31626	0	8.86177	0	-0.830557	0	-3.21042	0	-5.78335	0
1.83268	0	9.99547	0	1.29725	0	-9.08473	0	2.34462	0
-2.55909	0	7.84202	0	5.73681	0	-4.01114	0	6.33214	0
-2.80627	0	-0.27475	0	8.80379	0	8.07317	0	6.66382	0
-0.0273159	0	-4.63108	0	8.15497	0	10.8999	0	5.98645	0
0.98847	0	-0.242877	0	6.83898	0	9.16979	0	6.65556	0
3.27996	0	6.39519	0	8.51459	0	12.055	0	11.2785	0
7.42811	0	6.37261	0	11.1087	0	19.1992	0	8.6258	0
4.64905	0	1.11654	0	8.59784	0	25.3148	0	-0.169472	0
0.56317	0	-2.07968	0	-0.00675481	0	25.5274	0	0.326557	0
2.75476	0	1.06463	0	-6.88535	0	22.6895	0	6.35329	0
4.95877	0	9.29224	0	-2.69169	0	15.8907	0	10.2756	0
4.17307	0	11.6219	0	4.04589	0	4.91626	0	11.4373	0
5.41817	0	1.29243	0	0.170915	0	0.606853	0	11.6374	0
10.3214	0	-10.4877	0	-6.6354	0	1.91421	0	9.46197	0
9.30922	0	-10.7583	0	-7.02833	0	0.650186	0	1.75791	0
2.41139	0	-3.44809	0	-3.90855	0	2.1144	0	-4.62681	0
2.3139	0	1.36066	0	-0.963352	0	7.21982	0	-3.35361	0
5.38388	0	3.52756	0	2.15435	0	8.18904	0	7.66086	0
4.33538	0	3.03509	0	4.31065	0	7.99189	0	17.2689	0
5.80492	0	3.0162	0	1.57189	0	10.6451	0	14.6184	0
8.21515	0	6.83905	0	-4.14926	0	9.65822	0	7.86156	0
9.5635	0	4.54973	0	-4.16219	0	5.77553	0	-0.318454	0
15.6295	0	-4.78112	0	0.0655787	0	3.90575	0	-5.94359	0
20.4817	0	-10.2113	0	3.64167	0	1.72575	0	1.7936	0
14.9079	0	-7.08864	0	5.47623	0	-2.26667	0	14.776	0
1.93113	0	-0.241465	0	1.47828	0	-5.92644	0	12.0646	0
-6.64954	0	3.50442	0	0.505115	0	-3.54531	0	-2.65526	0
-4.9955	0	4.35074	0	4.11781	0	-0.542346	0	-6.83678	0
-1.10326	0	3.13412	0	1.05743	0	-4.89138	0	-2.82483	0
-2.01715	0	0.0175891	0	-1.5329	0	-5.85709	0	-1.46889	0
-1.22581	0	-7.07568	0	-0.788499	0	-5.01563	0	2.18626	0
1.77653	0	-16.0185	0	-2.29199	0	-8.59221	0	5.42966	0
1.8455	0	-18.0432	0	0.0976514	0	-6.73974	0	1.8745	0
3.75325	0	-14.1638	0	5.40969	0	0.206198	0	-4.0826	0
6.0394	0	-10.5007	0	11.1559	0	2.7242	0	-4.73511	0
2.40283	0	-5.6507	0	14.5179	0	-5.18795	0	0.745234	0
-2.45919	0	2.18293	0	7.85037	0	-12.8277	0	1.39669	0
-1.83478	0	9.08344	0	0.977909	0	-9.12188	0	-7.09884	0
1.55857	0	9.09382	0	-1.17854	0	-4.90599	0	-13.5994	0
-3.09843	0	0.151106	0	-4.21234	0	-7.62173	0	-10.7118	0
-16.3838	0	-8.19093	0	-4.06105	0	-13.6668	0	-3.65964	0
-18.8017	0	-6.12656	0	0.095107	0	-19.3655	0	-1.24797	0
-6.20293	0	-0.240232	0	3.8629	0	-19.2527	0	-4.44294	0
4.80871	0	-1.32827	0	2.70133	0	-6.35103	0	-4.07771	0
7.66187	0	-4.96593	0	-3.57814	0	10.2351	0	-1.0998	0
2.64518	0	-5.19597	0	-6.56253	0	14.5983	0	-4.12503	0
-3.32629	0	-5.29432	0	-1.552	0	13.7529	0	-7.60387	0
-3.6806	0	-5.43455	0	5.21099	0	18.4914	0	-7.39797	0
-2.75312	0	-5.17446	0	7.02074	0	20.3007	0	-6.00156	0
-0.0831474	0	-4.84953	0	1.27275	0	13.4194	0	-1.12374	0
2.34113	0	-3.69205	0	-7.71848	0	9.83376	0	5.15421	0
-0.497274	0	-1.91455	0	-8.86106	0	13.7775	0	3.13158	0
-1.37739	0	-1.1159	0	-2.34335	0	17.204	0	-1.10099	0
3.39531	0	-3.75928	0	1.8668	0	16.7972	0	2.17847	0
5.95517	0	-8.10826	0	2.28973	0	13.9533	0	0.90618	0
3.67796	0	-12.3731	0	2.48844	0	14.5943	0	-7.15511	0
2.4972	0	-16.5633	0	3.77198	0	21.2104	0	-9.24915	0
0.825016	0	-15.3568	0	5.39833	0	27.3884	0	-5.27719	0
-3.20712	0	-5.58393	0	2.78129	0	26.0505	0	-1.50771	0
-1.38349	0	2.63178	0	-4.24854	0	18.1662	0	-0.189877	0
3.40855	0	3.83784	0	-10.7672	0	13.9835	0	-4.05419	0
1.0089	0	3.50108	0	-12.0435	0	16.9501	0	-9.69108	0
-5.50044	0	4.29884	0	-5.58163	0	18.7459	0	-10.144	0
-6.52149	0	3.91573	0	2.34617	0	17.2209	0	-8.36823	0
-2.94057	0	-0.260719	0	5.36868	0	15.3605	0	-7.33792	0
-3.46539	0	-2.65342	0	4.13636	0	11.3747	0	-2.0733	0
-7.64339	0	0.0191355	0	4.17858	0	1.31078	0	5.02645	0
-12.0172	0	3.24988	0	7.36247	0	-8.04216	0	4.63953	0
-14.6716	0	3.49497	0	8.39154	0	-7.08844	0	2.67193	0
-13.1242	0	0.92736	0	7.73386	0	-5.13577	0	3.49002	0
-11.5266	0	1.16812	0	6.6539	0	-6.31239	0	0.981748	0
-11.7709	0	8.20662	0	3.24256	0	-2.53758	0	0.896485	0
-11.0383	0	13.799	0	0.581662	0	1.27374	0	6.58678	0
-9.03932	0	10.8574	0	2.29415	0	1.31335	0	8.42356	0
-7.35366	0	6.33957	0	2.91199	0	2.29066	0	2.86079	0
-7.40239	0	3.60892	0	-0.923219	0	0.727248	0	-4.44029	0
-4.29988	0	0.310337	0	3.45088	0	-4.3678	0	-7.91581	0
3.12662	0	0.449211	0	12.3314	0	-11.4199	0	-7.04699	0
4.94984	0	5.908	0	10.6884	0	-18.0736	0	-7.50899	0
3.11026	0	7.25648	0	7.43218	0	-13.1691	0	-7.26813	0
3.65751	0	0.279925	0	6.20979	0	-4.16991	0	-4.96516	0
0.96304	0	-3.41899	0	1.5473	0	-7.58384	0	-5.85892	0
0.0929049	0	-1.26816	0	-1.20857	0	-11.7461	0	-6.07809	0
2.80478	0	-1.70746	0	-1.72156	0	-8.25168	0	-4.69112	0
2.94069	0	-4.51913	0	-0.448981	0	-6.28897	0	-6.34727	0
7.00583	0	-8.20308	0	4.80309	0	-4.11212	0	-7.41131	0
12.4967	0	-7.44547	0	4.50484	0	-3.27293	0	-6.40613	0
11.7608	0	-0.794387	0	-1.4998	0	-6.31152	0	-5.52132	0
7.4462	0	-0.518218	0	-1.32415	0	-2.33737	0	-3.47044	0
3.10499	0	-4.12832	0	-2.17858	0	3.85891	0	1.01085	0
0.162748	0	-4.29965	0	-4.97846	0	1.07131	0	8.31223	0
-1.94748	0	-4.31254	0	3.80224	0	-4.09065	0	11.0095	0
-1.06421	0	-3.49155	0	15.9895	0	-6.76583	0	9.76043	0
3.40582	0	-1.31774	0	14.3401	0	-7.71751	0	13.2204	0
4.03554	0	1.4444	0	2.7477	0	-11.4443	0	14.1603	0
-4.00631	0	6.0607	0	-3.52278	0	-13.1353	0	8.67955	0
-10.4411	0	8.3712	0	-4.22459	0	-2.17824	0	4.55355	0
-6.66771	0	4.77419	0	-2.27212	0	10.1306	0	3.79221	0
-1.91279	0	1.43341	0	0.110151	0	14.5907	0	4.86301	0
0.560943	0	2.56208	0	-2.96615	0	10.2861	0	5.65865	0
4.75096	0	3.44843	0	-7.83191	0	0.023217	0	5.1214	0
5.60405	0	-3.36083	0	-11.0911	0	-2.15128	0	0.973414	0
2.26622	0	-11.3196	0	-13.7582	0	3.84372	0	-7.74759	0
2.68882	0	-8.04934	0	-14.7163	0	7.56487	0	-11.8737	0
4.1038	0	-2.15311	0	-10.3245	0	4.42605	0	-7.525	0
2.97752	0	-3.29472	0	-2.40482	0	-7.28016	0	-2.40813	0
4.3932	0	-4.27258	0	0.754432	0	-18.4649	0	0.844056	0
3.17174	0	-1.70416	0	-4.49615	0	-18.9246	0	3.72078	0
1.94282	0	5.58547	0	-10.9279	0	-13.6321	0	-1.77522	0
6.29328	0	13.9528	0	-9.98608	0	-6.47519	0	-11.547	0
9.2157	0	6.80266	0	-4.24857	0	-0.0622763	0	-12.8016	0
5.60495	0	-4.56015	0	0.265786	0	1.50609	0	-11.926	0
-1.37225	0	1.58917	0	-2.02189	0	6.10444	0	-8.12669	0
-2.30781	0	6.82803	0	-10.7398	0	11.6158	0	1.57262	0
0.826743	0	4.00244	0	-14.6279	0	8.32175	0	3.14943	0
2.58258	0	8.82066	0	-9.30345	0	4.48896	0	-3.25671	0
2.89368	0	13.7706	0	-3.08123	0	2.44213	0	-2.54884	0
2.10293	0	9.84461	0	0.19131	0	0.628805	0	6.0746	0
3.18113	0	4.14706	0	1.36038	0	7.20199	0	13.9361	0
6.74835	0	4.42273	0	-0.0872459	0	16.2547	0	12.3087	0
7.89297	0	7.65891	0	-1.9368	0	15.0738	0	3.34007	0
4.15733	0	7.159	0	-1.88958	0	6.37947	0	-1.37804	0
2.87396	0	4.71291	0	-0.473733	0	1.97738	0	-3.84655	0
7.15019	0	3.44066	0	3.33409	0	2.88294	0	-3.54667	0
12.0175	0	2.66665	0	9.86582	0	5.11435	0	-0.188321	0
13.8806	0	2.21124	0	14.863	0	4.60289	0	-0.725715	0
11.0016	0	-0.817943	0	16.4307	0	0.419496	0	-0.504824	0
2.95323	0	-8.43983	0	12.5927	0	-0.651358	0	2.33205	0
-3.84992	0	-9.69044	0	5.97474	0	-1.289	0	4.29014	0
-4.1643	0	1.45033	0	5.83159	0	-2.17506	0	7.13619	0
-2.64096	0	8.40378	0	8.72772	0	-0.286954	0	8.15933	0
-1.72416	0	3.29205	0	7.31172	0	1.08615	0	3.86008	0
-3.10302	0	0.395717	0	6.41457	0	0.0293333	0	-0.742902	0
-8.89389	0	1.83724	0	5.07227	0	-4.90923	0	-3.85048	0
-13.7493	0	-1.98342	0	-2.77031	0	-10.5945	0	-4.31942	0
-14.462	0	-4.25681	0	-7.10646	0	-11.4291	0	0.928952	0
-13.8766	0	-2.05384	0	0.684274	0	-5.85573	0	8.3106	0
-8.69017	0	-4.56584	0	9.04902	0	0.0840713	0	12.0164	0
-1.35896	0	-6.77047	0	7.96451	0	-1.63635	0	7.47313	0
2.66559	0	-5.82916	0	1.87436	0	-6.9027	0	-0.33753	0
6.28616	0	-3.20462	0	-0.826981	0	-8.10192	0	-1.33396	0
6.60775	0	1.22373	0	4.32559	0	-7.13708	0	3.14545	0
5.30083	0	0.860034	0	9.14306	0	-9.34966	0	7.69955	0
7.37702	0	-2.45344	0	3.29489	0	-11.2396	0	9.81674	0
11.0501	0	-3.60814	0	-7.36146	0	-5.59951	0	7.59004	0
12.2207	0	-0.322135	0	-16.5625	0	1.45953	0	3.71361	0
6.25999	0	6.73891	0	-21.7778	0	-0.937262	0	-0.818194	0
1.10539	0	8.62318	0	-19.1729	0	-11.0585	0	-4.58606	0
2.36282	0	2.60145	0	-13.6773	0	-13.2209	0	-5.18858	0
-0.0533971	0	-3.56947	0	-4.64233	0	-1.06938	0	-6.42694	0
-5.8385	0	-4.01064	0	6.78888	0	3.6257	0	-5.08613	0
-6.9948	0	0.526781	0	7.95318	0	-5.18273	0	2.15817	0
-3.66197	0	5.86089	0	2.34476	0	-7.37825	0	6.0391	0
0.330989	0	12.4994	0	1.478	0	-5.325	0	6.26605	0
1.95151	0	16.8844	0	0.572737	0	-6.75033	0	8.31611	0
-0.987061	0	12.8977	0	-3.41947	0	-6.27253	0	11.2913	0
-7.22661	0	2.86058	0	-2.93761	0	-6.45104	0	16.5865	0
-10.1502	0	-3.42095	0	-1.03432	0	-7.93866	0	22.85	0
-5.95178	0	2.6996	0	-3.56084	0	-10.671	0	21.2967	0
-1.77131	0	10.1477	0	-3.78456	0	-14.0463	0	6.66334	0
-3.8614	0	8.87716	0	3.08989	0	-7.85965	0	-4.77521	0
-6.15727	0	3.87298	0	6.76229	0	0.966097	0	-3.20253	0
-7.56949	0	-0.715662	0	1.84985	0	0.26256	0	-1.61837	0
-9.36406	0	-2.58657	0	-5.2196	0	-1.46545	0	-4.08438	0
-5.18723	0	-2.68878	0	-8.35369	0	-2.31069	0	-9.13391	0
2.35328	0	-4.17094	0	-3.44035	0	-1.44869	0	-15.2073	0
4.34154	0	-7.87049	0	1.81354	0	7.80777	0	-20.2202	0
0.235722	0	-11.1248	0	0.611089	0	11.5684	0	-23.061	0
-2.88126	0	-8.54943	0	-2.70242	0	5.71931	0	-21.5948	0
-0.436316	0	-3.56196	0	-2.54405	0	6.64894	0	-15.5073	0
2.55018	0	-2.28436	0	1.89899	0	11.2649	0	-6.62308	0
3.94034	0	2.83367	0	4.34074	0	6.41077	0	-6.02845	0
3.97762	0	9.81044	0	1.8853	0	-4.49284	0	-11.7126	0
-0.570324	0	9.30234	0	-0.865054	0	-7.42677	0	-10.4101	0
-4.52427	0	3.72407	0	-2.43496	0	-2.1225	0	-9.08772	0
-4.61679	0	-5.05187	0	-5.50677	0	1.50384	0	-12.4736	0
-3.18214	0	-8.39276	0	-7.94248	0	5.42389	0	-12.7562	0
-3.73739	0	-1.46056	0	-11.5014	0	7.22877	0	-5.34932	0
-11.3191	0	3.13827	0	-18.3215	0	0.710265	0	4.25943	0
-14.8561	0	1.07107	0	-19.6634	0	-7.84757	0	6.35697	0
-5.52902	0	-2.54481	0	-14.528	0	-14.3159	0	2.60912	0
3.38693	0	-5.72732	0	-8.02958	0	-14.2727	0	-3.17924	0
3.85054	0	-7.53917	0	-1.45175	0	-6.34794	0	-5.37172	0
-1.96841	0	-8.54168	0	0.321072	0	-3.86345	0	0.718297	0
-10.3876	0	-9.05264	0	-4.05684	0	-10.8422	0	6.29551	0
-11.3521	0	-9.50893	0	-4.45317	0	-14.7983	0	4.83432	0
0.572035	0	-7.34622	0	5.88916	0	-10.8168	0	-2.16005	0
10.456	0	0.55546	0	13.2035	0	-4.82123	0	-5.34419	0
6.41245	0	5.0906	0	9.94039	0	0.199966	0	0.548391	0
2.5333	0	0.723171	0	4.93892	0	5.65244	0	4.30027	0
4.23372	0	-4.58421	0	-2.55573	0	9.19732	0	0.147368	0
3.69567	0	-9.31859	0	-5.98747	0	9.35767	0	-4.83075	0
5.03325	0	-14.9511	0	1.63876	0	6.41138	0	-6.36183	0
3.06148	0	-13.9656	0	5.15559	0	-1.34278	0	-5.81938	0
-5.70788	0	-6.77465	0	0.352964	0	-6.95282	0	-0.80236	0
-8.1007	0	-1.01857	0	-3.84955	0	-5.5533	0	1.88221	0
-6.27128	0	1.09672	0	-5.93741	0	-2.84134	0	-0.833014	0
-8.42939	0	1.1275	0	-5.06834	0	-1.3552	0	2.35932	0
-9.93663	0	4.52388	0	-4.27486	0	-1.84276	0	5.71965	0
-3.70198	0	7.07841	0	-9.20969	0	-5.3273	0	3.97333	0
5.20256	0	5.31781	0	-17.65	0	-9.88888	0	1.62991	0
8.72045	0	3.14549	0	-19.5956	0	-11.3834	0	-1.48956	0
12.4328	0	-0.00505512	0	-8.65114	0	-9.39316	0	1.75865	0
15.7894	0	1.08281	0	4.1816	0	-6.29456	0	12.0706	0
12.2504	0	5.25033	0	4.9621	0	-3.53808	0	14.3092	0
7.39582	0	7.30517	0	-3.35002	0	-4.79512	0	7.43729	0
8.58876	0	7.54163	0	-11.5418	0	-9.9183	0	1.40944	0
10.5756	0	1.33978	0	-13.8925	0	-13.894	0	0.360596	0
4.59935	0	-3.61608	0	-12.2138	0	-13.707	0	6.54207	0
-4.30957	0	-2.43995	0	-9.26028	0	-7.57033	0	10.5484	0
-7.02397	0	-3.31951	0	-1.20857	0	-0.131894	0	6.75929	0
-5.49879	0	-5.93336	0	6.66091	0	0.64105	0	5.38018	0
-6.19717	0	-7.62494	0	8.99878	0	-2.73093	0	8.08623	0
-8.7161	0	-5.97921	0	9.63538	0	-6.01206	0	7.2674	0
-8.71879	0	-0.351391	0	6.85531	0	-4.25731	0	1.77281	0
-8.24422	0	4.21747	0	2.75426	0	3.58741	0	-2.28412	0
-8.01207	0	3.78185	0	3.64788	0	9.34234	0	0.0231878	0
-5.45065	0	0.899102	0	5.42157	0	8.77617	0	6.21552	0
-3.71381	0	-2.2352	0	4.05302	0	-1.39782	0	8.78143	0
-6.12116	0	-5.70688	0	6.4784	0	-14.3187	0	7.05226	0
-4.56703	0	-7.96351	0	10.585	0	-14.518	0	3.71517	0
6.49837	0	-4.59339	0	3.76287	0	-8.78687	0	-2.29146	0
13.9659	0	4.16562	0	-4.59096	0	-10.947	0	-6.02749	0
13.4558	0	6.59183	0	-4.88385	0	-10.5741	0	-2.99534	0
10.9958	0	0.53576	0	-8.02985	0	-4.96404	0	0.596737	0
3.95532	0	-4.82526	0	-11.0139	0	-5.00344	0	-2.40017	0
-2.17977	0	-6.15263	0	-5.51566	0	-5.08423	0	-7.86715	0
0.490085	0	-5.14131	0	1.50925	0	-0.967509	0	-9.42297	0
5.16461	0	-3.37007	0	6.75032	0	1.76463	0	-5.55539	0
7.67711	0	0.728838	0	9.77107	0	0.767239	0	5.16381	0
11.8577	0	3.13571	0	5.97944	0	0.307145	0	11.9345	0
14.5945	0	-0.256602	0	-1.87983	0	2.52534	0	2.14774	0
12.4203	0	-3.54412	0	-5.46519	0	5.33503	0	-9.0183	0
7.57421	0	-3.86628	0	-1.19177	0	7.58777	0	-5.52266	0
2.16689	0	-1.0072	0	5.29304	0	4.75041	0	3.27902	0
-0.30072	0	3.81689	0	8.42169	0	-5.6995	0	8.46487	0
-3.12167	0	3.02497	0	7.02158	0	-16.4216	0	9.38733	0
-7.66422	0	-0.0575506	0	1.06072	0	-18.446	0	4.19027	0
-5.10282	0	-1.22377	0	-1.52181	0	-11.735	0	-1.58503	0
1.87952	0	-1.87466	0	4.84794	0	-3.49585	0	-1.22869	0
5.2343	0	5.54032	0	6.88003	0	0.997844	0	-0.675631	0
5.96358	0	13.9023	0	-5.26019	0	3.70287	0	-3.21297	0
6.01181	0	7.8973	0	-16.7033	0	6.5107	0	-6.75276	0
6.96214	0	-5.16472	0	-16.8548	0	9.46811	0	-11.0324	0
8.06595	0	-7.76049	0	-15.6621	0	13.9573	0	-13.6939	0
6.99845	0	-0.74505	0	-16.1406	0	18.6328	0	-12.2342	0
6.5579	0	3.36043	0	-12.9167	0	19.1165	0	-10.1026	0
7.79976	0	4.05602	0	-12.876	0	15.4109	0	-10.9613	0
5.20333	0	1.2797	0	-17.8762	0	14.2163	0	-9.1963	0
0.532596	0	-5.03442	0	-20.1521	0	17.0198	0	-6.52092	0
1.9617	0	-8.91066	0	-18.1838	0	14.9967	0	-7.06828	0
4.68405	0	-13.8158	0	-14.0141	0	4.91266	0	-8.99721	0
3.02438	0	-20.534	0	-9.31113	0	-5.30902	0	-13.2844	0
1.96507	0	-19.7318	0	-4.38424	0	-5.72345	0	-12.2974	0
0.479676	0	-9.57271	0	-4.91577	0	3.47772	0	-3.05719	0
-1.701	0	1.09594	0	-12.2053	0	10.1208	0	1.87564	0
-1.38285	0	2.7412	0	-17.886	0	9.68534	0	-3.71988	0
-0.231789	0	-3.16564	0	-17.7214	0	6.30635	0	-8.54221	0
-0.244565	0	-7.31802	0	-12.6735	0	3.6678	0	-1.78179	0
-6.05561	0	-3.69725	0	-7.01522	0	4.29849	0	5.56539	0
-15.4647	0	4.43929	0	-6.56489	0	1.33307	0	3.0264	0
-20.5641	0	9.45221	0	-8.6587	0	-7.26484	0	-1.71511	0
-18.8555	0	10.3538	0	-7.83397	0	-10.1446	0	-1.02793	0
-13.6587	0	11.2974	0	-5.86396	0	-6.63646	0	6.81408	0
-11.5698	0	14.6874	0	-3.13026	0	-6.17339	0	13.2851	0
-8.35779	0	12.9166	0	-1.98444	0	-10.2742	0	9.1368	0
-3.12202	0	2.01473	0	-3.9308	0	-8.84815	0	4.09088	0
-1.32955	0	-4.77675	0	-6.83862	0	-2.83078	0	5.21342	0
-1.31282	0	-2.47847	0	-11.0915	0	-3.11092	0	11.0844	0
-5.33737	0	2.38948	0	-11.201	0	-3.05062	0	20.9371	0
-7.43885	0	8.10495	0	-4.1682	0	0.261401	0	24.1823	0
-0.445878	0	7.35879	0	0.366621	0	-0.822611	0	17.4333	0
7.39146	0	-2.62019	0	-1.10112	0	-0.969523	0	9.15951	0
6.28488	0	-6.88615	0	-1.12476	0	2.66895	0	1.84039	0
-0.787842	0	-2.24362	0	0.473413	0	5.20608	0	-0.327231	0
-2.33432	0	-2.503	0	3.43213	0	9.16252	0	5.03723	0
1.32408	0	-7.40334	0	8.08646	0	13.1122	0	10.6426	0
4.89915	0	-9.8018	0	8.29466	0	11.9374	0	6.91887	0
8.02609	0	-11.8956	0	5.16771	0	7.89793	0	-6.28932	0
8.46134	0	-8.82181	0	2.85521	0	5.62957	0	-7.54405	0
6.05658	0	1.6113	0	0.529253	0	2.76211	0	3.4558	0
0.292813	0	6.626	0	-0.940023	0	-1.96269	0	3.96792	0
-9.24936	0	5.06023	0	1.25987	0	-1.13347	0	2.33819	0
-13.1604	0	7.52779	0	10.263	0	4.72791	0	2.79264	0
-7.50791	0	13.6576	0	22.6241	0	7.24295	0	-2.92939	0
1.14613	0	15.6866	0	23.3966	0	4.99294	0	-5.62962	0
11.3367	0	12.1299	0	12.2632	0	1.25645	0	-3.64384	0
16.2433	0	5.78655	0	3.46646	0	-3.54595	0	-0.522916	0
9.63388	0	-1.33382	0	1.43511	0	-4.64026	0	0.700081	0
1.07713	0	-4.18419	0	2.16245	0	3.3333	0	-2.5108	0
-2.86657	0	-2.54575	0	-0.830485	0	13.444	0	-5.00977	0
-0.14696	0	-3.12744	0	-4.10673	0	13.7124	0	-2.30715	0
6.9807	0	-1.60329	0	-1.79756	0	3.81857	0	4.10647	0
5.71634	0	4.56021	0	2.58314	0	-5.00048	0	6.50185	0
-0.47793	0	4.20631	0	2.34458	0	-5.24113	0	1.67135	0
1.46027	0	-2.61582	0	-2.85539	0	3.74082	0	-2.82641	0
7.68318	0	-5.50142	0	-4.20451	0	12.1965	0	-2.63657	0
11.3466	0	-0.967393	0	-2.16282	0	11.6038	0	-2.16088	0
8.47101	0	4.31093	0	-2.86019	0	8.46061	0	-1.20952	0
2.27679	0	1.95364	0	-1.41535	0	6.32681	0	-0.4085	0
0.449982	0	-4.93615	0	5.08945	0	7.77848	0	-0.624901	0
-3.34034	0	-7.25953	0	11.7798	0	14.1237	0	2.22265	0
-6.50621	0	-7.49493	0	16.3016	0	18.0589	0	6.29104	0
-2.09858	0	-9.27039	0	15.078	0	12.2262	0	8.09431	0
1.13192	0	-7.59535	0	11.3453	0	-0.808319	0	6.23319	0
-0.594815	0	-2.51239	0	15.1172	0	-3.80172	0	3.20883	0
-5.79405	0	0.754159	0	18.2668	0	-1.11649	0	3.52842	0
-4.17277	0	-0.723033	0	11.8009	0	-6.72581	0	2.84257	0
4.46904	0	0.758874	0	6.69054	0	-8.43666	0	-0.711037	0
6.32045	0	6.48776	0	6.59565	0	-4.04821	0	-2.80936	0
7.22019	0	9.31793	0	4.6161	0	-5.38396	0	-4.94574	0
13.338	0	9.87331	0	1.89897	0	-3.51579	0	-5.59619	0
15.3643	0	5.09849	0	1.92803	0	4.57638	0	-1.71817	0
9.56511	0	-5.09175	0	2.01268	0	3.73802	0	3.654	0
4.82709	0	-7.50063	0	-2.14195	0	2.12264	0	4.86066	0
2.90758	0	1.32291	0	-5.33322	0	5.51391	0	3.29225	0
1.3916	0	3.7695	0	-4.48168	0	2.35078	0	4.65941	0
3.09108	0	-1.55144	0	-4.27088	0	-4.2935	0	2.90085	0
1.47698	0	-0.0393612	0	-5.03059	0	-7.38671	0	-5.23736	0
-5.36019	0	5.4953	0	-7.95052	0	-4.3046	0	-11.9748	0
-10.3647	0	8.25239	0	-11.2015	0	-0.570353	0	-10.213	0
-10.6459	0	6.3272	0	-9.61951	0	-2.72974	0	-3.4688	0
-4.86761	0	-1.13217	0	-6.73424	0	-6.37613	0	-2.07588	0
2.01055	0	-6.31143	0	-7.0995	0	-10.7917	0	-5.5674	0
4.32289	0	-3.99962	0	-9.47297	0	-12.9728	0	-4.76382	0
-1.23922	0	0.819032	0	-12.236	0	-7.84263	0	0.756234	0
-9.30898	0	2.47847	0	-11.9692	0	-5.50571	0	-2.19177	0
-5.40371	0	-0.322846	0	-7.46995	0	-9.51227	0	-11.4942	0
3.33796	0	-0.178447	0	-4.04885	0	-7.01524	0	-11.8009	0
2.16525	0	4.63971	0	-4.19345	0	0.111947	0	-6.1268	0
-3.66727	0	2.9242	0	-5.06789	0	3.12701	0	-4.91048	0
-3.48477	0	-3.20644	0	-4.09977	0	0.214085	0	-7.21526	0
-1.18188	0	-2.52196	0	-2.89646	0	-7.6898	0	-7.14242	0
0.844717	0	0.406435	0	-0.558095	0	-9.69493	0	-4.73656	0
7.23285	0	0.0129929	0	3.53301	0	-8.58603	0	-3.04813	0
7.39212	0	0.49368	0	2.55638	0	-11.5762	0	-2.79539	0
0.360655	0	6.39014	0	-3.7761	0	-6.6835	0	0.741577	0
-5.69161	0	18.9755	0	-5.59879	0	5.15895	0	10.294	0
-7.93133	0	25.4287	0	0.604088	0	10.0518	0	15.8946	0
-4.58912	0	15.0771	0	5.16574	0	8.25425	0	11.0868	0
-4.99617	0	2.11606	0	0.756791	0	5.75587	0	4.2611	0
-9.50011	0	-2.15562	0	-6.80676	0	4.76113	0	-1.01155	0
-7.29852	0	-2.1375	0	-7.7052	0	6.29871	0	-8.11927	0
0.478465	0	-2.66505	0	-3.75911	0	7.68931	0	-8.58205	0
4.32319	0	-5.46239	0	-0.388255	0	8.36793	0	2.29847	0
4.24051	0	-9.73665	0	2.79545	0	7.35563	0	8.64331	0
6.34813	0	-16.3821	0	1.61169	0	-1.36924	0	2.46242	0
6.24418	0	-16.9399	0	-4.22	0	-10.8734	0	-0.594187	0
3.65899	0	-7.15337	0	-8.00161	0	-4.16702	0	5.20831	0
4.82129	0	-1.73313	0	-4.64794	0	12.6753	0	10.4915	0
3.12112	0	0.545363	0	2.45759	0	17.8733	0	14.1493	0
-5.07356	0	8.23645	0	2.70496	0	12.4121	0	12.5421	0
-9.39862	0	13.9303	0	-1.03233	0	10.5604	0	4.36321	0
-9.32602	0	8.99304	0	-1.65645	0	7.28227	0	-1.78915	0
-12.1464	0	-3.41265	0	0.474825	0	-1.79237	0	0.64687	0
-12.3619	0	-11.8622	0	3.54702	0	-3.52583	0	8.27259	0
-8.35214	0	-12.998	0	0.939095	0	-0.870701	0	11.4005	0
-7.18446	0	-9.68334	0	-4.9073	0	-0.209207	0	7.03413	0
-6.28396	0	-3.55482	0	-5.14315	0	4.65228	0	-1.90192	0
-2.04907	0	5.05271	0	0.209416	0	6.20557	0	-6.36025	0
2.73808	0	11.9005	0	2.81694	0	1.41787	0	-7.42721	0
3.11619	0	9.52128	0	-0.238247	0	0.392813	0	-12.8626	0
-3.34017	0	3.13933	0	6.6166	0	0.736989	0	-14.9344	0
-9.49178	0	2.10889	0	20.0645	0	-3.66194	0	-14.6197	0
-8.27646	0	1.98531	0	15.7103	0	-6.45799	0	-18.3362	0
-2.66637	0	-1.14248	0	-2.33926	0	-5.06328	0	-16.7715	0
0.827312	0	-0.52187	0	-12.3694	0	-7.16666	0	-8.67465	0
1.41195	0	8.04712	0	-8.63938	0	-7.96432	0	-3.18186	0
1.67857	0	14.3696	0	-2.96881	0	-1.3861	0	-2.08184	0
-0.622144	0	9.41858	0	0.172585	0	2.56116	0	0.499387	0
-4.05733	0	-1.24118	0	4.69307	0	0.319793	0	2.85829	0
-2.85298	0	-6.42792	0	5.47556	0	-1.68221	0	-0.388795	0
-1.69353	0	-4.86768	0	2.28204	0	-7.33381	0	-1.32303	0
-3.14964	0	-5.24097	0	1.2057	0	-16.7033	0	3.10725	0
-4.07176	0	-6.49835	0	3.42555	0	-17.0141	0	8.98485	0
-6.25281	0	-8.15006	0	4.40892	0	-7.73543	0	10.5513	0
-6.78399	0	-9.17651	0	1.48187	0	2.32934	0	9.27558	0
-3.8053	0	-4.80108	0	1.01009	0	4.54537	0	15.13	0
0.291978	0	-2.97961	0	3.65448	0	3.13147	0	16.549	0
4.66639	0	-6.2017	0	4.28586	0	7.84056	0	2.59023	0
3.75523	0	-9.86034	0	5.80497	0	7.64299	0	-8.32288	0
-5.12813	0	-12.7481	0	9.13286	0	0.211491	0	-3.85062	0
-9.91786	0	-11.1458	0	6.80303	0	-3.4798	0	2.4866	0
-3.6617	0	-12.0833	0	-1.22514	0	-3.23301	0	0.786049	0
5.18763	0	-19.3991	0	-3.62704	0	-2.12027	0	-2.5212	0
9.66792	0	-14.7724	0	0.584787	0	-0.486825	0	-0.905501	0
8.51032	0	4.18747	0	1.74635	0	7.14213	0	2.85688	0
4.94161	0	11.4835	0	0.79413	0	17.7015	0	0.227287	0
0.746499	0	3.59708	0	2.42207	0	17.9198	0	-3.392	0
-1.90607	0	0.288492	0	4.28797	0	7.37692	0	4.30213	0
-0.282262	0	3.28699	0	6.21576	0	-2.29912	0	8.08093	0
2.28334	0	5.90359	0	8.4017	0	-1.17607	0	0.284403	0
5.96307	0	6.44614	0	9.8533	0	5.22626	0	-4.33944	0
8.13426	0	9.92616	0	10.9054	0	5.1469	0	-3.00505	0
4.99084	0	18.3703	0	11.6062	0	0.958214	0	2.81088	0
0.565677	0	18.4508	0	13.896	0	1.749	0	3.49516	0
-3.26412	0	7.707	0	14.0134	0	7.31566	0	-6.53073	0
-3.92216	0	-1.62151	0	8.18697	0	11.488	0	-15.0176	0
-0.977986	0	-2.64634	0	4.29881	0	13.0768	0	-17.7285	0
-0.331014	0	3.67489	0	4.85702	0	11.1295	0	-17.4781	0
-3.96537	0	11.2517	0	5.95305	0	4.26557	0	-10.4454	0
-10.1591	0	12.8924	0	6.14999	0	-2.18706	0	1.50017	0
-17.4526	0	5.18372	0	4.66863	0	0.570186	0	6.23579	0
-20.2665	0	-3.23172	0	6.67963	0	8.07877	0	-0.0548374	0
-15.2563	0	-5.77954	0	9.05598	0	8.36178	0	-8.38359	0
-6.88791	0	-5.75459	0	5.34139	0	3.97387	0	-12.1819	0
-1.83054	0	-3.01539	0	1.05255	0	2.40723	0	-8.76062	0
0.48009	0	0.298708	0	-1.74065	0	2.80495	0	2.57517	0
3.15716	0	2.09391	0	-2.82647	0	3.84638	0	12.4022	0
0.729721	0	2.34818	0	0.134029	0	5.56672	0	12.198	0
-4.51509	0	-4.28874	0	2.46402	0	3.16137	0	7.92786	0
-3.71903	0	-12.087	0	0.069273	0	-0.325483	0	5.86296	0
1.81056	0	-7.79628	0	-5.40578	0	0.811703	0	3.0259	0
4.84746	0	-0.881833	0	-12.5614	0	-0.460921	0	1.00222	0
1.87838	0	-4.77023	0	-18.7954	0	-8.70631	0	2.37618	0
-0.183659	0	-8.28685	0	-19.6294	0	-15.146	0	-1.20915	0
3.64845	0	-5.41951	0	-16.5247	0	-9.29968	0	-6.50017	0
6.48294	0	-6.92737	0	-15.9342	0	-0.775168	0	-2.03393	0
6.98552	0	-12.4673	0	-15.8207	0	-3.5577	0	1.45566	0
10.1205	0	-11.4477	0	-13.194	0	-9.26039	0	-0.878085	0
9.7232	0	-6.72628	0	-10.8374	0	-9.55201	0	2.64757	0
3.10418	0	-2.38348	0	-6.10577	0	-6.91575	0	7.58374	0
1.5269	0	3.94166	0	2.67884	0	-5.90407	0	5.21375	0
0.705997	0	3.14601	0	12.3166	0	-10.5679	0	0.994852	0
-4.70165	0	-0.787512	0	18.0752	0	-11.8082	0	-0.602626	0
-0.966059	0	1.53033	0	15.6646	0	-5.80607	0	1.94834	0
7.13193	0	1.3371	0	7.85839	0	-6.51639	0	10.3663	0
8.17031	0	-3.38875	0	5.43502	0	-11.2108	0	12.6638	0
7.46166	0	-6.91568	0	11.3139	0	-6.08197	0	2.09129	0
8.08903	0	-7.42513	0	13.9978	0	3.76811	0	-8.22667	0
7.14955	0	-6.11749	0	12.2515	0	6.75842	0	-5.98269	0
1.66092	0	-3.83658	0	13.6181	0	6.02876	0	1.63527	0
-4.53455	0	-1.00971	0	13.7046	0	8.9095	0	-1.1849	0
-4.79995	0	1.5921	0	8.29124	0	10.0376	0	-5.55126	0
-1.25122	0	2.82139	0	5.59389	0	7.94859	0	-3.39587	0
-0.958353	0	-0.688728	0	7.16102	0	8.52972	0	-1.91372	0
-3.84852	0	-4.29362	0	4.89404	0	10.9974	0	4.9875	0
-4.2771	0	-2.72667	0	1.87875	0	12.5634	0	11.2005	0
-0.352178	0	1.46533	0	-0.412835	0	12.8394	0	0.557317	0
3.88255	0	4.28919	0	-4.62991	0	9.62047	0	-9.69782	0
2.2458	0	-0.0282243	0	-1.231	0	4.44926	0	-2.78783	0
0.037857	0	-4.68836	0	4.50438	0	3.18896	0	4.23602	0
2.38255	0	-4.09284	0	-1.42153	0	1.62323	0	4.8054	0
3.65692	0	-4.78927	0	-6.8877	0	-1.76577	0	8.55023	0
3.20573	0	-2.53678	0	-4.57781	0	-3.41942	0	7.71202	0
-0.214862	0	2.00704	0	-3.29286	0	-2.65241	0	-1.86483	0
-2.26513	0	3.1297	0	-2.18783	0	-1.40704	0	-5.43926	0
3.1381	0	4.38119	0	0.511594	0	-5.21342	0	-1.62981	0
7.1566	0	4.04799	0	3.67233	0	-6.62194	0	-3.64073	0
5.47263	0	0.387071	0	5.57614	0	1.38938	0	-11.0531	0
4.76257	0	2.21772	0	5.9417	0	6.27652	0	-12.8627	0
7.75954	0	7.89115	0	7.04319	0	2.3685	0	-8.92221	0
6.60756	0	5.40474	0	7.21813	0	4.19566	0	-8.24694	0
-3.28589	0	2.6349	0	8.04593	0	11.1264	0	-8.45562	0
-12.4589	0	6.80902	0	11.2505	0	7.01964	0	-2.71463	0
-10.7632	0	9.65516	0	10.8505	0	-2.96068	0	2.97063	0
-4.02821	0	10.5007	0	5.41889	0	-6.52562	0	4.77317	0
-5.73185	0	9.97429	0	0.854492	0	-8.65092	0	6.13393	0
-10.7055	0	8.10898	0	4.1116	0	-13.4494	0	5.69775	0
-8.84871	0	8.4766	0	12.9474	0	-11.8231	0	0.516596	0
-5.47416	0	7.90044	0	12.7828	0	-3.95712	0	-9.03558	0
-2.46314	0	5.75274	0	4.31589	0	-4.62705	0	-15.5831	0
3.36743	0	5.34263	0	-0.249937	0	-11.4672	0	-9.40934	0
2.62036	0	1.90615	0	0.414916	0	-9.88191	0	0.955817	0
-5.64889	0	-4.76767	0	2.70577	0	-6.12493	0	3.49833	0
-7.45416	0	-5.32592	0	1.94462	0	-7.71777	0	3.26886	0
-3.8692	0	0.643629	0	-1.10953	0	-6.26507	0	2.80359	0
-2.59422	0	3.69256	0	-1.21507	0	-2.86211	0	3.39103	0
-3.5894	0	3.03774	0	-2.64397	0	-7.20839	0	9.19731	0
-2.51761	0	2.82528	0	-5.47501	0	-15.9417	0	12.9028	0
3.51728	0	1.6795	0	1.03559	0	-16.5051	0	13.8463	0
6.66095	0	1.56849	0	9.831	0	-8.0812	0	15.7385	0
3.06726	0	1.76371	0	8.91418	0	-1.80482	0	12.4842	0
1.45672	0	-0.166908	0	4.62265	0	2.08741	0	7.57968	0
4.37862	0	-3.13	0	-1.94908	0	7.752	0	3.41739	0
5.40667	0	-6.53529	0	-8.88434	0	9.42503	0	-3.4043	0
-1.45085	0	-3.78982	0	-6.55846	0	6.2649	0	-6.55059	0
-7.60779	0	3.02519	0	-3.32379	0	0.898835	0	-1.14538	0
-2.90617	0	1.15077	0	-8.36332	0	-1.21627	0	6.27614	0
1.68362	0	-7.20315	0	-12.6735	0	3.941	0	6.93014	0
2.14876	0	-11.6616	0	-9.2108	0	4.98777	0	-1.20753	0
3.17267	0	-13.2309	0	-5.75652	0	1.43622	0	-5.73108	0
0.744435	0	-14.1691	0	-5.7833	0	1.71937	0	0.506268	0
-1.69912	0	-7.70416	0	0.484801	0	2.77802	0	5.41043	0
1.66181	0	3.2936	0	10.4848	0	5.10394	0	3.73914	0
4.9304	0	4.22973	0	12.3948	0	7.53115	0	-4.09562	0
-0.126148	0	-1.73764	0	5.46595	0	5.00513	0	-13.4396	0
-8.23716	0	-2.89634	0	-1.5043	0	3.80015	0	-14.0278	0
-9.78976	0	-2.41122	0	-0.0508193	0	6.6939	0	-7.50488	0
-3.99026	0	-2.19355	0	1.5479	0	5.47458	0	-4.23592	0
5.47937	0	2.79561	0	-4.83864	0	-0.332644	0	-6.2198	0
10.9269	0	8.30264	0	-5.57428	0	-2.35218	0	-9.61661	0
8.3737	0	9.78014	0	2.37178	0	1.33273	0	-16.5054	0
3.80477	0	11.3095	0	4.62511	0	5.80935	0	-21.2553	0
3.15181	0	7.51912	0	3.23193	0	10.2977	0	-17.7299	0
1.97836	0	-1.69824	0	4.72993	0	11.2722	0	-16.5894	0
-3.84401	0	-6.03541	0	2.9531	0	5.3631	0	-17.6339	0
-6.54236	0	-7.33325	0	0.643475	0	0.978199	0	-7.41947	0
-0.521127	0	-2.53243	0	1.32014	0	1.30914	0	5.11787	0
3.49728	0	6.93129	0	-1.5113	0	3.54537	0	4.87199	0
-3.32038	0	6.26479	0	-4.96872	0	7.17176	0	2.12371	0
-12.8063	0	-3.83748	0	-1.7577	0	4.84906	0	6.41554	0
-14.9391	0	-11.7436	0	2.98929	0	0.0813844	0	8.57434	0
-9.58059	0	-12.2557	0	4.32001	0	-1.90191	0	5.97148	0
-6.11848	0	-7.20989	0	6.07302	0	-8.76542	0	3.85013	0
-10.1676	0	0.1417	0	3.82817	0	-11.5135	0	0.183556	0
-14.6912	0	1.96573	0	-6.10245	0	-5.16955	0	-5.85009	0
-10.9401	0	-6.31638	0	-11.6551	0	-1.85382	0	-8.55294	0
0.995738	0	-13.9704	0	-3.32505	0	-1.14311	0	-0.787984	0
11.3289	0	-10.6029	0	7.94825	0	-0.495235	0	8.53717	0
9.85393	0	-5.20671	0	9.20163	0	1.52343	0	6.89775	0
-1.62472	0	-4.13295	0	4.45401	0	3.12422	0	2.90652	0
-9.83712	0	1.40047	0	0.690473	0	-1.55425	0	2.26093	0
-9.34315	0	5.48584	0	-1.16316	0	-7.02392	0	4.15739	0
-8.75129	0	0.581425	0	-1.93997	0	-10.7416	0	9.82195	0
-7.08211	0	-3.60791	0	-2.00419	0	-11.041	0	9.39106	0
-0.489147	0	-3.98766	0	-1.99192	0	-4.36211	0	1.88862	0
1.18755	0	-6.39962	0	-4.23531	0	-1.98321	0	0.391028	0
-0.900466	0	-6.80467	0	-5.632	0	-8.20056	0	1.34622	0
2.46984	0	0.46183	0	-1.86294	0	-9.56223	0	-1.22522	0
6.91344	0	9.12536	0	-0.878365	0	-5.28433	0	0.415283	0
7.91089	0	11.8897	0	-4.37617	0	-3.95468	0	7.11146	0
6.61237	0	9.05385	0	-3.06436	0	-5.20322	0	12.3286	0
2.64356	0	5.73573	0	-2.63581	0	-5.63501	0	14.6895	0
-3.24367	0	3.12982	0	-5.54984	0	-4.41677	0	11.7395	0
-5.51382	0	-1.22287	0	-0.225365	0	-3.91391	0	4.14386	0
0.578281	0	-1.19431	0	4.91595	0	-4.56347	0	-0.2071	0
8.64478	0	5.06481	0	3.5075	0	-2.41881	0	0.437339	0
11.1219	0	9.4851	0	6.31815	0	-1.49099	0	5.72798	0
10.8534	0	8.83015	0	8.80854	0	-5.83407	0	10.5156	0
13.6119	0	0.249223	0	4.46844	0	-7.0001	0	6.38307	0
15.9236	0	-10.0506	0	4.25817	0	-4.97343	0	-0.873331	0
9.46469	0	-5.32725	0	9.6458	0	-3.14332	0	-2.76034	0
-0.755191	0	6.49733	0	-0.237789	0	4.30253	0	-6.54584	0
-4.47753	0	2.70733	0	-15.4383	0	9.1674	0	-14.1295	0
-2.58149	0	-10.8801	0	-13.0674	0	4.28484	0	-12.1219	0
2.11826	0	-13.5317	0	-8.94218	0	-0.215306	0	-1.32281	0
6.45207	0	-6.22166	0	-9.07381	0	-0.448762	0	4.09264	0
3.25827	0	-0.498857	0	-3.82567	0	1.8849	0	-1.67149	0
-5.01553	0	2.59257	0	2.61198	0	3.64796	0	-8.14766	0
-6.6249	0	1.42719	0	7.33123	0	4.37419	0	-7.05199	0
-2.70874	0	-4.13895	0	7.62261	0	5.78551	0	-1.86441	0
-6.25978	0	-6.4662	0	-1.51307	0	4.96721	0	2.14482	0
-11.8527	0	-2.30765	0	-10.8455	0	2.33066	0	0.186442	0
-7.49757	0	2.74259	0	-10.582	0	0.849541	0	-1.88259	0
-3.3463	0	0.338079	0	-6.98788	0	-0.0253988	0	-1.31962	0
-7.81006	0	-6.36257	0	-6.50642	0	-3.16004	0	-2.66997	0
-12.8704	0	-5.63416	0	-8.09854	0	-7.09166	0	-2.28197	0
-15.0805	0	0.835001	0	-10.896	0	-7.04709	0	1.17846	0
-17.5051	0	2.2258	0	-16.0013	0	-3.92769	0	2.62253	0
-12.9499	0	-3.42514	0	-16.2132	0	-2.34808	0	-1.63368	0
-0.0960398	0	-7.08379	0	-5.83124	0	-3.51675	0	-9.7715	0
3.10572	0	-5.4018	0	3.53424	0	-6.45248	0	-15.9563	0
-2.02553	0	-0.0071175	0	6.40262	0	-10.6217	0	-14.4556	0
-1.45885	0	9.51895	0	8.08978	0	-11.3932	0	-7.91627	0
-0.380779	0	13.8913	0	7.43366	0	-3.2367	0	-3.11663	0
1.20038	0	10.4365	0	4.83797	0	5.40471	0	2.2267	0
6.43441	0	2.23043	0	1.17653	0	2.05483	0	5.00575	0
12.489	0	-8.65617	0	-5.87147	0	-5.59884	0	0.521172	0
15.2848	0	-9.70752	0	-15.2229	0	-6.35308	0	-1.62703	0
7.18124	0	-1.29696	0	-19.6992	0	-6.47082	0	-0.720815	0
-3.52558	0	6.16366	0	-15.789	0	-6.86023	0	-2.61217	0
-4.45397	0	11.8432	0	-8.13475	0	-3.1469	0	-0.864248	0
2.35775	0	11.2434	0	2.80064	0	-2.93267	0	2.41386	0
8.7918	0	6.34801	0	12.4864	0	-3.52627	0	-1.97186	0
12.2877	0	5.28497	0	11.6648	0	5.81897	0	-7.14044	0
11.6838	0	4.39627	0	2.32377	0	12.1883	0	-5.70303	0
1.95902	0	-1.016	0	-4.63154	0	5.96936	0	-0.554975	0
-8.9345	0	-10.8764	0	-3.02905	0	4.85287	0	6.26506	0
-9.89984	0	-14.752	0	2.13827	0	11.0799	0	11.7156	0
-5.74271	0	-10.5733	0	7.35313	0	10.9094	0	14.5944	0
-4.75375	0	-7.07805	0	12.3029	0	4.86317	0	13.663	0
-4.3446	0	-1.20914	0	14.5863	0	-1.20849	0	7.91254	0
-1.4313	0	3.78293	0	12.6248	0	-1.41883	0	5.33005	0
-1.74563	0	1.58151	0	7.62164	0	2.64251	0	5.43135	0
-2.57049	0	-1.10014	0	2.93633	0	3.28631	0	0.616549	0
2.94812	0	-0.225612	0	-1.74003	0	0.920748	0	-0.55788	0
6.88168	0	-3.52824	0	-6.09408	0	-3.5967	0	5.38719	0
6.25291	0	-5.15137	0	-7.04497	0	-9.96207	0	7.18271	0
8.42336	0	3.43185	0	-1.11929	0	-9.61958	0	7.19748	0
11.9029	0	9.35086	0	7.65063	0	-1.54952	0	9.93482	0
10.2201	0	6.93983	0	7.41617	0	-1.28332	0	7.37481	0
4.46079	0	1.04787	0	-1.01554	0	-10.1554	0	1.55613	0
-1.42745	0	-2.04699	0	-2.40242	0	-15.5597	0	1.2325	0
-6.34632	0	-1.26228	0	9.16757	0	-14.871	0	4.63384	0
-6.05383	0	-4.20148	0	16.4653	0	-7.54169	0	9.4016	0
-2.37506	0	-9.64389	0	13.2801	0	2.98452	0	10.4838	0
-3.14683	0	-11.3472	0	12.2346	0	5.52546	0	2.88902	0
-9.30896	0	-5.98821	0	10.7205	0	0.834926	0	-2.95258	0
-16.4192	0	2.08636	0	6.34965	0	-3.76957	0	-1.95104	0
-14.8011	0	5.32866	0	5.84332	0	-4.27085	0	0.0951141	0
-2.3798	0	3.9918	0	8.11053	0	0.768021	0	3.30899	0
7.16919	0	3.81466	0	4.95844	0	0.151983	0	2.68872	0
6.03394	0	5.38828	0	-3.46942	0	-4.65753	0	-7.69495	0
-1.15816	0	2.91186	0	-5.54981	0	-0.586755	0	-17.2873	0
-5.51217	0	0.913681	0	-1.69953	0	7.22495	0	-13.8322	0
-3.03296	0	1.24898	0	-3.0583	0	9.05664	0	-4.7966	0
-3.2201	0	1.4677	0	-8.06438	0	4.10469	0	-2.11699	0
-5.80632	0	4.89827	0	-8.34086	0	-0.837645	0	-1.80218	0
0.565625	0	4.80961	0	-6.86443	0	-3.21007	0	-1.57696	0
6.11509	0	3.75503	0	-7.80625	0	-3.54954	0	-5.93087	0
1.93064	0	10.3156	0	-7.19275	0	-0.0152544	0	-9.266	0
0.595098	0	14.8629	0	-3.86801	0	3.28047	0	-7.0817	0
1.36844	0	10.5086	0	-3.88889	0	3.62758	0	-4.39621	0
-5.22062	0	3.29764	0	-8.83015	0	2.46543	0	-2.12625	0
-8.83904	0	-0.151626	0	-10.3437	0	-0.561445	0	1.63672	0
1.5976	0	-0.727167	0	-7.64741	0	-6.64954	0	4.45005	0
15.1655	0	0.721542	0	-11.252	0	-8.76857	0	3.19556	0
14.3263	0	5.78889	0	-16.7804	0	-2.28232	0	1.73101	0
2.65978	0	9.78417	0	-12.7238	0	3.24977	0	2.23692	0
-4.06819	0	8.18571	0	-9.26212	0	1.44762	0	-0.357055	0
-2.70926	0	2.14332	0	-12.0029	0	-5.5633	0	-0.0481102	0
1.01522	0	-2.35533	0	-10.9303	0	-11.5055	0	4.87138	0
3.0373	0	-1.54621	0	-8.22518	0	-11.9498	0	4.3369	0
2.27407	0	-0.214847	0	-5.67545	0	-8.86706	0	-0.337714	0
-1.17322	0	-4.16855	0	-2.58357	0	-4.25951	0	-6.6689	0
-5.89473	0	-8.29339	0	-4.98556	0	-1.3001	0	-12.0245	0
-6.52832	0	-3.87825	0	-6.71749	0	-4.39187	0	-9.71941	0
-4.92496	0	4.2808	0	-1.17022	0	-8.82852	0	-1.03971	0
-4.8092	0	5.02201	0	2.93593	0	-9.86411	0	7.93396	0
1.10016	0	-1.21281	0	0.447066	0	-6.98493	0	9.10512	0
8.48219	0	-2.60744	0	0.831605	0	-3.29365	0	-1.49963	0
7.17741	0	1.36056	0	6.98873	0	-3.82469	0	-11.3796	0
3.84157	0	2.15842	0	11.408	0	-2.57868	0	-8.19428	0
5.35325	0	2.76369	0	10.4022	0	0.617931	0	1.68123	0
9.81744	0	5.20929	0	3.43995	0	-1.49453	0	7.15149	0
8.57515	0	2.20153	0	-5.58059	0	-6.69064	0	2.68462	0
-0.487731	0	-5.0795	0	-11.2852	0	-10.6258	0	-3.62845	0
-6.05976	0	-9.02356	0	-9.7116	0	-9.67169	0	-0.857979	0
-4.06224	0	-11.3255	0	-2.56704	0	-4.69144	0	4.29741	0
1.24296	0	-12.9113	0	2.34934	0	-2.30206	0	5.46816	0
5.16524	0	-11.0779	0	1.16808	0	-2.05841	0	2.6279	0
5.38503	0	-10.7736	0	0.488128	0	-0.0471557	0	-3.64268	0
4.56698	0	-15.5999	0	1.64188	0	3.03408	0	-5.97749	0
3.70315	0	-18.5107	0	-2.80821	0	5.80472	0	-0.65621	0
1.22821	0	-10.5699	0	-4.56399	0	8.02478	0	5.27888	0
1.00326	0	-3.20072	0	-1.9465	0	8.94884	0	7.23085	0
4.23842	0	-9.32379	0	-2.73248	0	7.98274	0	6.11169	0
3.1087	0	-17.248	0	2.27234	0	8.9234	0	4.81654	0
-1.86624	0	-15.2202	0	10.5257	0	12.1495	0	5.06197	0
-3.8829	0	-5.90709	0	11.531	0	11.765	0	2.88409	0
-5.31049	0	-0.851548	0	10.5312	0	10.3883	0	0.768373	0
-8.71159	0	-2.4249	0	13.5727	0	11.8149	0	7.22905	0
-8.67499	0	-2.89057	0	14.8097	0	9.40064	0	15.356	0
-1.80246	0	-2.77076	0	9.91189	0	1.30694	0	12.6186	0
4.54279	0	-3.26626	0	5.85226	0	-4.6323	0	5.84934	0
5.92698	0	-3.31395	0	1.80618	0	-4.46386	0	4.1223	0
3.69764	0	-2.0407	0	-0.43105	0	1.32992	0	2.66429	0
-4.28031	0	5.45562	0	5.09466	0	4.99264	0	-3.44512	0
-12.0593	0	15.2995	0	6.84152	0	-0.27035	0	-10.8273	0
-15.0534	0	16.68	0	2.39478	0	-5.39664	0	-12.6926	0
-16.3128	0	11.3693	0	1.61151	0	-6.26785	0	-10.3865	0
-12.1806	0	6.3526	0	1.30281	0	-8.08585	0	-6.59823	0
-7.90624	0	0.733967	0	-2.21676	0	-8.46693	0	-1.58308	0
-10.8675	0	-4.08821	0	-7.27983	0	-5.72551	0	1.60515	0
-10.7182	0	-3.63658	0	-13.6807	0	-6.80922	0	3.95797	0
-3.31648	0	-0.0692638	0	-15.1107	0	-8.7375	0	3.67203	0
1.53079	0	3.61023	0	-8.98694	0	-2.33638	0	0.0930844	0
-0.0795879	0	5.8807	0	-6.71587	0	4.96107	0	-0.111921	0
1.23657	0	2.79304	0	-8.10044	0	-1.50132	0	3.85908	0
5.68459	0	-1.64157	0	-4.54924	0	-16.6768	0	4.27872	0
4.77607	0	3.866	0	0.159281	0	-17.1691	0	-0.789157	0
3.52032	0	13.6501	0	2.67549	0	-5.27479	0	-3.61293	0
1.66274	0	13.0594	0	1.87093	0	-1.49467	0	-4.5102	0
-2.82486	0	7.75175	0	-4.63027	0	-6.62413	0	-6.03122	0
-5.32519	0	5.77356	0	-11.9843	0	-14.0934	0	-4.36093	0
-9.34095	0	1.58899	0	-10.3842	0	-17.1793	0	0.548013	0
-13.7665	0	-0.925038	0	-3.14424	0	-8.85572	0	3.22514	0
-15.1996	0	5.9445	0	-1.06024	0	3.77586	0	-0.626185	0
-14.3859	0	14.2396	0	0.761023	0	6.12173	0	-9.58887	0
-10.3542	0	10.7778	0	7.64547	0	1.31026	0	-17.574	0
-7.13812	0	-0.030092	0	12.5415	0	-0.890443	0	-15.9592	0
-5.93898	0	-5.13321	0	12.4599	0	-2.0223	0	-3.98685	0
-3.93809	0	-2.93179	0	10.2102	0	1.99435	0	7.16406	0
0.84325	0	4.68305	0	5.14642	0	7.64736	0	6.62477	0
6.59171	0	10.6814	0	-0.0516362	0	4.66688	0	0.490373	0
7.42235	0	9.98134	0	0.155633	0	1.02833	0	-3.66013	0
4.33935	0	7.27337	0	2.6055	0	0.426537	0	-11.7669	0
0.926774	0	2.55277	0	3.18736	0	-1.91669	0	-15.8417	0
4.91085	0	-1.54033	0	2.91574	0	-3.37189	0	-5.16795	0
14.9946	0	-1.37375	0	2.25994	0	2.16831	0	7.33434	0
14.0854	0	-2.73133	0	0.344235	0	9.6467	0	11.434	0
3.15346	0	-2.77451	0	-1.9839	0	9.83417	0	11.6768	0
-3.36718	0	2.45201	0	-4.93999	0	5.19059	0	10.7929	0
-5.14094	0	2.78874	0	-7.45677	0	3.59415	0	6.78811	0
-7.36305	0	-1.55459	0	-7.26026	0	6.21866	0	-1.61698	0
-9.14536	0	0.169905	0	-4.96395	0	4.39843	0	-8.08518	0
-5.96712	0	2.64584	0	0.565024	0	0.551572	0	-2.6781	0
1.68065	0	0.984385	0	7.8334	0	-0.113644	0	9.3416	0
1.8521	0	1.96761	0	12.0503	0	-0.0987763	0	13.4963	0
-5.58108	0	5.94963	0	11.1333	0	1.47905	0	9.50015	0
-9.46832	0	5.05072	0	9.28879	0	2.11465	0	5.46396	0
-12.6252	0	-5.54161	0	7.55101	0	-1.2343	0	5.46637	0
-13.739	0	-12.0041	0	0.217209	0	-6.81788	0	6.77166	0
-7.31887	0	-6.26605	0	-4.31634	0	-9.27216	0	4.97298	0
-3.88088	0	1.56517	0	1.74631	0	-5.45047	0	2.64054	0
-5.52155	0	6.82883	0	6.86579	0	0.723272	0	-0.085676	0
-3.29076	0	6.78856	0	10.1589	0	5.45369	0	-4.17864	0
-1.90639	0	1.45006	0	13.7343	0	8.53672	0	-6.23421	0
-4.76294	0	-4.76958	0	11.2242	0	9.3734	0	-8.30812	0
-9.087	0	-7.81842	0	7.56016	0	7.2552	0	-9.43046	0
-11.0472	0	-8.52243	0	5.49082	0	5.63799	0	-7.95537	0
-5.86157	0	-8.07696	0	3.43349	0	7.18465	0	-8.65754	0
-0.555257	0	-6.65071	0	3.3916	0	11.051	0	-8.83589	0
1.06895	0	-2.91484	0	1.83483	0	15.2132	0	-5.21689	0
4.36086	0	5.61485	0	-4.23572	0	13.8972	0	0.609753	0
6.91806	0	7.62661	0	-7.66932	0	8.79951	0	1.6897	0
4.13894	0	3.20602	0	-4.59213	0	7.36307	0	-1.78052	0
1.51307	0	3.73552	0	-0.0412512	0	4.93916	0	2.69533	0
6.86289	0	-0.149693	0	0.330828	0	0.372786	0	6.60551	0
12.6513	0	-11.8971	0	-4.116	0	0.292994	0	0.429863	0
13.5356	0	-16.8954	0	-6.91392	0	0.515225	0	-0.935306	0
11.7923	0	-14.4138	0	-5.84053	0	1.55776	0	6.06575	0
3.45262	0	-12.1391	0	-3.39966	0	4.67718	0	7.91243	0
-2.4152	0	-7.97908	0	-1.74649	0	2.35055	0	-0.497479	0
1.94167	0	-6.94411	0	0.16961	0	1.36037	0	-8.73878	0
7.20299	0	-8.62707	0	4.05922	0	5.60563	0	-4.80177	0
10.6778	0	-4.07084	0	3.68683	0	6.01872	0	-1.66411	0
11.7359	0	-0.479048	0	-2.85544	0	6.64488	0	-13.9652	0
8.98469	0	1.45583	0	-10.5933	0	11.3683	0	-23.3355	0
9.69801	0	6.22258	0	-16.7968	0	8.71331	0	-16.4333	0
11.1281	0	3.95464	0	-16.7988	0	-3.82132	0	-3.20118	0
7.62618	0	-5.34364	0	-7.83667	0	-13.5239	0	4.22716	0
4.45211	0	-4.57975	0	0.93737	0	-12.5905	0	3.52637	0
2.64042	0	5.59788	0	0.00754441	0	-4.27836	0	5.54415	0
0.224787	0	11.5143	0	-7.98361	0	3.63498	0	11.2402	0
-1.60785	0	13.5126	0	-14.1726	0	7.88894	0	13.1431	0
-0.019991	0	10.1725	0	-10.1445	0	7.70137	0	10.446	0
3.48766	0	3.89339	0	-2.0497	0	1.82505	0	4.47494	0
2.75018	0	2.62629	0	-4.17446	0	-0.826427	0	1.26684	0
0.540685	0	3.18602	0	-11.3277	0	1.71241	0	3.30961	0
4.17558	0	3.86255	0	-12.3736	0	-4.86679	0	6.9682	0
9.38704	0	5.80454	0	-6.4994	0	-11.9644	0	8.92891	0
9.54657	0	7.9179	0	0.836218	0	-6.04663	0	11.2129	0
6.16732	0	8.68836	0	1.32688	0	-0.708516	0	15.936	0
3.0741	0	7.62267	0	0.852135	0	1.4788	0	12.2506	0
1.84475	0	5.15821	0	3.31038	0	8.10643	0	2.40965	0
0.153509	0	2.45337	0	0.10771	0	10.8977	0	4.01919	0
-3.19602	0	1.44218	0	-7.09394	0	7.14505	0	10.1251	0
-3.53551	0	-0.0858646	0	-8.74693	0	7.16029	0	4.65895	0
-1.42122	0	-4.13602	0	-3.8852	0	6.26501	0	-1.18339	0
-4.13358	0	-9.75977	0	-0.88913	0	-0.338381	0	2.66732	0
-6.22984	0	-10.9223	0	-1.14805	0	-0.286953	0	3.38501	0
0.738915	0	-6.50004	0	-0.300629	0	3.15547	0	0.470634	0
8.02297	0	-8.60923	0	1.71133	0	1.9459	0	0.408735	0
5.61583	0	-19.3873	0	2.0249	0	3.6857	0	-0.585666	0
-1.4446	0	-23.0105	0	1.74595	0	6.90435	0	-0.489879	0
-4.76149	0	-13.2799	0	3.21746	0	2.80492	0	0.672673	0
-5.74159	0	-3.5413	0	2.23988	0	-1.47786	0	-0.544791	0
-6.11269	0	0.443602	0	0.919302	0	1.29167	0	-3.80581	0
-3.80739	0	2.59361	0	4.95668	0	1.86881	0	-8.25606	0
0.173186	0	3.55874	0	9.01857	0	-1.46045	0	-9.37931	0
1.84885	0	4.84816	0	10.4991	0	-1.68947	0	-2.12828	0
4.86611	0	2.41967	0	13.9846	0	0.332111	0	3.07733	0
6.44945	0	-1.18354	0	17.279	0	0.254028	0	-0.48235	0
-2.15588	0	4.59873	0	12.1432	0	-3.49911	0	0.572685	0
-5.22388	0	12.1794	0	2.50263	0	-4.72828	0	5.5494	0
-0.173429	0	12.8529	0	-0.264687	0	1.58909	0	5.57714	0
-0.940041	0	4.60435	0	0.161646	0	9.65985	0	3.35102	0
-2.45281	0	-9.27481	0	-2.54725	0	10.4789	0	2.15809	0
-2.66211	0	-11.4473	0	-8.49836	0	6.25493	0	2.32093	0
-6.28787	0	-2.29097	0	-13.7072	0	5.81342	0	-4.59685	0
-7.37764	0	0.273813	0	-10.9091	0	9.89557	0	-15.0585	0
0.528507	0	-3.01975	0	-3.81266	0	13.0046	0	-11.0213	0
10.3966	0	-1.95369	0	-0.0103374	0	9.41766	0	-0.496073	0
11.7008	0	1.11693	0	2.65093	0	2.98957	0	2.96776	0
3.72115	0	2.07812	0	6.09483	0	-1.08934	0	-0.705675	0
-1.42896	0	2.68005	0	5.73715	0	-3.92006	0	-8.09562	0
[truncated: 168,901 more rows]

## Sheet: Figure 3b
Fig. 3b A typical example of a regular spiking unit (RSU) separated from the recorded MUAs
Time (msec)	Waveform (μV)
0	12.2891
0.05	11.3458
0.1	10.1288
0.15	8.70228
0.2	7.21258
0.25	5.90217
0.3	5.05303
0.35	4.80261
0.4	5.06669
0.45	5.55827
0.5	5.87428
0.55	5.71702
0.6	5.01316
0.65	3.96756
0.7	2.8883
0.75	1.67969
0.8	-0.343712
0.85	-4.54836
0.9	-12.5481
0.95	-24.7505
1	-39.8262
1.05	-54.9347
1.1	-66.3935
1.15	-71.7704
1.2	-70.8296
1.25	-64.8633
1.3	-56.0335
1.35	-46.1179
1.4	-35.857
1.45	-25.546
1.5	-15.4447
1.55	-5.8724
1.6	2.76323
1.65	10.1247
1.7	16.1141
1.75	20.7776
1.8	24.1464
1.85	26.3181
1.9	27.4876
1.95	27.8817
2	27.774
2.05	27.4375
2.1	27.0477
2.15	26.6768
2.2	26.3438
2.25	26.0288
2.3	25.6918
2.35	25.3127
2.4	24.8698
2.45	24.3327
2.5	23.6956
2.55	22.9701
2.6	22.1696
2.65	21.3006
2.7	20.3516
2.75	19.3118
2.8	18.19
2.85	17.0063
2.9	15.7784
2.95	14.5152
3	13.21
3.05	11.8666
3.1	10.5065
3.15	9.14908
3.2	7.82383
3.25	6.55669
3.3	5.35841
3.35	4.24847
3.4	3.21597
3.45	2.23243
3.5	1.27682
3.55	0.329247
3.6	-0.604575
3.65	-1.50366
3.7	-2.35486
3.75	-3.15182
3.8	-3.90598
3.85	-4.63324
3.9	-5.33915
3.95	-6.02611
4	-6.69536
4.05	-7.34769
4.1	-7.99327
4.15	-8.6307
4.2	-9.23034
4.25	-9.75189
4.3	-10.1486
4.35	-10.3883
4.4	-10.4738
4.45	-10.4153
4.5	-10.2188
4.55	-9.8825
4.6	-9.3975
4.65	-8.76259
4.7	-7.9929
4.75	-7.12462
4.8	-6.19952
4.85	-5.25662
4.9	-4.33084
4.95	-3.42568
5	-2.52712

## Sheet: Figure 3c
Fig. 3c Representative peri-stimulus time histograms and raster plot of one RSU responding to the PRF of 300Hz
Trial Numbr\Time (sec)	-0.5	-0.4996	-0.4992	-0.4988	-0.498399	-0.497999	-0.497599	-0.497199	-0.496799	-0.496399	-0.495998	-0.495598	-0.495198	-0.494798	-0.494398	-0.493998	-0.493597	-0.493197	-0.492797	-0.492397	-0.491997	-0.491597	-0.491196	-0.490796	-0.490396	-0.489996	-0.489596	-0.489196	-0.488796	-0.488395	-0.487995	-0.487595	-0.487195	-0.486795	-0.486395	-0.485994	-0.485594	-0.485194	-0.484794	-0.484394	-0.483994	-0.483593	-0.483193	-0.482793	-0.482393	-0.481993	-0.481593	-0.481192	-0.480792
1	0	0	0	0	0	0	0	0	0	0	0	0	0	0	0	0	0	0	0	0	0	0	0	0	0	0	0	0	0	0	0	0	0	0	0	0	0	0	0	0	0	0	0	0	0	0	0	0	0
2	0	0	0	0	0	0	0	0	0	0	0	0	0	0	0	0	0	0	0	0	0	0	0	0	0	0	0	0	0	0	0	0	0	0	0	0	0	0	0	0	0	0	0	0	0	0	0	0	0
3	0	0	0	0	0	0	0	0	0	0	0	0	0	0	0	0	0	0	0	0	0	0	0	0	0	0	0	0	0	0	0	0	0	0	0	0	0	0	0	0	0	0	0	0	0	0	0	0	0
4	0	0	0	0	0	0	0	0	0	0	0	0	0	0	0	0	0	0	0	0	0	0	0	0	0	0	0	0	0	0	0	0	0	0	0	0	0	0	0	0	0	0	0	0	0	0	0	0	0
5	0	0	0	0	0	0	0	0	0	0	0	0	0	0	0	0	0	0	0	0	0	0	0	0	0	0	0	0	1	0	0	0	0	0	0	0	0	0	0	0	0	0	0	0	0	0	0	0	0
6	0	0	0	0	0	0	0	0	0	0	0	0	0	0	0	0	0	0	0	0	0	0	0	0	0	0	0	0	0	0	0	0	0	0	0	0	0	0	0	0	0	0	0	0	0	0	0	0	0
7	0	0	0	0	0	0	0	0	0	0	0	0	0	0	0	0	0	0	0	0	0	0	0	0	0	0	0	0	0	0	0	0	0	0	0	0	0	0	0	0	0	0	0	0	0	0	0	0	0
8	0	0	0	0	0	0	0	0	0	0	0	0	0	0	0	0	0	0	0	0	0	0	0	0	0	0	0	0	0	0	0	0	0	0	0	0	0	0	0	0	0	0	0	0	0	0	0	0	0
9	0	0	0	0	0	0	0	0	0	0	0	0	0	0	0	0	0	0	0	0	0	0	0	0	0	0	0	0	0	0	0	0	0	0	0	0	0	0	0	0	0	0	0	0	0	0	0	0	0
10	0	0	0	0	0	0	0	0	0	0	0	0	0	0	0	0	0	0	0	0	0	0	0	0	0	0	0	0	0	0	0	0	0	0	0	0	0	0	0	0	0	0	0	0	0	0	0	0	0
11	0	0	0	0	0	0	0	0	0	0	0	0	0	0	0	0	0	0	0	0	0	0	0	0	0	0	0	0	0	0	0	0	0	0	0	0	0	0	0	0	0	0	0	0	0	0	0	0	0
12	0	0	0	0	0	0	0	0	0	0	0	0	0	0	0	0	0	0	0	0	0	0	0	0	0	0	0	0	0	0	0	0	0	0	0	0	0	0	0	0	0	0	0	0	0	0	0	0	0
13	0	0	0	0	0	0	0	0	0	0	0	0	0	0	0	0	0	0	0	0	0	0	0	0	0	0	0	0	0	0	0	0	0	0	0	0	0	0	0	0	0	0	0	0	0	0	0	0	0
14	0	0	0	0	0	0	0	0	0	0	0	0	0	0	0	0	0	0	0	0	0	0	0	0	0	0	0	0	0	0	0	0	0	0	0	0	0	0	0	0	0	0	0	0	0	0	0	0	0
15	0	0	0	0	0	0	0	0	0	0	0	0	0	0	0	0	0	0	0	0	0	0	0	0	0	0	0	0	0	0	0	0	0	0	0	0	0	0	0	0	0	0	0	0	0	0	0	0	0
16	0	0	0	0	0	0	0	0	0	0	0	0	0	0	0	0	0	0	0	0	0	0	0	0	0	0	0	0	0	0	0	0	0	0	0	0	0	0	0	0	0	0	0	0	0	0	0	0	0
17	0	0	0	0	0	0	0	0	0	0	0	0	0	0	0	0	0	0	0	0	0	0	0	0	0	0	0	0	0	0	0	0	0	0	0	0	0	0	0	0	0	0	0	0	0	0	0	0	0
18	0	0	0	0	0	0	0	0	0	0	0	0	0	0	0	0	0	0	0	0	0	0	0	0	0	0	0	0	0	0	0	0	0	0	0	0	0	0	0	0	0	0	0	0	0	0	0	0	0
19	0	0	0	0	0	0	0	0	0	0	0	0	0	0	0	0	0	0	0	0	0	0	0	0	0	0	0	0	0	0	0	0	0	0	0	0	0	0	1	0	0	0	0	0	0	0	0	0	0
20	0	0	0	0	0	0	0	0	0	0	0	0	0	0	0	0	0	0	0	0	0	0	0	0	0	0	0	0	0	0	0	0	0	0	0	0	0	0	0	0	0	0	0	0	0	0	0	0	0
21	0	0	0	0	0	0	0	0	0	0	0	0	0	0	0	0	0	0	0	0	0	0	0	0	0	0	0	0	0	0	0	0	0	0	0	0	0	0	0	0	0	0	0	0	0	0	0	0	0
22	0	0	0	0	0	0	0	0	0	0	0	0	0	0	0	0	0	0	0	0	0	0	0	0	0	0	0	0	0	0	0	0	0	0	0	0	0	0	0	0	0	0	0	0	0	0	0	0	0
23	0	0	0	0	0	0	0	0	0	0	0	0	0	0	0	0	0	0	0	0	0	0	0	0	0	0	0	0	0	0	0	0	0	0	0	0	0	0	0	0	0	0	0	0	0	0	0	0	0
24	0	0	0	0	0	0	0	0	0	0	0	0	0	0	0	0	0	0	0	0	0	0	0	0	0	0	0	0	0	0	0	0	0	0	0	0	0	0	0	0	0	0	0	0	0	0	0	0	0
25	0	0	0	0	0	0	0	0	0	0	0	0	0	0	0	0	0	0	0	0	0	0	0	0	0	0	0	0	0	0	0	0	0	0	0	0	0	0	0	0	0	0	0	0	0	0	0	0	0
26	0	0	0	0	0	0	0	0	0	0	0	0	0	0	0	0	0	0	0	0	0	0	0	0	0	0	0	0	0	0	0	0	0	0	0	0	0	0	0	0	0	0	0	0	0	0	0	0	0
27	0	0	0	0	0	0	0	0	0	0	0	0	0	0	0	0	0	0	0	0	0	0	0	0	0	0	0	0	0	0	0	0	0	0	0	0	0	0	0	0	0	0	0	0	0	0	0	0	0
28	0	0	0	0	0	0	0	0	0	0	0	0	0	0	0	0	0	0	0	0	0	0	0	0	0	0	0	0	0	0	0	0	0	0	0	0	0	0	0	0	0	0	0	0	0	0	0	0	0
29	0	0	0	0	0	0	0	0	0	0	0	0	0	0	0	0	0	0	0	0	0	0	0	0	0	0	0	0	0	0	0	0	0	0	0	0	0	0	0	0	0	0	0	0	0	0	0	0	0
30	0	0	0	0	0	0	0	0	0	0	0	0	0	0	0	0	0	0	0	0	0	0	0	0	0	0	0	0	0	0	0	0	0	0	0	0	0	0	0	0	0	0	0	0	0	0	0	0	0
31	0	0	0	0	0	0	0	0	0	0	0	0	0	0	0	0	0	0	0	0	0	0	0	0	0	0	0	0	0	0	0	0	0	0	0	0	0	0	0	0	0	0	0	0	0	0	0	0	0
32	0	0	0	0	0	0	0	0	0	0	0	0	0	0	0	0	0	0	0	0	0	0	0	0	0	0	0	0	0	0	0	0	0	0	0	0	0	0	0	0	0	0	0	0	0	0	0	0	0
33	0	0	0	0	0	0	0	0	0	0	0	0	0	0	0	0	0	0	0	0	0	0	0	0	0	0	0	0	0	0	0	0	0	0	0	0	0	0	0	0	0	0	0	0	0	0	0	0	0
34	0	0	0	0	0	0	0	0	0	0	0	0	0	0	0	0	0	0	0	0	0	0	0	0	0	0	0	0	0	0	0	0	0	0	0	0	0	0	0	0	0	0	0	0	0	0	0	0	0
35	0	0	0	0	0	0	0	0	0	0	0	0	0	0	0	0	0	0	0	0	0	0	0	0	0	0	0	0	0	0	0	0	0	0	0	0	0	0	0	0	0	0	0	0	0	0	0	0	0
36	0	0	0	0	0	0	0	0	0	0	0	0	0	0	0	0	0	0	0	0	0	0	0	0	0	0	0	0	0	0	0	0	0	0	0	0	0	0	0	0	0	0	0	0	0	0	0	0	0
37	0	0	0	0	0	0	0	0	0	0	0	0	0	0	0	0	0	0	0	0	0	0	0	0	0	0	0	0	0	0	0	0	0	0	0	0	0	0	0	0	0	0	0	0	0	0	0	0	0
38	0	0	0	0	0	0	0	0	0	0	0	0	0	0	0	0	0	0	0	0	0	0	0	0	0	0	0	0	0	0	0	0	0	0	0	0	0	0	0	0	0	0	0	0	0	0	0	0	0
39	0	0	0	0	0	0	0	0	0	0	0	0	0	0	0	0	0	0	0	0	0	0	0	0	0	0	0	0	0	0	0	0	0	0	0	0	0	0	0	0	0	0	0	0	0	0	0	0	0
40	0	0	0	0	0	0	0	0	0	0	0	0	0	0	0	0	0	0	0	0	0	0	0	0	0	0	0	0	0	0	0	0	0	0	0	0	0	0	0	0	0	0	0	0	0	0	0	0	0
41	0	0	0	0	0	0	0	0	0	0	0	0	0	0	0	0	0	0	0	0	0	0	0	0	0	0	0	0	0	0	0	0	0	0	0	0	0	0	0	0	0	0	0	0	0	0	0	0	0
42	0	0	0	0	0	0	0	0	0	0	0	0	0	0	0	0	0	0	0	0	0	0	0	0	0	0	0	0	0	0	0	0	0	0	0	0	0	0	0	0	0	0	0	0	0	0	0	0	0
43	0	0	0	0	0	0	0	0	0	0	0	0	0	0	0	0	0	0	0	0	0	0	0	0	0	0	0	0	0	0	0	0	0	0	0	0	0	0	0	0	0	0	0	0	0	0	0	0	0
44	0	0	0	0	0	0	0	0	0	0	0	0	0	0	0	0	0	0	0	0	0	0	0	0	0	0	0	0	0	0	0	0	0	0	0	0	0	0	0	0	0	0	0	0	0	0	0	0	0
45	0	0	0	0	0	0	0	0	0	0	0	0	0	0	0	0	0	0	0	0	0	0	0	0	0	0	0	0	0	0	0	0	0	0	0	0	0	0	0	0	0	0	0	0	0	0	0	0	0
46	0	0	0	0	0	0	0	0	0	0	0	0	0	0	0	0	0	0	0	0	0	0	0	0	0	0	0	0	0	0	0	0	0	0	0	0	0	0	0	0	0	0	0	0	0	0	0	0	0
47	0	0	0	0	0	0	0	0	0	0	0	0	0	0	0	0	0	0	0	0	0	0	0	0	0	0	0	0	0	0	0	0	0	0	0	0	0	0	0	0	0	0	0	0	0	0	0	0	0
48	0	0	0	0	0	0	0	0	0	0	0	0	0	0	0	0	0	0	0	0	0	0	0	0	0	0	0	0	0	0	0	0	0	0	0	0	0	0	0	0	0	0	0	0	0	0	0	0	0
49	0	0	0	0	0	0	0	0	0	0	0	0	0	0	0	0	0	0	0	0	0	0	0	0	0	0	0	0	0	0	0	0	0	0	0	0	0	0	0	0	0	0	0	0	0	0	0	0	0
50	0	0	0	0	0	0	0	0	0	0	0	0	0	0	0	0	0	0	0	0	0	0	0	0	0	0	0	0	0	0	0	0	0	0	0	0	0	0	0	0	0	0	0	0	0	0	0	0	0
51	0	0	0	0	0	0	0	0	0	0	0	0	0	0	0	0	0	0	0	0	0	0	0	0	0	0	0	0	0	0	0	0	0	0	0	0	0	0	0	0	0	0	0	0	0	0	0	0	0
52	0	0	0	0	0	0	0	0	0	0	0	0	0	0	0	0	0	0	0	0	0	0	0	0	0	0	0	0	0	0	0	0	0	0	0	0	0	0	0	0	0	0	0	0	0	0	0	0	0
53	0	0	0	0	0	0	0	0	0	0	0	0	0	0	0	0	0	0	0	0	0	0	0	0	0	0	0	0	0	0	0	0	0	0	0	0	0	0	0	0	0	0	0	0	0	0	0	0	0
54	0	0	0	0	0	0	0	0	0	0	0	0	0	0	0	0	0	0	0	0	0	0	0	0	0	0	0	0	0	0	0	0	0	0	0	0	0	0	0	0	0	0	0	0	0	0	0	0	0
55	0	0	0	0	0	0	0	0	0	0	0	0	0	0	0	0	0	0	0	0	0	0	0	1	0	0	0	0	0	0	0	0	0	0	0	0	0	0	0	0	0	0	0	0	0	0	0	0	0
56	0	0	0	0	0	0	0	0	0	0	0	0	0	0	0	0	0	0	0	0	0	0	0	0	0	0	0	0	0	0	0	0	0	0	0	0	0	0	0	0	0	0	0	0	0	0	0	0	0
57	0	0	0	0	0	0	0	0	0	0	0	0	0	0	0	0	0	0	0	0	0	0	0	0	0	0	0	0	0	0	0	0	0	0	0	0	0	0	0	0	0	0	0	0	0	0	0	0	0
58	0	0	0	0	0	0	0	0	0	0	0	0	0	0	0	0	0	0	0	0	0	0	0	0	0	0	0	0	0	0	0	0	0	0	0	0	0	0	0	0	0	0	0	0	0	0	0	0	0
59	0	0	0	0	0	0	0	0	0	0	0	0	0	0	0	0	0	0	0	0	0	0	0	0	0	0	0	0	0	0	0	0	0	0	0	0	0	0	0	0	0	0	0	0	0	0	0	0	0
60	0	0	0	0	0	0	0	0	0	0	0	0	0	0	0	0	0	0	0	0	0	0	0	0	0	0	0	0	0	0	0	0	0	0	0	0	0	0	0	0	0	0	0	0	0	0	0	0	0
61	0	0	0	0	0	0	0	0	0	0	0	0	0	0	0	0	0	0	0	0	0	0	0	0	0	0	0	0	0	0	0	0	0	0	0	0	0	0	0	0	0	0	0	0	0	0	0	0	0
62	0	0	0	0	0	0	0	0	0	0	0	0	0	0	0	0	0	0	0	0	0	0	0	0	0	0	0	0	0	0	0	0	0	0	0	0	0	0	0	0	0	0	0	0	0	0	0	0	0
63	0	0	0	0	0	0	0	0	0	0	0	0	0	0	0	0	0	0	0	0	0	0	0	0	0	0	0	0	0	0	0	0	0	0	0	0	0	0	0	0	0	0	0	0	0	0	0	0	0
64	0	0	0	0	0	0	0	0	0	0	0	0	0	0	0	0	0	0	0	0	0	0	0	0	0	0	0	0	0	0	0	0	0	0	0	0	0	0	0	0	0	0	0	0	0	0	0	0	0
65	0	0	0	0	0	0	0	0	0	0	0	0	0	0	0	0	0	0	0	0	0	0	0	0	0	0	0	0	0	0	0	0	0	0	0	0	0	0	0	0	0	0	0	0	0	0	0	0	0
66	0	0	0	0	0	0	0	0	0	0	0	0	0	0	0	0	0	0	0	0	0	0	0	0	0	0	0	0	0	0	0	0	0	0	0	0	0	0	0	0	0	0	0	0	0	0	0	0	0
67	0	0	0	0	0	0	0	0	0	0	0	0	0	0	0	0	0	0	0	0	0	0	0	0	0	0	0	0	0	0	0	0	0	0	0	0	0	0	0	0	0	0	0	0	0	0	0	0	0
68	0	0	0	0	0	0	0	0	0	0	0	0	0	0	0	0	0	0	0	0	0	0	0	0	0	0	0	0	0	0	0	0	0	0	0	0	0	0	0	0	0	0	0	0	0	0	0	0	0
69	0	0	0	0	0	0	0	0	0	0	0	0	0	0	0	0	0	0	0	0	0	0	0	0	0	0	0	0	0	0	0	0	0	0	0	0	0	0	0	0	0	0	0	0	0	0	0	0	0
70	0	0	0	0	0	0	0	0	0	0	0	0	0	0	0	0	0	0	0	0	0	0	0	0	0	0	0	0	0	0	0	0	0	0	0	0	0	0	0	0	0	0	0	0	0	0	0	0	0
71	0	0	0	0	0	0	0	0	0	0	0	0	0	0	0	0	0	0	0	0	0	0	0	0	0	0	0	0	0	0	0	0	0	0	0	0	0	0	0	0	0	0	0	0	0	0	0	0	0
72	0	0	0	0	0	0	0	0	0	0	0	0	0	0	0	0	0	0	0	0	0	0	0	0	0	0	0	0	0	0	0	0	0	0	0	0	0	0	0	0	0	0	0	0	0	0	0	0	0
73	0	0	0	0	0	0	0	0	0	0	0	0	0	0	0	0	0	0	0	0	0	0	0	0	0	0	0	0	0	0	0	0	0	0	0	0	0	0	0	0	0	0	0	0	0	0	0	0	0
74	0	0	0	0	0	0	0	0	0	0	0	0	0	0	0	0	0	0	0	0	0	0	0	0	0	0	0	0	0	0	0	0	0	0	0	0	0	0	0	0	0	0	0	0	0	0	0	0	0
75	0	0	0	0	0	0	0	0	0	0	0	0	0	0	0	0	0	0	0	0	0	0	0	0	0	0	0	0	0	0	0	0	0	0	0	0	0	0	0	0	0	0	0	0	0	0	0	0	0
76	0	0	0	0	0	0	0	0	0	0	0	0	0	0	0	0	0	0	0	0	0	0	0	0	0	0	0	0	0	0	0	0	0	0	0	0	0	0	0	0	0	0	0	0	0	0	0	0	0
77	0	0	0	0	0	0	0	0	0	0	0	0	0	0	0	0	0	0	0	0	0	0	0	0	0	0	0	0	0	0	0	0	0	0	0	0	0	0	0	0	0	0	0	0	0	0	0	0	0
78	0	0	0	0	0	0	0	0	0	0	0	0	0	0	0	0	0	0	0	0	0	0	0	0	0	0	0	0	0	0	0	0	0	0	0	0	0	0	0	0	0	0	0	0	0	0	0	0	0
79	0	0	0	0	0	0	0	0	0	0	0	0	0	0	0	0	0	0	0	0	0	0	0	0	0	0	0	0	0	0	0	0	0	0	0	0	0	0	0	0	0	0	0	0	0	0	0	0	0
80	0	0	0	0	0	0	0	0	0	0	0	0	0	0	0	0	0	0	0	0	0	0	0	0	0	0	0	0	0	0	0	0	0	0	0	0	0	0	0	0	0	0	0	0	0	0	0	0	0
81	0	0	0	0	0	0	0	0	0	0	0	0	0	0	0	0	0	0	0	0	0	0	0	0	0	0	0	0	0	0	0	0	0	0	0	0	0	0	0	0	0	0	0	0	0	0	0	0	0
82	0	0	0	0	0	0	0	0	0	0	0	0	0	0	0	0	0	0	0	0	0	0	0	0	0	0	0	0	0	0	0	0	0	0	0	0	0	0	0	0	0	0	0	0	0	0	0	0	0
83	0	0	0	0	0	0	0	0	0	0	0	0	0	0	0	0	0	0	0	0	0	0	0	0	0	0	0	0	0	0	0	0	0	0	0	0	0	0	0	0	0	0	0	0	0	0	0	0	0
84	0	0	0	0	0	0	0	0	0	0	0	0	0	0	0	0	0	0	0	0	0	0	0	0	0	0	0	0	0	0	0	0	0	0	0	0	0	0	0	0	0	0	0	0	0	0	0	0	0
85	0	0	0	0	0	0	0	0	0	0	0	0	0	0	0	0	0	0	0	0	0	0	0	0	0	0	0	0	0	0	0	0	0	0	0	0	0	0	0	0	0	0	0	0	0	0	0	0	0
86	0	0	0	0	0	0	0	0	0	0	0	0	0	0	0	0	0	0	0	0	0	0	0	0	0	0	0	0	0	0	0	0	0	0	0	0	0	0	0	0	0	0	0	0	0	0	0	0	0
87	0	0	0	0	0	0	0	0	0	0	0	0	0	0	0	0	0	0	0	0	0	0	0	0	0	0	0	0	0	0	0	0	0	0	0	0	0	0	0	0	0	0	0	0	0	0	0	0	0
88	0	0	0	0	0	0	0	0	0	0	0	0	0	0	0	0	0	0	0	0	0	0	0	0	0	0	0	0	0	0	0	0	0	0	0	0	0	0	0	0	0	0	0	0	0	0	0	0	0
89	0	0	0	0	0	0	0	0	0	0	0	0	0	0	0	0	0	0	0	0	0	0	0	0	0	0	0	0	0	0	0	0	0	0	0	0	0	0	0	0	0	0	0	0	0	0	0	0	0
90	0	0	0	0	0	0	0	0	0	0	0	0	0	0	0	0	0	0	0	0	0	0	0	0	0	0	0	0	0	0	0	0	0	0	0	0	0	0	0	0	0	0	0	0	0	0	0	0	0
91	0	0	0	0	0	0	0	0	0	0	0	0	0	0	0	0	0	0	0	0	0	0	0	0	0	0	0	0	0	0	0	0	0	0	0	0	0	0	0	0	0	0	0	0	0	0	0	0	0
92	0	0	0	0	0	0	0	0	0	0	0	0	0	0	0	0	0	0	0	0	0	0	0	0	0	0	0	0	0	0	0	0	0	0	0	0	0	0	0	0	0	0	0	0	0	0	0	0	0
93	0	0	0	0	0	0	0	0	0	0	0	0	0	0	0	0	0	0	0	0	0	0	0	0	0	0	0	0	0	0	0	0	0	0	0	0	0	0	0	0	0	0	0	0	0	0	0	0	0
94	0	0	0	0	0	0	0	0	0	0	0	0	0	0	0	0	0	0	0	0	0	0	0	0	0	0	0	0	0	0	0	0	0	0	0	0	0	0	0	0	0	0	0	0	0	0	0	0	0
95	0	0	0	0	0	0	0	0	0	0	0	0	0	0	0	0	0	0	0	0	0	0	0	0	0	0	0	0	0	0	0	0	0	0	0	0	0	0	0	0	0	0	0	0	0	0	0	0	0
96	0	0	0	0	0	0	0	0	0	0	0	0	0	0	0	0	0	0	0	0	0	0	0	0	0	0	0	0	0	0	0	0	0	0	0	0	0	0	0	0	0	0	0	0	0	0	0	0	0
97	0	0	0	0	0	0	0	0	0	0	0	0	0	0	0	0	0	0	0	0	0	0	0	0	0	0	0	0	0	0	0	0	0	0	0	0	0	0	0	0	0	0	0	0	0	0	0	0	0
98	0	0	0	0	0	0	0	0	0	0	0	0	0	0	0	0	0	0	0	0	0	0	0	0	0	0	0	0	0	0	0	0	0	0	0	0	0	0	0	0	0	0	0	0	0	0	0	0	0
99	0	0	0	0	0	0	0	0	0	0	0	0	0	0	0	0	0	0	0	0	0	0	0	0	0	0	0	0	0	0	0	0	0	0	0	0	0	0	0	0	0	0	0	0	0	0	0	0	0
100	0	0	0	0	0	0	0	0	0	0	0	0	0	0	0	0	0	0	0	0	0	0	0	0	0	0	0	0	0	0	0	0	0	0	0	0	0	0	0	0	0	0	0	0	0	0	0	0	0
101	0	0	0	0	0	0	0	0	0	0	0	0	0	0	0	0	0	0	0	0	0	0	0	0	0	0	0	0	0	0	0	0	0	0	0	0	0	0	0	0	0	0	0	0	0	0	0	0	0
102	0	0	0	0	0	0	0	0	0	0	0	0	0	0	0	0	0	0	0	0	0	0	0	0	0	0	0	0	0	0	0	0	0	0	0	0	0	0	0	0	0	0	0	0	0	0	0	0	0
103	0	0	0	0	0	0	0	0	0	0	0	0	0	0	0	0	0	0	0	0	0	0	0	0	0	0	0	0	0	0	0	0	0	0	0	0	0	0	0	0	0	0	0	0	0	0	0	0	0
104	0	0	0	0	0	0	0	0	0	0	0	0	0	0	0	0	0	0	0	0	0	0	0	0	0	0	0	0	0	0	0	0	0	0	0	0	0	0	0	0	0	0	0	0	0	0	0	0	0
105	0	0	0	0	0	0	0	0	0	0	0	0	0	0	0	0	0	0	0	0	0	0	0	0	0	0	0	0	0	0	0	0	0	0	0	0	0	0	0	0	0	0	0	0	0	0	0	0	0
106	0	0	0	0	0	0	0	0	0	0	0	0	0	0	0	0	0	0	0	0	0	0	0	0	0	0	0	0	0	0	0	0	0	0	0	0	0	0	0	0	0	0	0	0	0	0	0	0	0
107	0	0	0	0	0	0	0	0	0	0	0	0	0	0	0	0	0	0	0	0	0	0	0	0	0	0	0	0	0	0	0	0	0	0	0	0	0	0	0	0	0	0	0	0	0	0	0	0	0
108	0	0	0	0	0	0	0	0	0	0	0	0	0	0	0	0	0	0	0	0	0	0	0	0	0	0	0	0	0	0	0	0	0	0	0	0	0	0	0	0	0	0	0	0	0	0	0	0	0
109	0	0	0	0	0	0	0	0	0	0	0	0	0	0	0	0	0	0	0	0	0	0	0	0	0	0	0	0	0	0	0	0	0	0	0	0	0	0	0	0	0	0	0	0	0	0	0	0	0
110	0	0	0	0	0	0	0	0	0	0	0	0	0	0	0	0	0	0	0	0	0	0	0	0	0	0	0	0	0	0	0	0	0	0	0	0	0	0	0	0	0	0	0	0	0	0	0	0	0
111	0	0	0	0	0	0	0	0	0	0	0	0	0	0	0	0	0	0	0	0	0	0	0	0	0	0	0	0	0	0	0	0	0	0	0	0	0	0	0	0	0	0	0	0	0	0	0	0	0
112	0	0	0	0	0	0	0	0	0	0	0	0	0	0	0	0	0	0	0	0	0	0	0	0	0	0	0	0	0	0	0	0	0	0	0	0	0	0	0	0	0	0	0	0	0	0	0	0	0
113	0	0	0	0	0	0	0	0	0	0	0	0	0	0	0	0	0	0	0	0	0	0	0	0	0	0	0	0	0	0	0	0	0	0	0	0	0	0	0	0	0	0	0	0	0	0	0	0	0
114	0	0	0	0	0	0	0	0	0	0	0	0	0	0	0	0	0	0	0	0	0	0	0	0	0	0	0	0	0	0	0	0	0	0	0	0	0	0	0	0	0	0	0	0	0	0	0	0	0
115	0	0	0	0	0	0	0	0	0	0	0	0	0	0	0	0	0	0	0	0	0	0	0	0	0	0	0	0	0	0	0	0	0	0	0	0	0	0	0	0	0	0	0	0	0	0	0	0	0
116	0	0	0	0	0	0	0	0	0	0	0	0	0	0	0	0	0	0	0	0	0	0	0	0	0	0	0	0	0	0	0	0	0	0	0	0	0	0	0	0	0	0	0	0	0	0	0	0	0
117	0	0	0	0	0	0	0	0	0	0	0	0	0	0	0	0	0	0	0	0	0	0	0	0	0	0	0	0	0	0	0	0	0	0	0	0	0	0	0	0	0	0	0	0	0	0	0	0	0
118	0	0	0	0	0	0	0	0	0	0	0	0	0	0	0	0	0	0	0	0	0	0	0	0	0	0	0	0	0	0	0	0	0	0	0	0	0	0	0	0	0	0	0	0	0	0	0	0	0
119	0	0	0	0	0	0	0	0	0	0	0	0	0	0	0	0	0	0	0	0	0	0	0	0	0	0	0	0	0	0	0	0	0	0	0	0	0	0	0	0	0	0	0	0	0	0	0	0	0
120	0	0	0	0	0	0	0	0	0	0	0	0	0	0	0	0	0	0	0	0	0	0	0	0	0	0	0	0	0	0	0	0	0	0	0	0	0	0	0	0	0	0	0	0	0	0	0	0	0
121	0	0	0	0	0	0	0	0	0	0	0	0	0	0	0	0	0	0	0	0	0	0	0	0	0	0	0	0	0	0	0	0	0	0	0	0	0	0	0	0	0	0	0	0	0	0	0	0	0
122	0	0	0	0	0	0	0	0	0	0	0	0	0	0	0	0	0	0	0	0	0	0	0	0	0	0	0	0	0	0	0	0	0	0	0	0	0	0	0	0	0	0	0	0	0	0	0	0	0
123	0	0	0	0	0	0	0	0	0	0	0	0	0	0	0	0	0	0	0	0	0	0	0	0	0	0	0	0	0	0	0	0	0	0	0	0	0	0	0	0	1	0	0	0	0	0	0	0	0
124	0	0	0	0	0	0	0	0	0	0	0	0	0	0	0	0	0	0	0	0	0	0	0	0	0	0	0	0	0	0	0	0	0	0	0	0	0	0	0	0	0	0	0	0	0	0	0	0	0
125	0	0	0	0	0	0	0	0	0	0	0	0	0	0	0	0	0	0	0	0	0	0	0	0	0	0	0	0	0	0	0	0	0	0	0	0	0	0	0	0	0	0	0	0	0	0	0	0	0
126	0	0	0	0	0	0	0	0	0	0	0	0	0	0	0	0	0	0	0	0	0	0	0	0	0	0	0	0	0	0	0	0	0	0	0	0	0	0	0	0	0	0	0	0	0	0	0	0	0
127	0	0	0	0	0	0	0	0	0	0	0	0	0	0	0	0	0	0	0	0	0	0	0	0	0	0	0	0	0	0	0	0	0	0	0	0	0	0	0	0	0	0	0	0	0	0	0	0	0
128	0	0	0	0	0	0	0	0	0	0	0	0	0	0	0	0	0	0	0	0	0	0	0	0	0	0	0	0	0	0	0	0	0	0	0	0	0	0	0	0	0	0	0	0	0	0	0	0	0
129	0	0	0	0	0	0	0	0	0	0	0	0	0	0	0	0	0	0	0	0	0	0	0	0	0	0	0	0	0	0	0	0	0	0	0	0	0	0	0	0	0	0	0	0	0	0	0	0	0
130	0	0	0	0	0	0	0	0	0	0	0	0	0	0	0	0	0	0	0	0	0	0	0	0	0	0	0	0	0	0	0	0	0	0	0	0	0	0	0	0	0	0	0	0	0	0	0	0	0
131	0	0	0	0	0	0	0	0	0	0	0	0	0	0	0	0	0	0	0	0	0	0	0	0	0	0	0	0	0	0	0	0	0	0	0	0	0	0	0	0	0	0	0	0	0	0	0	0	0
132	0	0	0	0	0	0	0	0	0	0	0	0	0	0	0	0	0	0	0	0	0	0	0	0	0	0	0	0	0	0	0	0	0	0	0	0	0	0	0	0	0	0	0	0	0	0	0	0	0
133	0	0	0	0	0	0	0	0	0	0	0	0	0	0	0	0	0	0	0	0	0	0	0	0	0	0	0	0	0	0	0	0	0	0	0	0	0	0	0	0	0	0	0	0	0	0	0	0	0
134	0	0	0	0	0	0	0	0	0	0	0	0	0	0	0	0	0	0	0	0	0	0	0	0	0	0	0	0	0	0	0	0	0	0	0	0	0	0	0	0	0	0	0	0	0	0	0	0	0
135	0	0	0	0	0	0	0	0	0	0	0	0	0	0	0	0	0	0	0	0	0	0	0	0	0	0	0	0	0	0	0	0	0	0	0	0	0	0	0	0	0	0	0	0	0	0	0	0	0
136	0	0	0	0	0	0	0	0	0	0	0	0	0	0	0	0	0	0	0	0	0	0	0	0	0	0	0	0	0	0	0	0	0	0	0	0	0	0	0	0	0	0	0	0	0	0	0	0	0
137	0	0	0	0	0	0	0	0	0	0	0	0	0	0	0	0	0	0	0	0	0	0	0	0	0	0	0	0	0	0	0	0	0	0	0	0	0	0	0	0	0	0	0	0	0	0	0	0	0
138	0	0	0	0	0	0	0	0	0	0	0	0	0	0	0	0	0	0	0	0	0	0	0	0	0	0	0	0	0	0	0	0	0	0	0	0	0	0	0	0	0	0	0	0	0	0	0	0	0
139	0	0	0	0	0	0	0	0	0	0	0	0	0	0	0	0	0	0	0	0	0	0	0	0	0	0	0	0	0	0	0	0	0	0	0	0	0	0	0	0	0	0	0	0	0	0	0	0	0
140	0	0	0	0	0	0	0	0	0	0	0	0	0	0	0	0	0	0	0	0	0	0	0	0	0	0	0	0	0	0	0	0	0	0	0	0	0	0	0	0	0	0	0	0	0	0	0	0	0
141	0	0	0	0	0	0	0	0	0	0	0	0	0	0	0	0	0	0	0	0	0	0	0	0	0	0	0	0	0	0	0	0	0	0	0	0	0	0	0	0	0	0	0	0	0	0	0	0	0
142	0	0	0	0	0	0	0	0	0	0	0	0	0	0	0	0	0	0	0	0	0	0	0	0	0	0	0	0	0	0	0	0	0	0	0	0	0	0	0	0	0	0	0	0	0	0	0	0	0
143	0	0	0	0	0	0	0	0	0	0	0	0	0	0	0	0	0	0	0	0	0	0	0	0	0	0	0	0	0	0	0	0	0	0	0	0	0	0	0	0	0	0	0	0	0	0	0	0	0
144	0	0	0	0	0	0	0	0	0	0	0	0	0	0	0	0	0	0	0	0	0	0	0	0	0	0	0	0	0	0	0	1	0	0	0	0	0	0	0	0	0	0	0	0	0	0	0	0	0
145	0	0	0	0	0	0	0	0	0	0	0	0	0	0	0	0	0	0	0	0	0	0	0	0	0	0	0	0	0	0	0	1	0	0	0	0	0	0	0	0	0	0	0	0	0	0	0	0	0
146	0	0	0	0	0	0	0	0	0	0	0	0	0	0	0	0	0	0	0	0	0	0	0	0	0	0	0	0	0	0	0	0	0	0	0	0	0	0	0	0	0	0	0	0	0	0	0	0	0
147	0	0	0	0	0	0	0	0	0	0	0	0	0	0	0	0	0	0	0	0	0	0	0	0	0	0	0	0	0	0	0	0	0	0	0	0	0	0	0	0	0	0	0	0	0	0	0	0	0
148	0	0	0	0	0	0	0	0	0	0	0	0	0	0	0	0	0	0	0	0	0	0	0	0	0	0	0	0	0	0	0	0	0	0	0	0	0	0	0	0	0	0	0	0	0	0	0	0	0
149	0	0	0	0	0	0	0	0	0	0	0	0	0	0	0	0	0	0	0	0	0	0	0	0	0	0	0	0	0	0	0	0	0	0	0	0	0	0	0	0	0	0	0	0	0	0	0	0	0
150	0	0	0	0	0	0	0	0	0	0	0	0	0	0	0	0	0	0	0	0	0	0	0	0	0	0	0	0	0	0	0	0	0	0	0	0	0	0	0	0	0	0	0	0	0	0	0	0	0
151	0	0	0	0	0	0	0	0	0	0	0	0	0	0	0	0	0	0	0	0	0	0	0	0	0	0	0	0	0	0	0	0	0	0	0	0	0	0	0	0	0	0	0	0	0	0	0	0	0
152	0	0	0	0	0	0	0	0	0	0	0	0	0	0	0	0	0	0	0	0	0	0	0	0	0	0	0	0	0	0	0	0	0	0	0	0	0	0	0	0	0	0	0	0	0	0	0	0	0
153	0	0	0	0	0	0	0	0	0	0	0	0	0	0	0	0	0	0	0	0	0	0	0	0	0	0	0	0	0	0	0	0	0	0	0	0	0	0	0	0	0	0	0	0	0	0	0	0	0
154	0	0	0	0	0	0	0	0	0	0	0	0	0	0	0	0	0	0	0	0	0	0	0	0	0	0	0	0	0	0	0	0	0	0	0	0	0	0	0	0	0	0	0	0	0	0	0	0	0
155	0	0	0	0	0	0	0	0	0	0	0	0	0	0	0	0	0	0	0	0	0	0	0	0	0	0	0	0	0	0	0	0	0	0	0	0	0	0	0	0	0	0	0	0	0	0	0	0	0
156	0	0	0	0	0	0	0	0	0	0	0	0	0	0	0	0	0	0	0	0	0	0	0	0	0	0	0	0	0	0	0	0	0	0	0	0	0	0	0	0	0	0	0	0	0	0	0	0	0
157	0	0	0	0	0	0	0	0	0	0	0	0	0	0	0	0	0	0	0	0	0	0	0	0	0	0	0	0	0	0	0	0	0	0	0	0	0	0	0	0	0	0	0	0	0	0	0	0	0
158	0	0	0	0	0	0	0	0	0	0	0	0	0	0	0	0	0	0	0	0	0	0	0	0	0	0	0	0	0	0	0	0	0	0	0	0	0	0	0	0	0	0	0	0	0	0	0	0	0
159	0	0	0	0	0	0	0	0	0	0	0	0	0	0	0	0	0	0	0	0	0	0	0	0	0	0	0	0	0	0	0	0	0	0	0	0	0	0	0	0	0	0	0	0	0	0	0	0	0
160	0	0	0	0	0	0	0	0	0	0	0	0	0	0	0	0	0	0	0	0	0	0	0	0	0	0	0	0	0	0	0	0	0	0	0	0	0	0	0	0	0	0	0	0	0	0	0	0	0
161	0	0	0	0	0	0	0	0	0	0	0	0	0	0	0	0	0	0	0	0	0	0	0	0	1	0	0	0	0	0	0	0	0	0	0	0	0	0	0	0	0	0	0	0	0	0	0	0	0
162	0	0	0	0	0	0	0	0	0	0	0	0	0	0	0	0	0	0	0	0	0	0	0	0	0	0	0	0	0	0	0	0	0	0	0	0	0	0	0	0	0	0	0	0	0	0	0	0	0
163	0	0	0	0	0	0	0	0	0	0	0	0	0	0	0	0	0	0	0	0	0	0	0	0	0	0	0	0	0	0	0	0	0	0	0	0	0	0	0	0	0	0	0	0	0	0	0	0	0
164	0	0	0	0	0	0	0	0	0	0	0	0	0	0	0	0	0	0	0	0	0	0	0	0	0	0	0	0	0	0	0	0	0	0	0	0	0	0	0	0	0	0	0	0	0	0	0	0	0
165	0	0	0	0	0	0	0	0	0	0	0	0	0	0	0	0	0	0	0	0	0	0	0	0	0	0	0	0	0	0	0	0	0	0	0	0	0	0	0	0	0	0	0	0	0	0	0	0	0
166	0	0	0	0	0	0	0	0	0	0	0	0	0	0	1	0	0	0	0	0	0	0	0	0	0	0	0	0	0	0	0	0	0	0	0	0	0	0	0	0	0	0	0	0	0	0	0	0	0
167	0	0	0	0	0	0	0	0	0	0	0	0	0	0	0	0	0	0	0	0	0	0	0	0	0	0	0	0	0	0	0	0	0	0	0	0	0	0	0	0	0	0	0	0	0	0	0	0	0
168	0	0	0	0	0	0	0	0	0	0	0	0	0	0	0	0	0	0	0	0	0	0	0	0	0	0	0	0	0	0	0	0	0	0	0	0	0	0	0	0	0	0	0	0	0	0	0	0	0
169	0	0	0	0	0	0	0	0	0	0	0	0	0	0	0	0	0	0	0	0	0	0	0	0	0	0	0	0	0	0	0	0	0	0	0	0	0	0	0	0	0	0	0	0	0	0	0	0	0
170	0	0	0	0	0	0	0	0	0	0	0	0	0	0	0	0	0	0	0	0	0	0	0	0	0	0	0	0	0	0	0	0	0	0	0	0	0	0	0	0	0	0	0	0	0	0	0	0	0
171	0	0	0	0	0	0	0	0	0	0	0	0	0	0	0	0	0	0	0	0	0	0	0	0	0	0	0	0	0	0	0	0	0	0	0	0	0	0	0	0	0	0	0	0	0	0	0	0	0
172	0	0	0	0	0	0	0	0	0	0	0	0	0	0	0	0	0	0	0	0	0	0	0	0	0	0	0	0	0	0	0	0	0	0	0	0	0	0	0	0	0	0	0	0	0	0	0	0	0
173	0	0	0	0	0	0	0	0	0	0	0	0	0	0	0	0	0	0	0	0	0	0	0	0	0	0	0	0	0	0	0	0	0	0	0	0	0	0	0	0	0	0	0	0	0	0	0	0	0
174	0	0	0	0	0	0	0	0	0	0	0	0	0	0	0	0	0	0	0	0	0	0	0	0	0	0	0	0	0	0	0	0	0	0	0	0	0	0	0	0	0	0	0	0	0	0	0	0	0
175	0	0	0	0	0	0	0	0	0	0	0	0	0	0	0	0	0	0	0	0	0	0	0	0	0	0	0	0	0	0	0	0	0	0	0	0	0	0	0	0	0	0	0	0	0	0	0	0	0
176	0	0	0	0	0	0	0	0	0	0	0	0	0	0	0	0	0	0	0	0	0	0	0	0	0	0	0	0	0	0	0	0	0	0	0	0	0	0	0	0	0	0	0	0	0	0	0	0	0
177	0	0	0	0	0	0	0	0	0	0	0	0	0	0	0	0	0	0	0	0	0	0	0	0	0	0	0	0	0	0	0	0	0	0	0	0	0	0	0	0	0	0	0	0	0	0	0	0	0
178	0	0	0	0	0	0	0	0	0	0	0	0	0	0	0	0	0	0	0	0	0	0	0	0	0	0	0	0	0	0	0	0	0	0	0	0	0	0	0	0	0	0	0	0	0	0	0	0	0
179	0	0	0	0	0	0	0	0	0	0	0	0	0	0	0	0	0	0	0	0	0	0	0	0	0	0	0	0	0	0	0	0	0	0	0	0	0	0	0	0	0	0	0	0	0	0	0	0	0
180	0	0	0	0	0	0	0	0	0	0	0	0	0	0	0	0	0	0	0	0	0	0	0	0	0	0	0	0	0	0	0	0	0	0	0	0	0	0	0	0	0	0	0	0	0	0	0	0	0
181	0	0	0	0	0	0	0	0	0	0	0	0	0	0	0	0	0	0	0	0	0	0	0	0	0	0	0	0	0	0	0	0	0	0	0	0	0	0	0	0	0	0	0	0	0	0	0	0	0
182	0	0	0	0	0	0	0	0	0	0	0	0	0	0	0	0	0	0	0	0	0	0	0	0	0	0	0	0	0	0	0	0	0	0	0	0	0	0	0	0	0	0	0	0	0	0	0	0	0
183	0	0	0	0	0	0	0	0	0	0	0	0	0	0	0	0	0	0	0	0	0	0	0	0	0	0	0	0	0	0	0	0	0	0	0	0	0	0	0	0	0	0	0	0	0	0	0	0	0
184	0	0	0	0	0	0	0	0	0	0	0	0	0	0	0	0	0	0	0	0	0	0	0	0	0	0	0	0	0	0	0	0	0	0	0	0	0	0	0	0	0	0	0	0	0	0	0	0	0
185	0	0	0	0	0	0	0	0	0	0	0	0	0	0	0	0	0	0	0	0	0	0	0	0	0	0	0	0	0	0	0	0	0	0	0	0	0	0	0	0	0	0	0	0	0	0	0	0	0
186	0	0	0	0	0	0	0	0	0	0	0	0	0	0	0	0	0	0	0	0	0	0	0	0	0	0	0	0	0	0	0	0	0	0	0	0	0	0	0	0	0	0	0	0	0	0	0	0	0
187	0	0	0	0	0	0	0	0	0	0	0	0	0	0	0	0	0	0	0	0	0	0	0	0	0	0	0	0	0	0	0	0	0	0	0	0	0	0	0	0	0	0	0	0	0	0	0	0	0
188	0	0	0	0	0	0	0	0	0	0	0	0	0	0	0	0	0	0	0	0	0	0	0	0	0	0	0	0	0	0	0	0	0	0	0	0	0	0	0	0	0	0	0	0	0	0	0	0	0
189	0	0	0	0	0	0	0	0	0	0	0	0	0	0	0	0	0	0	0	0	0	0	0	0	0	0	0	0	0	0	0	0	0	0	0	0	0	0	0	0	0	0	0	0	0	0	0	0	0
190	0	0	0	0	0	0	0	0	0	0	0	0	0	0	0	0	0	0	0	0	0	0	0	0	0	0	0	0	0	0	0	0	0	0	0	0	0	0	0	0	0	0	0	0	0	0	0	0	0
191	0	0	0	0	0	0	0	0	0	0	0	0	0	0	0	0	0	0	0	0	0	0	0	0	0	0	0	0	0	0	0	0	0	0	0	0	0	0	0	0	0	0	0	1	0	0	0	0	0
192	0	0	0	0	0	0	0	0	0	0	0	0	0	0	0	0	0	0	0	0	0	0	0	0	0	0	0	0	0	0	0	0	0	0	0	0	0	0	0	0	0	0	0	0	0	0	0	0	0
193	0	0	0	0	0	0	0	0	0	0	0	0	0	0	0	0	0	0	0	0	0	0	0	0	0	0	0	0	0	0	0	0	0	0	0	0	0	0	0	0	0	0	0	0	0	0	0	0	0
194	0	0	0	0	0	0	0	0	0	0	0	0	0	0	0	0	0	0	0	0	0	0	0	0	0	0	0	0	0	0	0	0	0	0	0	0	0	0	0	0	0	0	0	0	0	0	0	0	0
195	0	0	0	0	0	0	0	0	0	0	0	0	0	0	0	0	0	0	0	0	0	0	0	0	0	0	0	0	0	0	0	0	0	0	0	0	0	0	0	0	0	0	0	0	0	0	0	0	0
196	0	0	0	0	0	0	0	0	0	0	0	0	0	0	0	0	0	0	0	0	0	0	0	0	0	0	0	0	0	0	0	0	0	0	0	0	0	0	0	0	0	0	0	0	0	0	0	0	0
197	0	0	0	0	0	0	0	0	0	0	0	0	0	0	0	0	0	0	0	0	0	0	0	0	0	0	0	0	0	0	0	0	0	0	0	0	0	0	0	0	0	0	0	0	0	0	0	0	0
198	0	0	0	0	0	0	0	0	0	0	0	0	0	0	0	0	0	0	0	0	0	0	0	0	0	0	0	0	0	0	0	0	0	0	0	0	0	0	0	0	0	0	0	0	0	0	0	0	0
199	0	0	0	0	0	0	0	0	0	0	0	0	0	0	0	0	0	0	0	0	0	0	0	0	0	0	0	0	0	0	0	0	0	0	0	0	0	0	0	0	0	0	0	0	0	0	0	0	0
200	0	0	0	0	0	0	0	0	0	0	0	0	0	0	0	0	0	0	0	0	0	0	0	0	0	0	0	0	0	0	0	0	0	0	0	0	0	0	0	0	0	0	0	0	0	0	0	0	0
201	0	0	0	0	0	0	0	0	0	0	0	0	0	0	0	0	0	0	0	0	0	0	0	0	0	0	0	0	0	0	0	0	0	0	0	0	0	0	0	0	0	0	0	0	0	0	0	0	0
202	0	0	0	0	0	0	0	0	0	0	0	0	0	0	0	0	0	0	0	0	0	0	0	0	0	0	0	0	0	0	0	0	0	0	0	0	0	0	0	0	0	0	0	0	0	0	0	0	0
203	0	0	0	0	0	0	0	0	0	0	0	0	0	0	0	0	0	0	0	0	0	0	0	0	0	0	0	0	0	0	0	0	0	0	0	0	0	0	0	0	0	0	0	0	0	0	0	0	0
204	0	0	0	0	0	0	0	0	0	0	0	0	0	0	0	0	0	0	0	0	0	0	0	0	0	0	0	0	0	0	0	0	0	0	0	0	0	0	0	0	0	0	0	0	0	0	0	1	0
205	0	0	0	0	0	0	0	0	0	0	0	0	0	0	0	0	0	0	0	0	0	0	0	0	0	0	0	0	0	0	0	0	0	0	0	0	0	0	0	0	0	0	0	0	0	0	0	0	0
206	0	0	0	0	0	0	0	0	0	0	0	0	0	0	0	0	0	0	0	0	0	0	0	0	0	0	0	0	0	0	0	0	0	0	0	0	0	0	0	0	0	0	0	0	0	0	0	0	0
207	0	0	0	0	0	0	0	0	0	0	0	0	0	0	0	0	0	0	0	0	0	0	0	0	0	0	0	0	0	0	0	0	0	0	0	0	0	0	0	0	0	0	0	0	0	0	0	0	0
208	0	0	0	0	0	0	0	0	0	0	0	0	0	0	0	0	0	0	0	0	0	0	0	0	0	0	0	0	0	0	0	0	0	0	0	0	0	0	0	0	0	0	0	0	0	0	0	0	0
209	0	0	0	0	0	0	0	0	0	0	0	0	0	0	0	0	0	0	0	0	0	0	0	0	0	0	0	0	0	0	0	0	0	0	0	0	0	0	0	0	0	0	0	0	0	0	0	0	0
210	0	0	0	0	0	0	0	0	0	0	0	0	0	0	0	0	0	0	0	0	0	0	0	0	0	0	0	0	0	0	0	0	0	0	0	0	0	0	0	0	0	0	0	0	0	0	0	0	0
211	0	0	0	0	0	0	0	0	0	0	0	0	0	0	0	0	0	0	0	0	0	0	0	0	0	0	0	0	0	0	0	0	0	0	0	0	0	0	0	0	0	0	0	0	0	0	0	0	0
212	0	0	0	0	0	0	0	0	0	0	0	0	0	0	0	0	0	0	0	0	0	0	0	0	0	0	0	0	0	0	0	0	0	0	0	0	0	0	0	0	0	0	0	0	0	0	0	0	0
213	0	0	0	0	0	0	0	0	0	0	0	0	0	0	0	0	0	0	0	1	0	0	0	0	0	0	0	0	0	0	0	0	0	0	0	0	0	0	0	0	0	0	0	0	0	0	0	0	0
214	0	0	0	0	0	0	0	0	0	0	0	0	0	0	0	0	0	0	0	0	0	0	0	0	0	0	0	0	0	0	0	0	0	0	0	0	0	0	0	0	0	0	0	0	0	0	0	0	0
215	0	0	0	0	0	0	0	0	0	0	0	0	0	0	0	0	0	0	0	0	0	0	0	0	0	0	0	0	0	0	0	0	0	0	0	0	0	0	0	0	0	0	0	0	0	0	0	0	0
216	0	0	0	0	0	0	0	0	0	0	0	0	0	0	0	0	0	0	0	0	0	0	0	0	0	0	0	0	0	0	0	0	0	0	0	0	0	0	0	0	0	0	0	0	0	0	0	0	0
217	0	0	0	0	0	0	0	0	0	0	0	0	0	0	0	0	0	0	0	0	0	0	0	0	0	0	0	0	0	0	0	0	0	0	0	0	0	0	0	0	0	0	0	0	0	0	0	0	0
218	0	0	0	0	0	0	0	0	0	0	0	0	0	0	0	0	0	0	0	0	0	0	0	0	0	0	0	0	0	0	0	0	0	0	0	0	0	0	0	0	0	0	0	0	0	0	0	0	0
219	0	0	0	0	0	0	0	0	0	0	0	0	0	0	0	0	0	0	0	0	0	0	0	0	0	0	0	0	0	0	0	0	0	0	0	0	0	0	0	0	0	0	0	0	0	0	0	0	0
220	0	0	0	0	0	0	0	0	0	0	0	0	0	0	0	0	0	0	0	0	0	0	0	0	0	0	0	0	0	0	0	0	0	0	0	0	0	0	0	0	0	0	0	0	0	0	0	0	0
221	0	0	0	0	0	0	0	0	0	0	0	0	0	0	0	0	0	0	0	0	0	0	0	0	0	0	0	0	0	0	0	0	0	0	0	0	0	0	0	0	0	0	0	0	0	0	0	0	0
222	0	0	0	0	0	0	0	0	0	0	0	0	0	0	0	0	0	0	0	0	0	0	0	0	0	0	0	0	0	0	0	0	0	0	0	0	0	0	0	0	0	0	0	0	0	0	0	0	0
223	0	0	0	0	0	0	0	0	0	0	0	0	0	0	0	0	0	0	0	0	0	0	0	0	0	0	0	0	0	0	0	0	0	0	0	0	0	0	0	0	0	0	0	0	0	0	0	0	0
224	0	0	0	0	0	0	0	0	0	0	0	0	0	0	0	0	0	0	0	0	0	0	0	0	0	0	0	0	0	0	0	0	0	0	0	0	0	0	0	0	0	0	0	0	0	0	0	0	0
225	0	0	0	0	0	0	0	0	0	0	0	0	0	0	0	0	0	0	0	0	0	0	0	0	0	0	0	0	0	0	0	0	0	0	0	0	0	0	0	0	0	0	0	0	0	0	0	0	0
226	0	0	0	0	0	0	0	0	0	0	0	0	0	0	0	0	0	0	0	0	0	0	0	0	0	0	0	0	0	0	0	0	0	0	0	0	0	0	0	0	0	0	0	0	0	0	0	0	0
227	0	0	0	0	0	0	0	0	0	0	0	0	0	0	0	0	0	0	0	0	0	0	0	0	0	0	0	0	0	0	0	0	0	0	0	0	0	0	0	0	0	0	0	0	0	0	0	0	0
228	0	0	0	0	0	0	0	0	0	0	0	0	0	0	0	0	0	0	0	0	0	0	0	0	0	0	0	0	0	0	0	0	0	0	0	0	0	0	0	0	0	0	0	0	0	0	0	0	0
229	0	0	0	0	0	0	0	0	0	0	0	0	0	0	0	0	0	0	0	0	0	0	0	0	0	0	0	0	0	0	0	0	0	0	0	0	0	0	0	0	0	0	0	0	0	0	0	0	0
230	0	0	0	0	0	0	0	0	0	0	0	0	0	0	0	0	0	0	0	0	0	0	0	0	0	0	0	0	0	0	0	0	0	0	0	0	0	0	0	0	0	0	0	0	0	0	0	0	0
231	0	0	0	0	0	0	0	0	0	0	0	0	0	0	0	0	0	0	0	0	0	0	0	0	0	0	0	0	0	0	0	0	0	0	0	0	0	0	0	0	0	0	0	0	0	0	0	0	0
232	0	0	0	0	0	0	0	0	0	0	0	0	0	0	0	0	0	0	0	0	0	0	0	0	0	0	0	0	0	0	0	0	0	0	0	0	0	0	0	0	0	0	0	0	0	0	0	0	0
233	0	0	0	0	0	0	0	0	0	0	0	0	0	0	0	0	0	0	0	0	0	0	0	0	0	0	0	0	0	0	0	0	0	0	0	0	0	0	0	0	0	0	0	0	0	0	0	0	0
234	0	0	0	0	0	0	0	0	0	0	0	0	0	0	0	0	0	0	0	0	0	0	0	0	0	0	0	0	0	0	0	0	0	0	0	0	0	0	0	0	0	0	0	0	0	0	0	0	0
235	0	0	0	0	0	0	0	0	0	0	0	0	0	0	0	0	0	0	0	0	0	0	0	0	0	0	0	0	0	0	0	0	0	0	0	0	0	0	0	0	0	0	0	0	0	0	0	0	0
236	0	0	0	0	0	0	0	0	0	0	0	0	0	0	0	0	0	0	0	0	0	0	0	0	0	0	0	0	0	0	0	0	0	0	0	0	0	0	0	0	0	0	0	0	0	0	0	0	0
237	0	0	0	0	0	0	0	0	0	0	0	0	0	0	0	0	0	0	0	0	0	0	0	0	0	0	0	0	0	0	0	0	0	0	0	0	0	0	0	0	0	0	0	0	0	0	0	0	0
238	0	0	0	0	0	0	0	0	0	0	0	0	0	0	0	0	0	0	0	0	0	0	0	0	0	0	0	0	0	0	0	0	0	0	0	0	0	0	0	0	0	0	0	0	0	0	0	0	0
239	0	0	0	0	0	0	0	0	0	0	0	0	0	0	0	0	0	0	0	0	0	0	0	0	0	0	0	0	0	0	0	0	0	0	0	0	0	0	0	0	0	0	0	0	0	0	0	0	0
240	0	0	0	0	0	0	0	0	0	0	0	0	0	0	0	0	0	0	0	0	0	0	0	0	0	0	0	0	0	0	0	0	0	0	0	0	0	0	0	0	0	0	0	0	0	0	0	0	0
241	0	0	0	0	0	0	0	0	0	0	0	0	0	0	0	0	0	0	0	1	0	0	0	0	0	0	0	0	0	0	0	0	0	0	0	0	0	0	0	0	0	0	0	0	0	0	0	0	0
242	0	0	0	0	0	0	0	0	0	0	0	0	0	0	0	0	0	0	0	0	0	0	0	0	0	0	0	0	0	0	0	0	0	0	0	0	0	0	0	0	0	0	0	0	0	0	0	0	0
243	0	0	0	0	0	0	0	0	0	0	0	0	0	0	0	0	0	0	0	0	0	0	0	0	0	0	0	0	0	0	0	0	0	0	0	0	0	0	0	0	0	0	0	0	0	0	0	0	0
244	0	0	0	0	0	0	0	0	0	0	0	0	0	0	0	0	0	0	0	0	0	0	0	0	0	0	0	0	0	0	0	0	0	0	0	0	0	0	0	0	0	0	0	0	0	0	0	0	0
245	0	0	0	0	0	0	0	0	0	0	0	0	0	0	0	0	0	0	0	0	0	0	0	0	0	0	0	0	0	0	0	0	0	0	0	0	0	0	0	0	0	0	0	0	0	0	0	0	0
246	0	0	0	0	0	0	0	0	0	0	0	0	0	0	0	0	0	0	0	0	0	0	0	0	0	0	0	0	0	0	0	0	0	0	0	0	0	0	0	0	0	0	0	0	0	0	0	0	0
247	0	0	0	0	0	0	0	0	0	0	0	0	0	0	0	0	0	0	0	0	0	0	0	0	0	0	0	0	0	0	0	0	0	0	0	0	0	0	0	0	0	0	0	0	0	0	0	0	0
248	0	0	0	0	0	0	0	0	0	0	0	0	0	0	0	0	0	0	0	0	0	0	0	0	0	0	0	0	0	0	0	0	0	0	0	0	0	0	0	0	0	0	0	0	0	0	0	0	0
249	0	0	0	0	0	0	0	0	0	0	0	0	0	0	0	0	0	0	0	0	0	0	0	0	0	0	0	0	0	0	0	0	0	0	0	0	0	0	0	0	0	0	0	0	0	0	0	0	0
250	0	0	0	0	0	0	0	0	0	0	0	0	0	0	0	0	0	0	0	0	0	0	0	0	0	0	0	0	0	0	0	0	0	0	0	0	0	0	0	0	0	0	0	0	0	0	0	0	0
251	0	0	0	0	0	0	0	0	0	0	0	0	0	0	0	0	0	0	0	0	0	0	0	0	0	0	0	0	0	0	0	0	0	0	0	0	0	0	0	0	0	0	0	0	0	0	0	0	0
252	0	0	0	0	0	0	0	0	0	0	0	0	0	0	0	0	0	0	0	0	0	0	0	0	0	0	0	0	0	0	0	0	0	0	0	0	0	0	0	0	0	0	0	0	0	0	0	0	0
253	0	0	0	0	0	0	0	0	0	0	0	0	0	0	0	0	0	0	0	0	0	0	0	0	0	0	0	0	0	0	0	0	0	0	0	0	0	0	0	0	0	0	0	0	0	0	0	0	0
254	0	0	0	0	0	0	0	0	0	0	0	0	0	0	0	0	0	0	0	0	0	0	0	0	0	0	0	0	0	0	0	0	0	0	0	0	0	0	0	0	0	0	0	0	0	0	0	0	0
255	0	0	0	0	0	0	0	0	0	0	0	0	0	0	0	0	0	0	0	0	0	0	0	0	0	0	0	0	0	0	0	0	0	0	0	0	0	0	0	0	0	0	0	0	0	0	0	0	0
256	0	0	0	0	0	0	0	0	0	0	0	0	0	0	0	0	0	0	0	0	0	0	0	0	0	0	0	0	0	0	0	0	0	0	0	0	0	0	0	0	0	0	0	0	0	0	0	0	0
257	0	0	0	0	0	0	0	0	0	0	0	0	0	0	0	0	0	0	0	0	0	0	0	0	0	0	0	0	0	0	0	0	0	0	0	0	0	0	0	0	0	0	0	0	0	0	0	0	0
258	0	0	0	0	0	0	0	0	0	0	0	0	0	0	0	0	0	0	0	0	0	0	0	0	0	0	0	0	0	0	0	0	0	0	0	0	0	0	0	0	0	0	0	0	0	0	0	0	0
259	0	0	0	0	0	0	0	0	0	0	0	0	0	0	0	0	0	0	0	0	0	0	0	0	0	0	0	0	0	0	0	0	0	0	1	0	0	0	0	0	0	0	0	0	0	0	0	0	0
260	0	0	0	0	0	0	0	0	0	0	0	0	0	0	0	0	0	0	0	0	0	0	0	0	0	0	0	0	0	0	0	0	0	0	0	0	0	0	0	0	0	0	0	0	0	0	0	0	0
261	0	0	0	0	0	0	0	0	0	0	0	0	0	0	0	0	0	0	0	0	0	0	0	0	0	0	0	0	0	0	0	0	0	0	0	0	0	0	0	0	0	0	0	0	0	0	0	0	0
262	0	0	0	0	0	0	0	0	0	0	0	0	0	0	0	0	0	0	0	0	0	0	0	0	0	0	0	0	0	0	0	0	0	0	0	0	0	0	0	0	0	0	0	0	0	0	0	0	0
263	0	0	0	0	0	0	0	0	0	0	0	0	0	0	0	0	0	0	0	0	0	0	0	0	0	0	0	0	0	0	0	0	0	0	0	0	0	0	0	0	0	0	0	0	0	0	0	0	0
264	0	0	0	0	0	0	0	0	0	0	0	0	0	0	0	0	0	0	0	0	0	0	0	0	0	0	0	0	0	0	0	0	0	0	0	0	0	0	0	0	0	0	0	0	0	0	0	0	0
265	0	0	0	0	0	0	0	0	0	0	0	0	0	0	0	0	0	0	0	0	0	0	0	0	0	0	0	0	0	0	0	0	0	0	0	0	0	0	0	0	0	0	0	0	0	0	0	0	0
266	0	0	0	0	0	0	0	0	0	0	0	0	0	0	0	0	0	0	0	0	0	0	0	0	0	0	0	0	0	0	0	0	0	0	0	0	0	0	0	0	0	0	0	0	0	0	0	0	0
267	0	0	0	0	0	0	0	0	0	0	0	0	0	0	0	0	0	0	0	0	0	0	0	0	0	0	0	0	0	0	0	0	0	0	0	0	0	0	0	0	0	0	0	0	0	0	0	0	0
268	0	0	0	0	0	0	0	0	0	0	0	0	0	0	0	0	0	0	0	0	0	0	0	0	0	0	0	0	0	0	0	0	0	0	0	0	0	0	0	0	0	0	0	0	0	0	0	0	0
269	0	0	0	0	0	0	0	0	0	0	0	0	0	0	0	0	0	0	0	0	0	0	0	0	0	0	0	0	0	0	0	0	0	0	0	0	0	0	0	0	0	0	0	0	0	0	0	0	0
270	0	0	0	0	0	0	0	0	0	0	0	0	0	0	0	0	0	0	0	0	0	0	0	0	0	0	0	0	0	0	0	0	0	0	0	0	0	0	0	0	0	0	0	0	0	0	0	0	0
271	0	0	0	0	0	0	0	0	0	0	0	0	0	0	0	0	0	0	0	0	0	0	0	0	0	0	0	0	0	0	0	0	0	0	0	0	0	0	0	0	0	0	0	0	0	0	0	0	0
272	0	0	0	0	0	0	0	0	0	0	0	0	0	0	0	0	0	0	0	0	0	0	0	0	0	0	0	0	0	0	0	0	0	0	0	0	0	0	0	0	0	0	0	0	0	0	0	0	0
273	0	0	0	0	0	0	0	0	0	0	0	0	0	0	0	0	0	0	0	0	0	0	0	0	0	0	0	0	0	0	0	0	0	0	0	0	0	0	0	0	0	0	0	0	0	0	0	0	0
274	0	0	0	0	0	0	0	0	0	0	0	0	0	0	0	0	0	0	0	0	0	0	0	0	0	0	0	0	0	0	0	0	0	0	0	0	0	0	0	0	0	0	0	0	0	0	0	0	0
275	0	0	0	0	0	0	0	0	0	0	0	0	0	0	0	0	0	0	0	0	0	0	0	0	0	0	0	0	0	0	0	0	0	0	0	0	0	0	0	0	0	0	0	0	0	0	0	0	0
276	0	0	0	0	0	0	0	0	0	0	0	0	0	0	0	0	0	0	0	0	0	0	0	0	0	0	0	0	0	0	0	0	0	0	0	0	0	0	0	0	0	0	0	0	0	0	0	0	0
277	0	0	0	0	0	0	0	0	0	0	0	0	0	0	0	0	1	0	0	0	0	0	0	0	0	0	0	0	0	0	0	0	0	0	0	0	0	0	0	0	0	0	0	0	0	0	0	0	0
278	0	0	0	0	0	0	0	0	0	0	0	1	0	0	0	0	0	0	0	0	0	0	0	0	0	0	0	0	0	0	0	0	0	0	0	0	0	0	0	0	0	0	0	0	0	0	0	0	0
279	0	0	0	0	0	0	0	0	0	0	0	0	0	0	0	0	0	0	0	0	0	0	0	0	0	0	0	0	0	0	0	0	0	0	0	0	0	0	0	0	0	0	0	0	0	0	0	0	0
280	0	0	0	0	0	0	0	0	0	0	0	0	0	0	0	0	0	0	0	0	0	0	0	0	0	0	0	0	0	0	0	0	0	0	0	0	0	0	0	0	0	0	0	0	0	0	0	0	0
281	0	0	0	0	0	0	0	0	0	0	0	0	0	0	0	0	0	0	0	0	0	0	0	0	0	0	0	0	0	0	0	0	0	0	0	0	0	0	0	0	0	0	0	0	0	0	0	0	0
282	0	0	0	0	0	0	0	0	0	0	0	0	0	0	0	0	0	0	0	0	0	0	0	0	0	0	0	0	0	0	0	0	0	0	0	0	0	0	0	0	0	0	0	0	0	0	0	0	0
283	0	0	0	0	0	0	0	0	0	0	0	0	0	0	0	0	0	0	0	0	0	0	0	0	0	0	0	0	0	0	0	0	0	0	0	0	0	0	0	0	0	0	0	0	0	0	0	0	0
284	0	0	0	0	0	0	0	0	0	0	0	0	0	0	0	0	0	0	0	0	0	0	0	0	0	0	0	0	0	0	0	0	0	0	0	0	0	0	0	0	0	0	0	0	0	0	0	0	0
285	0	0	0	0	0	0	0	0	0	0	0	0	0	0	0	0	0	0	0	0	0	0	0	0	0	0	0	0	0	0	0	0	0	0	0	0	0	0	0	0	0	0	0	0	0	0	0	0	0
286	0	0	0	0	0	0	0	0	0	0	0	0	0	0	0	0	0	0	0	0	0	0	0	0	0	0	0	0	0	0	0	0	0	0	0	0	0	0	0	0	0	0	0	0	0	0	0	0	0
287	0	0	0	0	0	0	0	0	0	0	0	0	0	0	0	0	0	0	0	0	0	0	0	0	0	0	0	0	0	0	0	0	0	0	0	0	0	0	0	0	0	0	0	0	0	0	0	0	0
288	0	0	0	0	0	0	0	0	0	0	0	0	0	0	0	0	0	0	0	0	0	0	0	0	0	0	0	0	0	0	0	0	0	0	0	0	0	0	0	0	0	0	0	0	0	0	0	0	0
289	0	0	0	0	0	0	0	0	0	0	0	0	0	0	0	0	0	0	0	0	0	0	0	0	0	0	0	0	0	0	0	0	0	0	0	0	0	0	0	0	0	0	0	0	0	0	0	0	0
290	0	0	0	0	0	0	0	0	0	0	0	0	0	0	0	0	0	0	0	0	0	0	0	0	0	0	0	0	0	0	0	0	0	0	0	0	0	0	0	0	0	0	0	0	0	0	0	0	0
291	0	0	0	0	0	0	0	0	0	0	0	0	0	0	0	0	0	0	0	0	0	0	0	0	0	0	0	0	0	0	0	0	0	0	0	0	0	0	0	0	0	0	0	0	0	0	0	0	0
292	0	0	0	0	0	0	0	0	0	0	0	0	0	0	0	0	0	0	0	0	0	0	0	0	0	0	0	0	0	0	0	0	0	0	0	0	0	0	0	0	0	0	0	0	0	0	0	0	0
293	0	0	0	0	0	0	0	0	0	0	0	0	0	0	0	0	0	0	0	0	0	0	0	0	0	0	0	0	0	0	0	0	0	0	0	0	0	0	0	0	0	0	0	0	0	0	0	0	0
294	0	0	0	0	0	0	0	0	0	0	0	0	0	0	0	0	0	0	0	0	0	0	0	0	0	0	0	0	0	0	0	0	0	0	0	0	0	0	0	0	0	0	0	0	0	0	0	0	0
295	0	0	0	0	0	0	0	0	0	0	0	0	0	0	0	0	0	0	0	0	0	0	0	0	0	0	0	0	0	0	0	0	0	0	0	0	0	0	0	0	0	0	0	0	0	0	0	0	0
296	0	0	0	0	0	0	0	0	0	0	0	0	0	0	0	0	0	0	0	0	0	0	0	0	0	0	0	0	0	0	0	0	0	0	0	0	0	0	0	0	0	0	0	0	0	0	0	0	0
297	0	0	0	0	0	0	0	0	0	0	0	0	0	0	0	0	0	0	0	0	0	0	0	0	0	0	0	0	0	0	0	0	0	0	0	0	0	0	0	0	0	0	0	0	0	0	0	0	0
298	0	0	0	0	0	0	0	0	0	0	0	0	0	0	0	0	0	0	0	0	0	0	0	0	0	0	0	0	0	0	0	0	0	0	0	0	0	0	0	0	0	0	0	0	0	0	0	0	0
299	0	0	0	0	0	0	0	0	0	0	0	0	0	0	0	0	0	0	0	0	0	0	0	0	0	0	0	0	0	0	0	0	0	0	0	0	0	0	0	0	0	0	0	0	0	0	0	0	0
300	0	0	0	0	0	0	0	0	0	0	0	0	0	0	0	0	0	0	0	0	0	0	0	0	0	0	0	0	0	0	0	0	0	0	0	0	0	0	0	0	0	0	0	0	0	0	0	0	0
301	0	0	0	0	0	0	0	0	0	0	0	0	0	0	0	0	0	0	0	0	0	0	0	0	0	0	0	0	0	0	0	0	0	0	0	0	0	0	0	0	0	0	0	0	0	0	0	0	0
302	0	0	0	0	0	0	0	0	0	0	0	0	0	0	0	0	0	0	0	0	0	0	0	0	0	0	0	0	0	0	0	0	0	0	0	0	0	0	0	0	0	0	0	0	0	0	0	0	0
303	0	0	0	0	0	0	0	0	0	0	0	0	0	0	0	0	0	0	0	0	0	0	0	0	0	0	0	0	0	0	0	0	0	0	0	0	0	0	0	0	0	0	0	0	0	0	0	0	0
304	0	0	0	0	0	0	0	0	0	0	0	0	0	0	0	0	0	0	0	0	0	0	0	0	0	0	0	0	0	0	0	0	0	0	0	0	0	0	0	0	0	0	0	0	0	0	0	0	0
305	0	0	0	0	0	0	0	0	0	0	0	0	0	0	0	0	0	0	0	0	0	0	0	0	0	0	0	0	0	0	0	0	0	0	0	0	0	0	0	0	0	0	0	0	0	1	0	0	0
306	0	0	0	0	0	0	0	0	0	0	0	0	0	0	0	0	0	0	0	0	0	0	0	0	0	0	0	0	0	0	0	0	0	0	0	0	0	0	0	0	0	0	0	0	0	0	0	0	0
307	0	0	0	0	0	0	0	0	0	0	0	0	0	0	0	0	0	0	0	0	0	0	0	0	0	0	0	0	0	0	0	0	0	0	0	0	0	0	0	0	0	0	0	0	0	0	0	0	0
308	0	0	0	0	0	0	0	0	0	0	0	0	0	0	0	0	0	0	0	0	0	0	0	0	0	0	0	0	0	0	0	0	0	0	0	0	0	0	0	0	0	0	0	0	0	0	0	0	0
309	0	0	0	0	0	0	0	0	0	0	0	0	0	0	0	0	0	0	0	0	0	0	0	0	0	0	0	0	0	0	0	0	0	0	0	0	0	0	0	0	0	0	0	0	0	0	0	0	0
310	0	0	0	0	0	0	0	0	0	0	0	0	0	0	0	0	0	0	0	0	0	0	0	0	0	0	0	0	0	0	0	0	0	0	0	0	0	0	0	0	0	0	0	0	0	0	0	0	0
311	0	0	0	0	0	0	0	0	0	0	0	0	0	0	0	0	0	0	0	0	0	0	0	0	0	0	0	0	0	0	0	0	0	0	0	0	0	0	0	0	0	0	0	0	0	0	0	0	0
312	0	0	0	0	0	0	0	0	0	0	0	0	0	0	0	0	0	0	0	0	0	0	0	0	0	0	0	0	0	0	0	0	0	0	0	0	0	0	0	0	0	0	0	0	0	0	0	0	0
313	0	0	0	0	0	0	0	0	0	0	0	0	0	0	0	0	0	0	0	0	0	0	0	0	0	0	0	0	0	0	0	0	0	0	0	0	0	0	0	0	0	0	0	0	0	0	0	0	0
314	0	0	0	0	0	0	0	0	0	0	0	0	0	0	0	0	0	0	0	0	0	0	0	0	0	0	0	0	0	0	0	0	0	0	0	0	0	0	0	0	0	0	0	0	0	0	0	0	0
315	0	0	0	0	0	0	0	0	0	0	0	0	0	0	0	0	0	0	0	0	0	0	0	0	0	0	0	0	0	0	0	0	0	0	0	0	0	0	0	0	0	0	0	0	0	0	0	0	0
316	0	0	0	0	0	0	0	0	0	0	0	0	0	0	0	0	0	0	0	0	0	0	0	0	0	0	0	0	0	0	0	0	0	0	0	0	0	0	0	0	0	0	0	0	0	0	0	0	0
317	0	0	0	0	0	0	0	0	0	0	0	0	0	0	0	0	0	0	0	0	0	0	0	0	0	0	0	0	0	0	0	0	0	0	0	0	0	0	0	0	0	0	0	0	0	0	0	0	0
318	0	0	0	0	0	0	0	0	0	0	0	0	0	0	0	0	0	0	0	0	0	0	0	0	0	0	0	0	0	0	0	0	0	0	0	0	0	0	0	0	0	0	0	0	0	0	0	0	0
319	0	0	0	0	0	0	0	0	0	0	0	0	0	0	0	0	0	0	0	0	0	0	0	0	0	0	0	0	0	0	0	0	0	0	0	0	0	0	0	0	0	0	0	0	0	0	0	0	0
320	0	0	0	0	0	0	0	0	0	0	0	0	0	0	0	0	0	0	0	0	0	0	0	0	0	0	0	0	0	0	0	0	0	0	0	0	0	0	0	0	0	0	0	0	0	0	0	0	0
321	0	0	0	0	0	0	0	0	0	0	0	0	0	0	0	0	0	0	0	0	0	0	0	0	0	0	0	0	0	0	0	0	0	0	0	0	0	0	0	0	0	0	0	0	0	0	0	0	0
322	0	0	0	0	0	0	0	0	0	0	0	0	0	0	0	0	0	0	0	0	0	0	0	0	0	0	0	0	0	0	0	0	0	0	0	0	0	0	0	0	0	0	0	0	0	0	0	0	0
323	0	0	0	0	0	0	0	0	0	0	0	0	0	0	0	0	0	0	0	0	0	0	0	0	0	0	0	0	0	0	0	0	0	0	0	0	0	0	0	0	0	0	0	0	0	0	0	0	0
324	0	0	0	0	0	0	0	0	0	0	0	0	0	0	0	0	0	0	0	0	0	0	0	0	0	0	0	0	0	0	0	0	0	0	0	0	0	0	0	0	0	0	0	0	0	0	0	0	0
325	0	0	0	0	0	0	0	0	0	0	0	0	0	0	0	0	0	0	0	0	0	0	0	0	0	0	0	0	0	0	0	0	0	0	0	0	0	0	0	0	0	0	0	0	0	0	0	0	0
326	0	0	0	0	0	0	0	0	0	0	0	0	0	0	0	0	0	0	0	0	0	0	0	0	0	0	0	0	0	0	0	0	0	0	0	0	0	0	0	0	0	0	0	0	0	0	0	0	0
327	0	0	0	0	0	0	0	0	0	0	0	0	0	0	0	0	0	0	0	0	0	0	0	0	0	0	0	0	0	0	0	0	0	0	0	0	0	0	0	0	0	0	0	0	0	0	0	0	0
328	0	0	0	0	0	0	0	0	0	0	0	0	0	0	0	0	0	0	0	0	0	0	0	0	0	0	0	0	0	0	0	0	0	0	0	0	0	0	0	0	0	0	0	0	0	0	0	0	0
329	0	0	0	0	0	0	0	0	0	0	0	0	0	0	0	0	0	0	0	0	0	0	0	0	0	0	0	0	0	0	0	0	0	0	0	0	0	0	0	0	0	0	0	0	0	0	0	0	0
330	0	0	0	0	0	0	0	0	0	0	0	0	0	0	0	0	0	0	0	0	0	0	0	0	0	0	0	0	0	0	0	0	0	0	0	0	0	0	0	0	0	0	0	0	0	0	0	0	0
331	0	0	0	0	0	0	0	0	0	0	0	0	0	0	0	0	0	0	0	0	0	0	0	0	0	0	0	0	0	0	0	0	0	0	0	0	0	0	0	0	0	0	0	0	0	0	0	0	0
332	0	0	0	0	0	0	0	0	0	0	0	0	0	0	0	0	0	0	0	0	0	0	0	0	0	0	0	0	0	0	0	0	0	0	0	0	0	0	0	0	0	0	0	0	0	0	0	0	0
333	0	0	0	0	0	0	0	0	0	0	0	0	0	0	0	0	0	0	0	0	0	0	0	0	0	0	0	0	0	0	0	0	0	0	0	0	0	0	0	0	0	0	0	0	0	0	0	0	0
334	0	0	0	0	0	0	0	0	0	0	0	0	0	0	0	0	0	0	0	0	0	0	0	0	0	0	0	0	0	0	0	0	0	0	0	0	0	0	0	0	0	0	0	0	0	0	0	0	0
335	0	0	0	0	0	0	0	0	0	0	0	0	0	0	0	0	0	0	0	0	0	0	0	0	0	0	0	0	0	0	0	0	0	0	0	0	0	0	0	0	0	0	0	0	0	0	0	0	0
336	0	0	0	0	0	0	0	0	0	0	0	0	0	0	0	0	0	0	0	0	0	0	0	0	0	0	0	0	0	0	0	0	0	0	0	0	0	0	0	0	0	0	0	0	0	0	0	0	0
337	0	0	0	0	0	0	0	0	0	0	0	0	0	0	0	0	0	0	0	0	0	0	0	0	0	0	0	0	0	0	0	0	0	0	0	0	0	0	0	0	0	0	0	0	0	0	0	0	0
338	0	0	0	0	0	0	0	0	0	0	0	0	0	0	0	0	0	0	0	0	0	0	0	0	0	0	0	0	0	0	0	0	0	0	0	0	0	0	0	0	0	0	0	0	0	0	0	0	0
339	0	0	0	0	0	0	0	0	0	0	0	0	0	0	0	1	0	0	0	0	0	0	0	0	0	0	0	0	0	0	0	0	0	0	0	0	0	0	0	0	0	0	0	0	0	0	0	0	0
340	0	0	0	0	0	0	0	0	0	0	0	0	0	0	0	0	0	0	0	0	0	0	0	0	0	0	0	0	0	0	0	0	0	0	0	0	0	0	0	0	0	0	0	0	0	0	0	0	0
341	0	0	0	0	0	0	0	0	0	0	0	0	0	0	0	0	0	0	0	0	0	0	0	0	0	0	0	0	0	0	0	0	0	0	0	0	0	0	0	0	0	0	0	0	0	0	0	0	0
342	0	0	0	0	0	0	0	0	0	0	0	0	0	0	0	0	0	0	0	0	0	0	0	0	0	0	0	0	0	0	0	0	0	0	0	0	0	0	0	0	0	0	0	0	0	0	0	0	0
343	0	0	0	0	0	0	0	0	0	0	0	0	0	0	0	0	0	0	0	0	0	0	0	0	0	0	0	0	0	0	0	0	0	0	0	0	0	0	0	0	0	0	0	0	0	0	0	0	0
344	0	0	0	0	0	0	0	0	0	0	0	0	0	0	0	0	0	0	0	0	0	0	0	0	0	0	0	0	0	0	0	0	0	0	0	0	0	0	0	0	0	0	0	0	0	0	0	0	0
345	0	0	0	0	0	0	0	0	0	0	0	0	0	0	0	0	0	0	0	0	0	0	0	0	0	0	0	0	0	0	0	0	0	0	0	0	0	0	0	0	0	0	0	0	0	0	0	0	0
346	0	0	0	0	0	0	0	0	0	0	0	0	0	0	0	0	0	0	0	0	0	0	0	0	0	0	0	0	0	0	0	0	0	0	0	0	0	0	0	0	0	0	0	0	0	0	0	0	0
347	0	0	0	0	0	0	0	0	0	0	0	0	0	0	0	0	0	0	0	0	0	0	0	0	0	0	0	0	0	0	0	0	0	0	0	0	0	0	0	0	0	0	0	0	0	0	0	0	0
348	0	0	0	0	0	0	0	0	0	0	0	0	0	0	0	0	0	0	0	0	0	0	0	0	0	0	0	0	0	0	0	0	0	0	0	0	0	0	0	0	0	0	0	0	0	0	0	0	0
349	0	0	0	0	0	0	0	0	0	0	0	0	0	0	0	0	0	0	0	0	0	0	0	0	0	0	0	0	0	0	0	0	0	0	0	0	0	0	0	0	0	0	0	0	0	0	0	0	0
350	0	0	0	0	0	0	0	0	0	0	0	0	0	0	0	0	0	0	0	0	0	0	0	0	0	0	0	0	0	0	0	0	0	0	0	0	0	0	0	0	0	0	0	0	0	0	0	0	0
351	0	0	0	0	0	0	0	0	0	0	0	0	0	0	0	0	0	0	0	0	0	0	0	0	0	0	0	0	0	0	0	0	0	0	0	0	0	0	0	0	0	0	0	0	0	0	0	0	0
352	0	0	0	0	0	0	0	0	0	0	0	0	0	0	0	0	0	0	0	0	0	0	0	0	0	0	0	0	0	0	0	0	0	0	0	0	0	0	0	0	0	0	0	0	0	0	0	0	0
353	0	0	0	0	0	0	0	0	0	0	0	0	0	0	0	0	0	0	0	0	0	0	0	0	0	0	0	0	0	0	0	0	0	0	0	0	0	0	0	0	0	0	0	0	0	0	0	0	0
354	0	0	0	0	0	0	0	0	0	0	0	0	0	0	0	0	0	0	0	0	0	0	0	0	0	0	0	0	0	0	0	0	0	0	0	0	0	0	0	0	0	0	0	0	0	0	0	0	0
355	0	0	0	0	0	0	0	0	0	0	0	0	0	0	0	0	0	0	0	0	0	0	0	0	0	0	0	0	0	0	0	0	0	0	0	0	0	0	0	0	0	0	0	0	0	0	0	0	0
356	0	0	0	0	0	0	0	0	0	0	0	0	0	0	0	0	0	0	0	0	0	0	0	0	0	0	0	0	0	0	0	0	0	0	0	0	0	0	0	0	0	0	0	0	0	0	0	0	0
357	0	0	0	0	0	0	0	0	0	0	0	0	0	0	0	0	0	0	0	0	0	0	0	0	0	0	0	0	0	0	0	0	0	0	0	0	0	0	0	0	0	0	0	0	0	0	0	0	0
358	0	0	0	0	0	0	0	0	0	0	0	0	0	0	0	0	0	0	0	0	0	0	0	0	0	0	0	0	0	0	0	0	0	0	0	0	0	0	0	0	0	0	0	0	0	0	0	0	0
359	0	0	0	0	0	0	0	0	0	0	0	0	0	0	0	0	0	0	0	0	0	0	0	0	0	0	0	0	0	0	0	0	0	0	0	0	0	0	0	0	0	0	0	0	0	0	0	0	0
360	0	0	0	0	0	0	0	0	0	0	0	0	0	0	0	0	0	0	0	0	0	0	0	0	0	0	0	0	0	0	0	0	0	0	0	0	0	0	0	0	0	0	0	0	0	0	0	0	0
361	0	0	0	0	0	0	0	0	0	0	0	0	0	0	0	0	0	0	0	0	0	0	0	0	0	0	0	0	0	0	0	0	0	0	0	0	0	0	0	0	0	0	0	0	0	0	0	0	0
362	0	0	0	0	0	0	0	0	0	0	0	0	0	0	0	0	0	0	0	0	0	0	0	0	0	0	0	0	0	0	0	0	0	0	0	0	0	0	0	0	0	0	0	0	0	0	0	0	0
363	0	0	0	0	0	0	0	0	0	0	0	0	0	0	0	0	0	0	0	0	0	0	0	0	0	0	0	0	0	0	0	0	0	0	0	0	0	0	0	0	0	0	0	0	0	0	0	0	0
364	0	0	0	0	0	0	0	0	0	0	0	0	0	0	0	0	0	0	0	0	0	0	0	0	0	0	0	0	0	0	0	0	0	0	0	0	0	0	0	0	0	0	0	0	0	0	0	0	0
365	0	0	0	0	0	0	0	0	0	0	0	0	0	0	0	0	0	0	0	0	0	0	0	0	0	0	0	0	0	0	0	0	0	0	0	0	0	0	0	0	0	0	0	0	0	0	0	0	0
366	0	0	0	0	0	0	0	0	0	0	0	0	0	0	0	0	0	0	0	0	0	0	0	0	0	0	0	0	0	0	0	0	0	0	0	0	0	0	0	0	0	0	0	0	0	0	0	0	0
367	0	0	0	0	0	0	0	0	0	0	0	0	0	0	0	0	0	0	0	0	0	0	0	0	0	0	0	0	0	0	0	0	0	0	0	0	0	0	0	0	0	0	0	0	0	0	0	0	0
368	0	0	0	0	0	0	0	0	0	0	0	0	0	0	0	0	0	0	0	0	0	0	0	0	0	0	0	0	0	0	0	0	0	0	0	0	0	0	0	0	0	0	0	0	0	0	0	0	0
369	0	0	0	0	0	0	0	0	0	0	0	0	0	0	0	0	0	0	0	0	0	0	0	0	0	0	0	0	0	0	0	0	0	0	0	0	0	0	0	0	0	0	0	0	0	0	0	0	0
370	0	0	0	0	0	0	0	0	0	0	0	0	0	0	0	0	0	0	0	0	0	0	0	0	0	0	0	0	0	0	0	0	0	0	0	0	0	0	0	0	0	0	0	0	0	0	0	0	0
371	0	0	0	0	0	0	0	0	0	0	0	0	0	0	0	0	0	0	0	0	0	0	0	0	0	0	0	0	0	0	0	0	0	0	0	0	0	0	0	0	0	0	0	0	1	0	0	0	0
372	0	0	0	0	0	0	0	0	0	0	0	0	0	0	0	0	0	0	0	0	0	0	0	0	0	0	0	0	0	0	0	0	0	0	0	0	0	0	0	0	0	0	0	0	0	0	0	0	0
373	0	0	0	0	0	0	0	0	0	0	0	0	0	0	0	0	0	0	0	0	0	0	0	0	0	0	0	0	0	0	0	0	0	0	0	0	0	0	0	0	0	0	0	0	0	0	0	0	0
374	0	0	0	0	0	0	0	0	0	0	0	0	0	0	0	0	0	0	0	0	0	0	0	0	0	0	0	0	0	0	0	0	0	0	0	0	0	0	0	0	0	0	0	0	0	0	0	0	0
375	0	0	0	0	0	0	0	0	0	0	0	0	0	0	0	0	0	0	0	0	0	0	0	0	0	0	0	0	0	0	0	0	0	0	0	0	0	0	0	0	0	0	0	0	0	0	0	0	0
376	0	0	0	0	0	0	0	0	0	0	0	0	0	0	0	0	0	0	0	0	0	0	0	0	0	0	0	0	0	0	0	0	0	0	0	0	0	0	0	0	0	0	0	0	0	0	0	0	0
377	0	0	0	0	0	0	0	0	0	0	0	0	0	0	0	0	0	0	0	0	0	0	0	0	0	0	0	0	0	0	0	0	0	0	0	0	0	0	0	0	0	0	0	0	0	0	0	0	0
378	0	0	0	0	0	0	0	0	0	0	0	0	0	0	0	0	0	0	0	0	0	0	0	0	0	0	0	0	0	0	0	0	0	0	0	0	0	0	0	0	0	0	0	0	0	1	0	0	0
379	0	0	0	0	0	0	0	0	0	0	0	0	0	0	0	0	0	0	0	0	0	0	0	0	0	0	0	0	0	0	0	0	0	0	0	0	0	0	0	0	0	0	0	0	0	0	0	0	0
380	0	0	0	0	0	0	0	0	0	0	0	0	0	0	0	0	0	0	0	0	0	0	0	0	0	0	0	0	0	0	0	0	0	0	0	0	0	0	0	0	0	0	0	0	0	0	0	0	0
381	0	0	0	0	0	0	0	0	0	0	0	0	0	0	0	0	0	0	0	0	0	0	0	0	0	0	0	0	0	0	0	0	0	0	0	0	0	0	0	0	0	0	0	0	0	0	0	0	0
382	0	0	0	0	0	0	0	0	0	0	0	0	0	0	0	0	0	0	0	0	0	0	0	0	0	0	0	0	0	0	0	0	0	0	0	0	0	0	0	0	0	0	0	0	0	0	0	0	0
383	0	0	0	0	0	0	0	0	0	0	0	0	0	0	0	0	0	0	0	0	0	0	0	0	0	0	0	0	0	0	0	0	0	0	0	0	0	0	0	0	0	0	0	0	0	0	0	0	0
384	0	0	0	0	0	0	0	0	0	0	0	0	0	0	0	0	0	0	0	0	0	0	0	0	0	0	0	0	0	0	0	0	0	0	0	0	0	0	0	0	0	0	0	0	0	0	0	0	0
385	0	0	0	0	0	0	0	0	0	0	0	0	0	0	0	0	0	0	0	0	0	0	0	0	0	0	0	0	0	0	0	0	0	0	0	0	0	0	0	0	0	0	0	0	0	0	0	0	0
386	0	0	0	0	0	0	0	0	0	0	0	0	0	0	0	0	0	0	0	0	0	0	0	0	0	0	0	0	0	0	0	0	0	0	0	0	0	0	0	0	1	0	0	0	0	0	0	0	0
387	0	0	0	0	0	0	0	0	0	0	0	0	0	0	0	0	0	0	0	0	0	0	0	0	0	0	0	0	0	0	0	0	0	0	0	0	0	0	0	0	0	0	0	0	0	0	0	0	0
388	0	0	0	0	0	0	0	0	0	0	0	0	0	0	0	0	0	0	0	0	0	0	0	0	0	0	0	0	0	0	0	0	0	0	0	0	0	0	0	0	0	0	0	0	0	0	0	0	0
389	0	0	0	0	0	0	0	0	0	0	0	0	0	0	0	0	0	0	0	0	0	0	0	0	0	0	0	0	0	0	0	0	0	0	0	0	0	0	0	0	0	0	0	0	0	0	0	0	0
390	0	0	0	0	0	0	0	0	0	0	0	0	0	0	0	0	0	0	0	0	0	0	0	0	0	0	1	0	0	0	0	0	0	0	0	0	0	0	0	0	0	0	0	0	0	0	0	0	0
391	0	0	0	0	0	0	0	0	0	0	0	0	0	0	0	0	0	0	0	0	0	0	0	0	0	0	0	0	0	0	0	0	0	0	0	0	0	0	0	0	0	0	0	0	0	0	0	0	0
392	0	0	0	0	0	0	0	0	0	0	0	0	0	0	0	0	0	0	0	0	0	0	0	0	0	0	0	0	0	0	0	0	0	0	0	0	0	0	0	0	0	0	0	0	0	0	0	0	0
393	0	0	0	0	0	0	0	0	0	0	0	0	0	0	0	0	0	0	0	0	0	0	0	0	0	0	0	0	0	0	0	0	0	0	0	0	0	0	0	0	0	0	0	0	0	0	0	0	0
394	0	0	0	0	0	0	0	0	0	0	0	0	0	0	0	0	0	0	0	0	0	0	0	0	0	0	0	0	0	0	0	0	0	0	0	0	0	0	0	0	0	0	0	0	0	0	0	0	0
395	0	0	0	0	0	0	0	0	0	0	0	0	0	0	0	0	0	0	0	0	0	0	0	0	0	0	0	0	0	0	0	0	0	0	0	0	0	0	0	0	0	0	0	0	0	0	0	0	0
396	0	0	0	0	0	0	0	0	0	0	0	0	0	0	0	0	0	0	0	0	0	0	0	0	0	0	0	0	0	0	0	0	0	0	0	0	0	0	0	0	0	0	0	0	0	0	0	0	0
397	0	0	0	0	0	0	0	0	0	0	0	0	0	0	0	0	0	0	0	0	0	0	0	0	0	0	0	0	0	0	0	0	0	0	0	0	0	0	0	0	0	0	0	0	0	0	0	0	0
398	0	0	0	0	0	0	0	0	0	0	0	0	0	0	0	0	0	0	0	0	0	0	0	0	0	0	0	0	0	0	0	0	0	0	0	0	0	0	0	0	0	0	0	0	0	0	0	0	0
399	0	0	0	0	0	0	0	0	0	0	0	0	0	0	0	0	0	0	0	0	0	0	0	0	0	0	0	0	0	0	0	0	0	0	0	0	0	0	0	0	0	0	0	0	0	0	0	0	0
400	0	0	0	0	0	0	0	0	0	0	0	0	0	0	0	0	0	0	0	0	0	0	0	0	0	0	0	0	0	0	0	0	0	0	0	0	0	0	0	0	0	0	0	0	0	0	0	0	0
401	0	0	0	0	0	0	0	0	0	0	0	0	0	0	0	0	0	0	0	0	0	0	0	0	0	0	0	0	0	0	0	0	0	0	0	0	0	0	0	0	0	0	0	0	0	0	0	0	0
402	0	0	0	0	0	0	0	0	0	0	0	0	0	0	0	0	0	0	0	0	0	0	0	0	0	0	0	0	0	0	0	0	0	0	0	0	0	0	0	0	0	0	0	0	0	0	0	0	0
403	0	0	0	0	0	0	0	0	0	0	0	0	0	0	0	0	0	0	0	0	0	0	0	0	0	0	0	0	0	0	0	0	0	0	0	0	0	0	0	0	0	0	0	0	0	0	0	0	0
404	0	0	0	0	0	0	0	0	0	0	0	0	0	0	0	0	0	0	0	0	0	0	0	0	0	0	0	0	0	0	0	0	0	0	0	0	0	0	0	0	0	0	0	0	0	0	0	0	0
405	0	0	0	0	0	0	0	0	0	0	0	0	0	0	0	0	0	0	0	0	0	0	0	0	0	0	0	0	0	0	0	0	0	0	0	0	0	0	0	0	0	0	0	0	0	0	0	0	0
406	0	0	0	0	0	0	0	0	0	0	0	0	0	0	0	0	0	0	0	0	0	0	0	0	0	0	0	0	0	0	0	0	0	0	0	0	0	0	0	0	0	0	0	0	0	0	0	0	0
407	0	0	0	0	0	0	0	0	0	0	0	0	0	0	0	0	0	0	0	0	0	0	0	0	0	0	0	0	0	0	0	0	0	0	0	0	0	0	0	0	0	0	0	0	0	0	0	0	0
408	0	0	0	0	0	0	0	0	0	0	0	0	0	0	0	0	0	0	0	0	0	0	0	0	0	0	0	0	0	0	0	0	0	0	0	0	0	0	0	0	0	0	0	0	0	0	0	0	0
409	0	0	0	0	0	0	0	0	0	0	0	0	0	0	0	0	0	0	0	0	0	0	0	0	0	0	0	0	0	0	0	0	0	0	0	0	0	0	0	0	0	0	0	0	0	0	0	0	0
410	0	0	0	0	0	0	0	0	0	0	0	0	0	0	0	0	0	0	0	0	0	0	0	0	0	0	0	0	0	0	0	0	0	0	0	0	0	0	0	0	0	0	0	0	0	0	0	0	0
411	0	0	0	0	0	0	0	0	0	0	0	0	0	0	0	0	0	0	0	0	0	0	0	0	0	0	0	0	0	0	0	0	0	0	0	0	0	0	0	0	0	0	0	0	0	0	0	0	0
412	0	0	0	0	0	0	0	0	0	0	0	0	0	0	0	0	0	0	0	0	0	0	0	0	0	0	0	0	0	0	0	0	0	0	0	0	0	0	0	0	0	0	0	0	0	0	0	0	0
413	0	0	0	0	0	0	0	0	0	0	0	0	0	0	0	0	0	0	0	0	0	0	0	0	0	0	0	0	0	0	0	0	0	0	0	0	0	0	0	0	0	0	0	0	0	0	0	0	0
414	0	0	0	0	0	0	0	0	0	0	0	0	0	0	0	0	0	0	0	0	0	0	0	0	0	0	0	0	0	0	0	0	0	0	0	0	0	0	0	0	0	0	0	0	0	0	0	0	0
415	0	0	0	0	0	0	0	0	0	0	0	0	0	0	0	0	0	0	0	0	0	0	0	0	0	0	0	0	0	0	0	0	0	0	0	0	0	0	0	0	0	0	0	0	0	0	0	0	0
416	0	0	0	0	0	0	0	0	0	0	0	0	0	0	0	0	0	0	0	0	0	0	0	0	0	0	0	0	0	0	0	0	0	0	0	0	0	0	0	0	0	0	0	0	0	0	0	0	0
417	0	0	0	0	0	1	0	0	0	0	0	0	0	0	0	0	0	0	0	0	0	0	0	0	0	0	0	0	0	0	0	0	0	0	0	0	0	0	0	0	0	0	0	0	0	0	0	0	0
418	0	0	0	0	0	0	0	0	0	0	0	0	0	0	0	0	0	0	0	0	0	0	0	0	0	0	0	0	0	0	0	0	0	0	0	0	0	0	0	0	0	0	0	0	0	0	0	0	0
419	0	0	0	0	0	0	0	0	0	0	0	0	0	0	0	0	0	0	0	0	0	0	0	0	0	0	0	0	0	0	0	0	0	0	0	0	0	0	0	0	0	0	0	0	0	0	0	0	0
420	0	0	0	0	0	0	0	0	0	0	0	0	0	0	0	0	0	0	0	0	0	0	0	0	0	0	0	0	0	0	0	0	0	0	0	0	0	0	0	0	0	0	0	0	0	0	0	0	0
421	0	0	0	0	0	0	0	0	0	0	0	0	0	0	0	0	0	0	0	0	0	0	0	0	0	0	0	0	0	0	0	0	0	0	0	0	0	0	0	0	0	0	0	0	0	0	0	0	0
422	0	0	0	0	0	0	0	0	0	0	0	0	0	0	0	0	0	0	0	0	0	0	0	0	0	0	0	0	0	0	0	0	0	0	0	0	0	0	0	0	0	0	0	0	0	0	0	0	0
423	0	0	0	0	0	0	0	0	0	0	0	0	0	0	0	0	0	0	0	0	0	0	0	0	0	0	0	0	0	0	0	0	0	0	0	0	0	0	0	0	0	0	0	0	0	0	0	0	0
424	0	0	0	0	0	0	0	0	0	0	0	0	0	0	0	0	0	0	0	0	0	0	0	0	0	0	0	0	0	0	0	0	0	0	0	0	0	0	0	0	0	0	0	0	0	0	0	0	0
425	0	0	0	0	0	0	0	0	0	0	0	0	0	0	0	0	0	0	0	0	0	0	0	0	0	0	0	0	0	0	0	0	0	0	0	0	0	0	0	0	0	0	0	0	0	0	0	0	0
426	0	0	0	0	0	0	0	0	0	0	0	0	0	0	0	0	0	0	0	0	0	0	0	0	0	0	0	0	0	0	0	0	0	0	0	0	0	0	0	0	0	0	0	0	0	0	0	0	0
427	0	0	0	0	0	0	0	0	0	0	0	0	0	0	0	0	0	0	0	0	0	0	0	0	0	0	0	0	0	0	0	0	0	0	0	0	0	0	0	0	0	0	0	0	0	0	0	0	0
428	0	0	0	0	0	0	0	0	0	0	0	0	0	0	0	0	0	0	0	0	0	0	0	0	0	0	0	0	0	0	0	0	0	0	0	0	0	0	0	0	0	0	0	0	0	0	0	0	0
429	0	0	0	0	0	0	0	0	0	0	0	0	0	0	0	0	0	0	0	0	0	0	0	0	0	0	0	0	0	0	0	0	0	0	0	0	0	0	0	0	0	0	0	0	0	0	0	0	0
430	0	0	0	0	0	0	0	0	0	0	0	0	0	0	0	0	0	0	0	0	0	0	0	0	0	0	0	0	0	0	0	0	0	0	0	0	0	0	0	0	0	0	0	0	0	0	0	0	0
431	0	0	0	0	0	0	0	0	0	0	0	0	0	0	0	0	0	0	0	0	0	0	0	0	0	0	0	0	0	0	0	0	0	0	0	0	0	0	0	0	0	0	0	0	0	0	0	0	0
432	0	0	0	0	0	0	0	0	0	0	0	0	0	0	0	0	0	0	0	0	0	0	0	0	0	0	0	0	0	0	0	0	0	0	0	0	0	0	0	0	0	0	0	0	0	0	0	0	0
433	0	0	0	0	0	0	0	0	0	0	0	0	0	0	0	0	0	0	0	0	0	0	0	0	0	0	0	0	0	0	0	0	0	0	0	0	0	0	0	0	0	0	0	0	0	0	0	0	0
434	0	0	0	0	0	0	0	0	0	0	0	0	0	0	0	0	0	0	0	0	0	0	0	0	0	0	0	0	0	0	0	0	0	0	0	0	0	0	0	0	0	0	0	0	0	0	0	0	0
435	0	0	0	0	0	0	0	0	0	0	0	0	0	0	0	0	0	0	0	0	0	0	0	0	0	0	0	0	0	0	0	0	0	0	0	0	0	0	0	0	0	0	0	0	0	0	0	0	0
436	0	0	0	0	0	0	0	0	0	0	0	0	0	0	0	0	0	0	0	0	0	0	0	0	0	0	0	0	0	0	0	0	0	0	0	0	0	0	0	0	0	0	0	0	0	0	0	0	0
437	0	0	0	0	0	0	0	0	0	0	0	0	0	0	0	0	0	0	0	0	0	0	0	0	0	0	0	0	0	0	0	0	0	0	0	0	0	0	0	0	0	0	0	0	0	0	0	0	0
438	0	0	0	0	0	0	0	0	0	0	0	0	0	0	0	0	0	0	0	0	0	0	0	0	0	0	0	0	0	0	0	0	0	0	0	0	0	0	0	0	0	0	0	0	0	0	0	0	0
439	0	0	0	0	0	0	0	0	0	0	0	0	0	0	0	0	0	0	0	0	0	0	0	0	0	0	0	0	0	0	0	0	0	0	0	0	0	0	0	0	0	0	0	0	0	0	0	0	0
440	0	0	0	0	0	0	0	0	0	0	0	0	0	0	0	0	0	0	0	0	0	0	0	0	0	0	0	0	0	0	0	0	0	0	0	0	0	0	0	0	0	0	0	0	0	0	0	0	0
441	0	0	0	0	0	0	0	0	0	0	0	0	0	0	0	0	0	0	0	0	0	0	0	0	0	0	0	0	0	0	0	0	0	0	0	0	0	0	0	0	0	0	0	0	0	0	0	0	0
442	0	0	0	0	0	0	0	0	0	0	0	0	0	0	0	0	0	0	0	0	0	0	0	0	0	0	0	0	0	0	0	0	0	0	0	0	0	0	0	0	0	0	0	0	0	0	0	0	0
443	0	0	0	0	0	0	0	0	0	0	0	0	0	0	0	0	0	0	0	0	0	0	0	0	0	0	0	0	0	0	0	0	0	0	0	0	0	0	0	0	0	0	0	0	0	0	0	0	0
444	0	0	0	0	0	0	0	0	0	0	0	0	0	0	0	0	0	0	0	0	0	0	0	0	0	0	0	0	0	0	0	0	0	0	0	0	0	0	0	0	0	0	0	0	0	0	0	0	0
445	0	0	0	0	0	0	0	0	0	0	0	0	0	0	0	0	0	0	0	0	0	0	0	0	0	0	0	0	0	0	0	0	0	0	0	0	0	0	0	0	0	0	0	0	0	0	0	0	0
446	0	0	0	0	0	0	0	0	0	0	0	0	0	0	0	0	0	0	0	0	0	0	0	0	0	0	0	0	0	0	0	0	0	0	0	0	0	0	0	0	0	0	0	0	0	0	0	0	0
447	0	0	0	0	0	0	0	0	0	0	0	0	0	0	0	0	0	0	0	0	0	0	0	0	0	0	0	0	0	0	0	0	0	0	0	0	0	0	0	0	0	0	0	0	0	0	0	0	0
448	0	0	0	0	0	0	0	0	0	0	0	0	0	0	0	0	0	0	0	0	0	0	0	0	0	0	0	0	0	0	0	0	0	0	0	0	0	0	0	0	0	0	0	0	0	0	0	0	0
449	0	0	0	0	0	0	0	0	0	0	0	0	0	0	0	0	0	0	0	0	0	0	0	0	0	0	0	0	0	0	0	0	0	0	0	0	0	0	0	0	0	0	0	0	0	0	0	0	0
450	0	0	0	0	0	0	0	0	0	0	0	0	0	0	0	0	0	0	0	0	0	0	0	0	0	0	0	0	0	0	0	0	0	0	0	0	0	0	0	0	0	0	0	0	0	0	0	0	0
451	0	0	0	0	0	0	0	0	0	0	0	0	0	0	0	0	0	0	0	0	0	0	0	0	0	0	0	0	0	0	0	0	0	0	0	0	0	0	0	0	0	0	0	0	0	0	0	0	0
452	0	0	0	0	0	0	0	0	0	0	0	0	0	0	0	0	0	0	0	0	0	0	0	0	0	0	0	0	0	0	0	0	0	0	0	0	0	0	0	0	0	0	0	0	0	0	0	0	0
453	0	0	0	0	0	0	0	0	0	0	0	0	0	0	0	0	0	0	0	0	0	0	0	0	0	0	0	0	0	0	0	0	0	0	0	0	0	0	0	0	0	0	0	0	0	0	0	0	0
454	0	0	0	0	0	0	0	0	0	0	0	0	0	0	0	0	0	0	0	0	0	0	0	0	0	0	0	0	0	0	0	0	0	0	0	0	0	0	0	0	0	0	0	0	0	0	0	0	0
455	0	0	0	0	0	0	0	0	0	0	0	0	0	0	0	0	0	0	0	0	0	0	0	0	0	0	0	0	0	0	0	0	0	0	0	0	0	0	0	0	0	0	0	0	0	0	0	0	0
456	0	0	0	0	0	0	0	0	0	0	0	0	0	0	0	0	0	0	0	0	0	0	0	0	0	0	0	0	0	0	0	0	0	0	0	0	0	0	0	0	0	0	0	0	0	0	0	0	0
457	0	0	0	0	0	0	0	0	0	0	0	0	0	0	0	0	0	0	0	0	0	0	0	0	0	0	0	0	0	0	0	0	0	0	0	0	0	0	0	0	0	0	0	0	0	0	0	0	0
458	0	0	0	0	0	0	0	0	0	0	0	0	0	0	0	0	0	0	0	0	0	0	0	0	0	0	0	0	0	0	0	0	0	0	0	0	0	0	0	0	0	0	0	0	0	0	0	0	0
459	0	0	0	0	0	0	0	0	0	0	0	0	0	0	0	0	0	0	0	0	0	0	0	0	0	0	0	0	0	0	0	0	0	0	0	0	0	0	0	0	0	0	0	0	0	0	0	0	0
460	0	0	0	0	0	0	0	0	0	0	0	0	0	0	0	0	0	0	0	0	0	0	0	0	0	0	0	0	0	0	0	0	0	0	0	0	0	0	0	0	0	0	0	0	0	0	0	0	0
461	0	0	0	0	0	0	0	0	0	0	0	0	0	0	0	0	0	0	0	0	0	0	0	0	0	0	0	0	0	0	0	0	0	0	0	0	0	0	0	0	0	0	0	0	0	0	0	0	0
462	0	0	0	0	0	0	0	0	0	0	0	0	0	0	0	0	0	0	0	0	0	0	0	0	0	0	0	0	0	0	0	0	0	0	0	0	0	0	0	0	0	0	0	0	0	0	0	0	0
463	0	0	0	0	0	0	0	0	0	0	0	0	0	0	0	0	0	0	0	0	0	0	0	0	0	0	0	0	0	0	0	0	0	0	0	0	0	0	0	0	0	0	0	0	0	0	0	0	0
464	0	0	0	0	0	0	0	0	0	0	0	0	0	0	0	0	0	0	0	0	0	0	0	0	0	0	0	0	0	0	0	0	0	0	0	0	0	0	0	0	0	0	0	0	0	0	0	0	0
465	0	0	0	0	0	0	0	0	0	0	0	0	0	0	0	0	0	0	0	0	0	0	0	0	0	0	0	0	0	0	0	0	0	0	0	0	0	0	0	0	0	0	0	0	0	0	0	0	0
466	0	0	0	0	0	0	0	0	0	0	0	0	0	0	0	0	0	0	0	0	0	0	0	0	0	0	0	0	0	0	0	0	0	0	0	0	0	0	0	0	0	0	0	0	0	0	0	0	0
467	0	0	0	0	0	0	0	0	0	0	0	0	0	0	0	0	0	0	0	0	0	0	0	0	0	0	0	0	0	0	0	0	0	0	0	0	0	0	0	0	0	0	0	0	0	0	0	0	0
468	0	0	0	0	0	0	0	0	0	0	0	0	0	0	0	0	0	0	0	0	0	0	0	0	0	0	0	0	0	0	0	0	0	0	0	0	0	0	0	0	0	0	0	0	0	0	0	0	0
469	0	0	0	0	0	0	0	0	0	0	0	0	0	0	0	0	0	0	0	0	0	0	0	0	0	0	0	0	0	0	0	0	0	0	0	0	0	0	0	0	0	0	0	0	0	0	0	0	0
470	0	0	0	0	0	0	0	0	0	0	0	0	0	0	0	0	0	0	0	0	0	0	0	0	0	0	0	0	0	0	0	0	0	0	0	0	0	0	0	0	0	0	0	0	0	0	0	0	0
471	0	0	0	0	0	0	0	0	0	0	0	0	0	0	0	0	0	0	0	0	0	0	0	0	0	0	0	0	0	0	0	0	0	0	0	1	0	0	0	0	0	0	0	0	0	0	0	0	0
472	0	0	0	0	0	0	0	0	0	0	0	0	0	0	0	0	0	0	0	0	0	0	0	0	0	0	0	0	0	0	0	0	0	0	0	0	0	0	0	0	0	0	0	0	0	0	0	0	0
473	0	0	0	0	0	0	0	0	0	0	0	0	0	0	0	0	0	0	0	0	0	0	0	0	0	0	0	0	0	0	0	0	0	0	0	0	0	0	0	0	0	0	0	0	0	0	0	0	0
474	0	0	0	0	0	0	0	0	0	0	0	0	0	0	0	0	0	0	0	0	0	0	0	0	0	0	0	0	0	0	0	0	0	0	0	0	0	0	0	0	0	0	0	0	0	0	0	0	0
475	0	0	0	0	0	0	0	0	0	0	0	0	0	0	0	0	0	0	0	0	0	0	0	0	0	0	0	0	0	0	0	0	0	0	0	0	0	0	0	0	0	0	0	0	0	0	0	0	0
476	0	0	0	0	0	0	0	0	0	0	0	0	0	0	0	0	0	0	0	0	0	0	0	0	0	0	0	0	0	0	0	0	0	0	0	0	0	0	0	0	0	0	0	0	0	0	0	0	0
477	0	0	0	0	0	0	0	0	0	0	0	0	0	0	0	0	0	0	0	0	0	0	0	0	0	0	0	0	0	0	0	0	0	0	0	0	0	0	0	0	0	0	0	0	0	0	0	0	0
478	0	0	0	0	0	0	0	0	0	0	0	0	0	0	0	0	0	0	0	0	0	0	0	0	0	0	0	0	0	0	0	0	0	0	0	0	0	0	0	0	0	0	0	0	0	0	0	0	0
[truncated: 2,451 more columns]

## Sheet: Figure 3d
Fig. 3d Representative peri-stimulus time histograms and raster plot of one RSU responding to the PRF of 3000Hz
Trial Numbr\Time (sec)	-0.5	-0.4996	-0.4992	-0.4988	-0.498399	-0.497999	-0.497599	-0.497199	-0.496799	-0.496399	-0.495998	-0.495598	-0.495198	-0.494798	-0.494398	-0.493998	-0.493597	-0.493197	-0.492797	-0.492397	-0.491997	-0.491597	-0.491196	-0.490796	-0.490396	-0.489996	-0.489596	-0.489196	-0.488796	-0.488395	-0.487995	-0.487595	-0.487195	-0.486795	-0.486395	-0.485994	-0.485594	-0.485194	-0.484794	-0.484394	-0.483994	-0.483593	-0.483193	-0.482793	-0.482393	-0.481993	-0.481593	-0.481192	-0.480792
1	0	0	0	0	0	0	0	0	0	0	0	0	0	0	0	0	0	0	0	0	0	0	0	0	0	0	0	0	0	0	0	0	0	0	0	0	0	0	0	0	0	0	0	0	0	0	0	0	0
2	0	0	0	0	0	0	0	0	0	0	0	0	0	0	0	0	0	0	0	0	0	0	0	0	0	0	0	0	0	0	0	0	0	0	0	0	0	0	0	0	0	0	0	0	0	0	0	0	0
3	0	0	0	0	0	0	0	0	0	0	0	0	0	0	0	0	0	0	0	0	0	0	0	0	0	0	0	0	0	0	0	0	0	0	0	0	0	0	0	0	0	0	0	0	0	0	0	0	0
4	0	0	0	0	0	0	0	0	0	0	0	0	0	0	0	0	0	0	0	0	0	0	0	0	0	0	0	0	0	0	0	0	0	0	0	0	0	0	0	0	0	0	0	0	0	0	0	0	0
5	0	0	0	0	0	0	0	0	0	0	0	0	0	0	0	0	0	0	0	0	0	0	0	0	0	0	0	0	0	0	0	0	0	0	0	0	0	0	0	0	0	0	0	0	0	0	0	0	0
6	0	0	0	0	0	0	0	0	0	0	0	0	0	0	0	0	0	0	0	0	0	0	0	0	0	0	0	0	0	0	0	0	0	0	0	0	0	0	0	0	0	0	0	0	0	0	0	0	0
7	0	0	0	0	0	0	0	0	0	0	0	0	0	0	0	0	0	0	0	0	0	0	1	0	0	0	0	0	0	0	0	0	0	0	0	0	0	0	0	0	0	0	0	0	0	0	0	0	0
8	0	0	0	0	0	0	0	0	0	0	0	0	0	0	0	0	0	0	0	0	0	0	0	0	0	0	0	0	0	0	0	0	0	0	0	0	0	0	0	0	0	0	0	0	0	0	0	0	0
9	0	0	0	0	0	0	0	0	0	0	0	0	0	0	0	0	0	0	0	0	0	0	0	0	0	0	0	0	0	0	0	0	0	0	0	0	0	0	0	0	0	0	0	0	0	0	0	0	0
10	0	0	0	0	0	0	0	0	0	0	0	0	0	0	0	0	0	0	0	0	0	0	0	0	0	0	0	0	0	0	0	0	0	0	0	0	0	0	0	0	0	0	0	0	0	0	0	0	0
11	0	0	0	0	0	0	0	0	0	0	0	0	0	0	0	0	0	0	0	0	0	0	0	0	0	0	0	0	0	0	0	0	0	0	0	0	0	0	0	0	0	0	0	0	0	0	0	0	0
12	0	0	0	0	0	0	0	0	0	0	0	0	0	0	0	0	0	0	0	0	0	0	0	0	0	0	0	0	0	0	0	0	0	0	0	0	0	0	0	0	0	0	0	0	0	0	0	0	0
13	0	0	0	0	0	0	0	0	0	0	0	0	0	0	0	0	0	0	0	0	0	0	0	0	0	0	0	0	0	0	0	0	0	0	0	0	0	0	0	0	0	0	0	0	0	0	0	0	0
14	0	0	0	0	0	0	0	0	0	0	0	0	0	0	0	0	0	0	0	0	0	0	0	0	0	0	0	0	0	0	0	0	0	0	0	0	0	0	0	0	0	0	0	0	0	0	0	0	0
15	0	0	0	0	0	0	0	0	0	0	0	0	0	0	0	0	0	0	0	0	0	0	0	0	0	0	0	0	0	0	0	0	0	0	0	0	0	0	0	0	0	0	0	0	0	0	0	0	0
16	0	0	0	0	0	0	0	0	0	0	0	0	0	0	0	0	0	0	0	0	0	0	0	0	0	0	0	0	0	0	0	0	0	0	0	0	0	0	0	0	0	0	0	0	0	0	0	0	0
17	0	0	0	0	0	0	0	0	0	0	0	0	0	0	0	0	0	0	0	0	0	0	0	0	0	0	0	0	0	0	0	0	0	0	0	0	0	0	0	0	0	0	0	0	0	0	0	0	0
18	0	0	0	0	0	0	0	0	0	0	0	0	0	0	0	0	0	0	0	0	0	0	0	0	0	0	0	0	0	0	0	0	0	0	0	0	0	0	0	0	0	0	0	0	0	0	0	0	0
19	0	0	0	0	0	0	0	0	0	0	0	0	0	0	0	0	0	0	0	0	0	0	0	0	0	0	0	0	0	0	0	0	0	0	0	0	0	0	0	0	0	0	0	0	0	0	0	0	0
20	0	0	0	0	0	0	0	0	0	0	0	0	0	0	0	0	0	0	0	0	0	0	0	0	0	0	0	0	0	0	0	0	0	0	0	0	0	0	0	0	0	0	0	0	0	0	0	0	0
21	0	0	0	0	0	0	0	0	0	0	0	0	0	0	0	0	0	0	0	0	0	0	0	0	0	0	0	0	0	0	0	0	0	0	0	0	0	0	0	0	0	0	0	0	0	0	0	0	0
22	0	0	0	0	0	0	0	0	0	0	0	0	0	0	0	0	0	0	0	0	0	0	0	0	0	0	0	0	0	0	0	0	0	0	0	0	0	0	0	0	0	0	0	0	0	0	0	0	0
23	0	0	0	0	0	0	0	0	0	0	1	0	0	0	0	0	0	0	0	0	0	0	0	0	0	0	1	0	0	0	0	0	0	0	0	0	0	0	0	0	0	0	0	0	0	0	0	0	0
24	0	0	0	0	0	0	0	0	0	0	0	0	0	0	0	0	0	0	0	0	0	0	0	0	0	0	0	0	0	0	0	0	0	0	0	0	0	0	0	0	0	0	0	0	0	0	0	0	0
25	0	0	0	0	0	0	0	0	0	0	0	0	0	0	0	0	0	0	0	0	0	0	0	0	0	0	0	0	0	0	0	0	0	0	0	0	0	0	0	0	0	0	0	0	0	0	0	0	0
26	0	0	0	0	0	0	0	0	0	0	0	0	0	0	0	0	0	0	0	0	0	0	0	0	0	0	0	0	0	0	0	0	0	0	0	0	0	0	0	0	0	0	0	0	0	0	0	0	0
27	0	0	0	0	0	0	0	0	0	0	0	0	0	0	0	0	0	0	0	0	0	0	0	0	0	0	0	0	0	0	0	0	0	0	0	0	0	0	0	0	0	0	0	0	0	0	0	0	0
28	0	0	0	0	0	0	0	0	0	0	0	0	0	0	0	0	0	0	0	0	0	0	0	0	0	0	0	0	0	0	0	0	0	0	0	0	0	0	0	0	0	0	0	0	0	0	0	0	0
29	0	0	0	0	0	0	0	0	0	0	0	0	0	0	0	0	0	0	0	0	0	0	0	0	0	0	0	0	0	0	0	0	0	0	0	0	0	0	0	0	0	0	0	0	0	0	0	0	0
30	0	0	0	0	0	0	0	0	0	0	0	0	0	0	0	0	0	0	0	0	0	0	0	0	0	0	0	0	0	0	0	0	0	0	0	0	0	0	0	0	0	0	0	0	0	0	0	0	0
31	0	0	0	0	0	0	0	0	0	0	0	0	0	0	0	0	0	0	0	0	0	0	0	0	0	0	0	0	0	0	0	0	0	0	0	0	0	0	0	0	0	0	0	0	0	0	0	0	0
32	0	0	0	0	0	0	0	0	0	0	0	0	0	0	0	0	0	0	0	0	0	0	0	0	0	0	0	0	0	0	0	0	0	0	0	0	0	0	0	0	0	0	0	0	0	0	0	0	0
33	0	0	0	0	0	0	0	0	0	0	0	0	0	0	0	0	0	0	0	0	0	0	0	0	0	0	0	0	0	0	0	0	0	0	0	0	0	0	0	0	0	0	0	0	0	0	0	0	0
34	0	0	0	0	0	0	0	0	0	0	0	0	0	0	0	0	0	0	0	0	0	0	0	0	0	0	0	0	0	0	0	0	0	0	0	0	0	0	0	0	0	0	0	0	0	0	0	0	0
35	0	0	0	0	0	0	0	0	0	0	0	0	0	0	0	0	0	0	0	0	0	0	0	0	0	0	0	0	0	0	0	0	0	0	0	0	0	0	0	0	0	0	0	0	0	0	0	0	0
36	0	0	0	0	0	0	0	0	0	0	0	0	0	0	0	0	0	0	0	0	0	0	0	0	0	0	0	0	0	0	0	0	0	0	0	0	0	0	0	0	0	0	0	0	0	0	0	0	0
37	0	0	0	0	0	0	0	0	0	0	0	0	0	0	0	0	0	0	0	0	0	0	0	0	0	0	0	0	0	0	0	0	0	0	0	0	0	0	0	0	0	0	0	0	0	0	0	0	0
38	0	0	0	0	0	0	0	0	0	0	0	0	0	0	0	0	0	0	0	0	0	0	0	0	0	0	0	0	0	0	0	0	0	0	0	0	0	0	0	0	0	0	0	0	0	0	0	0	0
39	0	0	1	0	0	0	0	0	0	0	0	0	0	0	0	0	0	0	0	0	0	0	0	0	0	0	0	0	0	0	0	0	0	0	0	0	0	0	0	0	0	0	0	0	0	0	0	0	0
40	0	0	0	0	0	0	0	0	0	0	0	0	0	0	0	0	0	0	0	0	0	0	0	0	0	0	0	0	0	0	0	0	0	0	0	0	0	0	0	0	0	0	0	0	0	0	0	0	0
41	0	0	0	0	0	0	0	0	0	0	0	0	0	0	0	0	0	0	0	0	0	0	0	0	0	0	0	0	0	0	0	0	0	0	0	0	0	0	0	0	0	0	0	0	0	0	0	0	0
42	0	0	0	0	0	0	0	0	0	0	0	0	0	0	0	0	0	0	0	0	0	0	0	0	0	0	0	0	0	0	0	0	0	0	0	0	0	0	0	0	0	0	0	0	0	0	0	0	0
43	0	0	0	0	0	0	0	0	0	0	0	0	0	0	0	0	0	0	0	0	0	0	0	0	0	0	0	0	0	0	0	0	0	0	0	0	0	0	0	0	0	0	0	0	0	0	0	0	0
44	0	0	0	0	0	0	0	0	0	0	0	0	0	0	0	0	0	0	0	0	0	0	0	0	0	0	0	0	0	0	0	0	0	0	0	0	0	0	0	0	0	0	0	0	0	0	0	0	0
45	0	0	0	0	0	0	0	0	0	0	0	0	0	0	0	0	0	0	0	0	0	0	0	0	0	0	0	0	0	0	0	0	0	0	0	0	0	0	0	0	0	0	0	0	0	0	0	0	0
46	0	0	0	0	0	0	0	0	0	0	0	0	0	0	0	0	0	0	0	0	0	0	0	0	0	0	0	0	0	0	0	0	0	0	0	0	0	0	0	0	0	0	0	0	0	0	0	0	0
47	0	0	0	0	0	0	0	0	0	0	0	0	0	0	0	0	0	0	0	0	0	0	0	0	0	0	0	0	0	0	0	0	0	0	0	0	0	0	0	0	0	0	0	0	0	0	0	0	0
48	0	0	0	0	0	0	0	0	0	0	0	0	0	0	0	0	0	0	0	0	0	0	0	0	0	0	0	0	0	0	0	0	0	0	0	0	0	0	0	0	0	0	0	0	0	0	0	0	0
49	0	0	0	0	0	0	0	0	0	0	0	0	0	0	0	0	0	0	0	0	0	0	0	0	0	0	0	0	0	0	0	0	0	0	0	0	0	0	0	0	0	0	0	0	0	0	0	0	0
50	0	0	0	0	0	0	0	0	0	0	0	0	0	0	0	0	0	0	0	0	0	0	0	0	0	0	0	0	0	0	0	0	0	0	0	0	0	0	0	0	0	0	0	0	0	0	0	0	0
51	0	0	0	0	0	0	0	0	0	0	0	0	0	0	0	0	0	0	0	0	0	0	0	0	0	0	0	0	0	0	0	0	0	0	0	0	0	0	0	0	0	0	0	0	0	0	0	0	0
52	0	0	0	0	0	0	0	0	0	0	0	0	0	0	0	0	0	0	0	0	0	0	0	0	0	0	0	0	0	0	0	0	0	0	0	0	0	0	0	0	0	0	0	0	0	0	0	0	0
53	0	0	0	0	0	0	0	0	0	0	0	0	0	0	0	0	0	0	0	0	0	0	0	0	0	0	0	0	0	0	0	0	0	0	0	0	0	0	0	0	0	0	0	0	0	0	0	0	0
54	0	0	0	0	0	0	0	0	0	0	0	0	0	0	0	0	0	0	0	0	0	0	0	0	0	0	0	0	0	0	0	0	0	0	0	0	0	0	0	0	0	0	0	0	0	0	0	0	0
55	0	0	0	0	0	0	0	0	0	0	0	0	0	0	0	0	0	0	0	0	0	0	0	0	0	0	0	0	0	0	0	0	0	0	0	0	0	0	0	0	0	0	0	0	0	0	0	0	0
56	0	0	0	0	0	0	0	0	0	0	0	0	0	0	0	0	0	0	0	0	0	0	0	0	0	0	0	0	0	0	0	0	0	0	0	0	0	0	0	0	0	0	0	0	0	0	0	0	0
57	0	0	0	0	0	0	0	0	0	0	0	0	0	0	0	0	0	0	0	0	0	0	0	0	0	0	0	0	0	0	0	0	0	0	0	0	0	0	0	0	0	0	0	0	0	0	0	0	0
58	0	0	0	0	0	0	0	0	0	0	0	0	0	0	0	0	0	0	0	0	0	0	0	0	0	0	0	0	0	0	0	0	0	0	0	0	0	0	0	0	0	0	0	0	0	0	0	0	0
59	0	0	0	0	0	0	0	0	0	0	0	0	0	0	0	0	0	0	0	0	0	0	0	0	0	0	0	0	0	0	0	0	0	0	0	0	0	0	0	0	0	0	0	0	0	0	0	0	0
60	0	0	0	0	0	0	0	0	0	0	0	0	0	0	0	0	0	0	0	0	0	0	0	0	0	0	0	0	0	0	0	0	0	0	0	0	0	0	0	0	0	0	0	0	0	0	0	0	0
61	0	0	0	0	0	0	0	0	0	0	0	0	0	0	0	0	0	0	0	0	0	0	0	0	0	0	0	0	0	0	0	0	0	0	0	0	0	0	0	0	0	0	0	0	0	0	0	0	0
62	0	0	0	0	0	0	0	0	0	0	0	0	0	0	0	0	0	0	0	0	0	0	0	0	0	0	0	0	0	0	0	0	0	0	0	0	0	0	0	0	0	0	0	0	0	0	0	0	0
63	0	0	0	0	0	0	0	0	0	0	0	0	0	0	0	0	0	0	0	0	0	0	0	0	0	0	0	0	0	0	0	0	0	0	0	0	0	0	0	0	0	0	0	0	0	0	0	0	0
64	0	0	0	0	0	0	0	0	0	0	0	0	0	0	0	0	0	0	0	0	0	0	0	0	0	0	0	0	0	0	0	0	0	0	0	0	0	0	0	0	0	0	0	0	0	0	0	0	0
65	0	0	0	0	0	0	0	0	0	0	0	0	0	0	0	0	0	0	0	0	0	0	0	0	0	0	0	0	0	0	0	0	0	0	0	0	0	0	0	0	0	0	0	0	0	0	0	0	0
66	0	0	0	0	0	0	0	0	0	0	0	0	0	0	0	0	0	0	0	0	0	0	0	0	0	0	0	0	0	0	0	0	0	0	0	0	0	0	0	0	0	0	0	0	0	0	0	0	0
67	0	0	0	0	0	0	0	0	0	0	0	0	0	0	0	0	0	0	0	0	0	0	0	0	0	0	0	0	0	0	0	0	0	0	0	0	0	0	0	0	0	0	0	0	0	0	0	0	0
68	0	0	0	0	0	0	0	0	0	0	0	0	0	0	0	0	0	0	0	0	0	0	0	0	0	0	0	0	0	0	0	0	0	0	0	0	0	0	0	0	0	0	0	0	0	0	0	0	0
69	0	0	0	0	0	0	0	0	0	0	0	0	0	0	0	0	0	0	0	0	0	0	0	0	0	0	0	0	0	0	0	0	0	0	0	0	0	0	0	0	0	0	0	0	0	0	0	0	0
70	0	0	0	0	0	0	0	0	0	0	0	0	0	0	0	0	0	0	0	0	0	0	0	0	0	0	0	0	0	0	0	0	0	0	0	0	0	0	0	0	0	0	0	0	0	0	0	0	0
71	0	0	0	0	0	0	0	0	0	0	0	0	0	0	0	0	0	0	0	0	0	0	0	0	0	0	0	0	0	0	0	0	0	0	0	0	0	0	0	0	0	0	0	0	0	0	0	0	0
72	0	0	0	0	0	0	0	0	0	0	0	0	0	0	0	0	0	0	0	0	0	0	0	0	0	0	0	0	0	0	0	0	0	0	0	0	0	0	0	0	0	0	0	0	0	0	0	0	0
73	0	0	0	0	0	0	0	0	0	0	0	0	0	0	0	0	0	0	0	0	0	0	0	0	0	0	0	0	0	0	0	0	0	0	0	0	0	0	0	0	0	0	0	0	0	0	0	0	0
74	0	0	0	0	0	0	0	0	0	0	0	0	0	0	0	0	0	0	0	0	0	0	0	0	0	0	0	0	0	0	0	0	0	0	0	0	0	0	0	0	0	0	0	0	0	0	0	0	0
75	0	0	0	0	0	0	0	0	0	0	0	0	0	0	0	0	0	0	0	0	0	0	0	0	0	0	0	0	0	0	0	0	0	0	0	0	0	0	0	0	0	0	0	0	0	0	0	0	0
76	0	0	0	0	0	0	0	0	0	0	0	0	0	0	0	0	0	0	0	0	0	0	0	0	0	0	0	0	0	0	0	0	0	0	0	0	0	0	0	0	0	0	0	0	0	0	0	0	0
77	0	0	0	0	0	0	0	0	0	0	0	0	0	0	0	0	0	0	0	0	0	0	0	0	0	0	0	0	0	0	0	0	0	0	0	0	0	0	0	0	0	0	0	0	0	0	0	0	0
78	0	0	0	0	0	0	0	0	0	0	0	0	0	0	0	0	0	0	0	0	0	0	0	0	0	0	0	0	0	0	0	0	0	0	0	0	0	0	0	0	0	0	0	0	0	0	0	0	0
79	0	0	0	0	0	0	0	0	0	0	0	0	0	0	0	0	0	0	0	0	0	0	0	0	0	0	0	0	0	0	0	0	0	0	0	0	0	0	0	0	0	0	0	0	0	0	0	0	0
80	0	0	0	0	0	0	0	0	0	0	0	0	0	0	0	0	0	0	0	0	0	0	0	0	0	0	0	0	0	0	0	0	0	0	0	0	0	0	0	0	0	0	0	0	0	0	0	0	0
81	0	0	0	0	0	0	0	0	0	0	0	0	0	0	0	0	0	0	0	0	0	0	0	0	0	0	0	0	0	0	0	0	0	0	0	0	0	0	0	0	0	0	0	0	0	0	0	0	0
82	0	0	0	0	0	0	0	0	0	0	0	0	0	0	0	0	0	0	0	0	0	0	0	0	0	0	0	0	0	0	0	0	0	0	0	0	0	0	0	0	0	0	0	0	0	0	0	0	0
83	0	0	0	0	0	0	0	0	0	0	0	0	0	0	0	0	0	0	0	0	0	0	0	0	0	0	0	0	0	0	0	0	0	0	0	0	0	0	0	0	0	0	0	0	0	0	0	0	0
84	0	0	0	0	0	0	0	0	0	0	0	0	0	0	0	0	0	0	0	0	0	0	0	0	0	0	0	0	0	0	0	0	0	0	0	0	0	0	0	0	0	0	0	0	0	0	0	0	0
85	0	0	0	0	0	0	0	0	0	0	0	0	0	0	0	0	0	0	0	0	0	0	0	0	0	0	0	0	0	0	0	0	0	0	0	0	0	0	0	0	0	0	0	0	0	0	0	0	0
86	0	0	0	0	0	0	0	0	0	0	0	0	0	0	0	0	0	0	0	0	0	0	0	0	0	0	0	0	0	0	0	0	0	0	0	0	0	0	0	0	0	0	0	0	0	0	0	0	0
87	0	0	0	0	0	0	0	0	0	0	0	0	0	0	0	0	0	0	0	0	0	0	0	0	0	0	0	0	0	0	0	0	0	0	0	0	0	0	0	0	0	0	0	0	0	0	0	0	0
88	0	0	0	0	0	0	0	0	0	0	0	0	0	0	0	0	0	0	0	0	0	0	0	0	0	0	0	0	0	0	0	0	0	0	0	0	0	0	0	0	0	0	0	0	0	0	0	0	0
89	0	0	0	0	0	0	0	0	0	0	0	0	0	0	0	0	0	0	0	0	0	0	0	0	0	0	0	0	0	0	0	0	0	0	0	0	0	0	0	0	0	0	0	0	0	0	0	0	0
90	0	0	0	0	0	0	0	0	0	0	0	0	0	0	0	0	0	0	0	0	0	0	0	0	0	0	0	0	0	0	0	0	0	0	0	0	0	0	0	0	0	0	0	0	0	0	0	0	0
91	0	0	0	0	0	0	0	0	0	0	0	0	0	0	0	0	0	0	0	0	0	0	0	0	0	0	0	0	0	0	0	0	0	0	0	0	0	0	0	0	0	0	0	0	0	0	0	0	0
92	0	0	0	0	0	0	0	0	0	0	0	0	0	0	0	0	0	0	0	0	0	0	0	0	0	0	0	0	0	0	0	0	0	0	0	0	0	0	0	0	0	0	0	0	0	0	0	0	0
93	0	0	0	0	0	0	0	0	0	0	0	0	0	0	0	0	0	0	0	0	0	0	0	0	0	0	0	0	0	0	0	0	0	0	0	0	0	0	0	0	0	0	0	0	0	0	0	0	0
94	0	0	0	0	0	0	0	0	0	0	0	0	0	0	0	0	0	0	0	0	0	0	0	0	0	0	0	0	0	0	0	0	0	0	0	0	0	0	0	0	0	0	0	0	0	0	0	0	0
95	0	0	0	0	0	0	0	0	0	0	0	0	0	0	0	0	0	0	0	0	0	0	0	0	0	0	0	0	0	0	0	0	0	0	0	0	0	0	0	0	0	0	0	0	0	0	0	0	0
96	0	0	0	0	0	0	0	0	0	0	0	0	0	0	0	0	0	0	0	0	0	0	0	0	0	0	0	0	0	0	0	0	0	0	0	0	0	0	0	0	0	0	0	0	0	0	0	0	0
97	0	0	0	0	0	0	0	0	0	0	0	0	0	0	0	0	0	0	0	0	0	0	0	0	0	0	0	0	0	0	0	0	0	0	0	0	0	0	0	0	0	0	0	0	0	0	0	0	0
98	0	0	0	0	0	0	0	0	0	0	0	0	0	0	0	0	0	0	0	0	0	0	0	0	0	0	0	0	0	0	0	0	0	0	0	0	0	0	0	0	0	0	0	0	0	0	0	0	0
99	0	0	0	0	0	0	0	0	0	0	0	0	0	0	0	0	0	0	0	0	0	0	0	0	0	0	0	0	0	0	0	0	0	0	0	0	0	0	0	0	0	0	0	0	0	0	0	0	0
100	0	0	0	0	0	0	0	0	0	0	0	0	0	0	0	0	0	0	0	0	0	0	0	0	0	0	0	0	0	0	0	0	0	0	0	0	0	0	0	0	0	0	0	0	0	0	0	0	0
101	0	0	0	0	0	0	0	0	0	0	0	0	0	0	0	0	0	0	0	0	0	0	0	0	0	0	0	0	0	0	0	0	0	0	0	0	0	0	0	0	0	0	0	0	0	0	0	0	0
102	0	0	0	0	0	0	0	0	0	0	0	0	0	0	0	0	0	0	0	0	0	0	0	0	0	0	0	0	0	0	0	0	0	0	0	0	0	0	0	0	0	0	0	0	0	0	0	0	0
103	0	0	0	0	0	0	0	0	0	0	0	0	0	0	0	0	0	0	0	0	0	0	0	0	0	0	0	0	0	0	0	0	0	0	0	0	0	0	0	0	0	0	0	0	0	0	0	0	0
104	0	0	0	0	0	0	0	0	0	0	0	0	0	0	0	0	0	0	0	0	0	0	0	0	0	0	0	0	0	0	0	0	0	0	0	0	0	0	0	0	0	0	0	0	0	0	0	0	0
105	0	0	0	0	0	0	0	0	0	0	0	0	0	0	0	0	0	0	0	0	0	0	0	0	0	0	0	0	0	0	0	0	0	0	0	0	0	0	0	0	0	0	0	0	0	0	0	0	0
106	0	0	0	0	0	0	0	0	0	0	0	0	0	0	0	0	0	0	0	0	0	0	0	0	0	0	0	0	0	0	0	0	0	0	0	0	0	0	0	0	0	0	0	0	0	0	0	0	0
107	0	0	0	0	0	0	0	0	0	0	0	0	0	0	0	0	0	0	0	0	0	0	0	0	0	0	0	0	0	0	0	0	0	0	0	0	0	0	0	0	0	0	0	0	0	0	0	0	0
108	0	0	0	0	0	0	0	0	0	0	0	0	0	0	0	0	0	0	0	0	0	0	0	0	0	0	0	0	0	0	0	0	0	0	0	0	0	0	0	0	0	0	0	0	0	0	0	0	0
109	0	0	0	0	0	0	0	0	0	0	0	0	0	0	0	0	0	0	0	0	0	0	0	0	0	0	0	0	0	0	0	0	0	0	0	0	0	0	0	0	0	0	0	0	0	0	0	0	0
110	0	0	0	0	0	0	0	0	0	0	0	0	0	0	0	0	0	0	0	0	0	0	0	0	0	0	0	0	0	0	0	0	0	0	0	0	0	0	0	0	0	0	0	0	0	0	0	0	0
111	0	0	0	0	0	0	0	0	0	0	0	0	0	0	0	0	0	0	0	0	0	0	0	0	0	0	0	0	0	0	0	0	0	0	0	0	0	0	0	0	0	0	0	0	0	0	0	0	0
112	0	0	0	0	0	0	0	0	0	0	0	0	0	0	0	0	0	0	0	0	0	0	0	0	0	0	0	0	0	0	0	0	0	0	0	0	0	0	0	0	0	0	0	0	0	0	0	0	0
113	0	0	0	0	0	0	0	0	0	0	0	0	0	0	0	0	0	0	0	0	0	0	0	0	0	0	0	0	0	0	0	0	0	0	0	0	0	0	0	0	0	0	0	0	0	0	0	0	0
114	0	0	0	0	0	0	0	0	0	0	0	0	0	0	0	0	0	0	0	0	0	0	0	0	0	0	0	0	0	0	0	0	0	0	0	0	0	0	0	0	0	0	0	0	0	0	0	0	0
115	0	0	0	0	0	0	0	0	0	0	0	0	0	0	0	0	0	0	0	0	0	0	0	0	0	0	0	0	0	0	0	0	0	0	0	0	0	0	0	0	0	0	0	0	0	0	0	0	0
116	0	0	0	0	0	0	0	0	0	0	0	0	0	0	0	0	0	0	0	0	0	0	0	0	0	0	0	0	0	0	0	0	0	0	0	0	0	0	0	0	0	0	0	0	0	0	0	0	0
117	0	0	0	0	0	0	0	0	0	0	0	0	0	0	0	0	0	0	0	0	0	0	0	0	0	0	0	0	0	0	0	0	0	0	0	0	1	0	0	0	0	0	0	0	0	0	0	0	0
118	0	0	0	0	0	0	0	0	0	0	0	0	0	0	0	0	0	0	0	0	0	0	0	0	0	0	0	0	0	0	0	0	0	0	0	0	0	0	0	0	0	0	0	0	0	0	0	0	0
119	0	0	0	0	0	0	0	0	0	0	0	0	0	0	0	0	0	0	0	0	0	0	0	0	0	0	0	0	0	0	0	0	0	0	0	0	0	0	0	0	0	0	0	0	0	0	0	0	0
120	0	0	0	0	0	0	0	0	0	0	0	0	0	0	0	0	0	0	0	0	0	0	0	0	0	0	0	0	0	0	0	0	0	0	0	0	0	0	0	0	0	0	0	0	0	0	0	0	0
121	0	0	0	0	0	0	0	0	0	0	0	0	0	0	0	0	0	0	0	0	0	0	0	0	0	0	0	0	0	0	0	0	0	0	0	0	0	0	0	0	0	0	0	0	0	0	0	0	0
122	0	0	0	0	0	0	0	0	0	0	0	0	0	0	0	0	0	0	0	0	0	0	0	0	0	0	0	0	0	0	0	0	0	0	0	0	0	0	0	0	0	0	0	0	0	0	0	0	0
123	0	0	0	0	0	0	0	0	0	0	0	0	0	0	0	0	0	0	0	0	0	0	0	0	0	0	0	0	0	0	0	0	0	0	0	0	0	0	0	0	0	0	0	0	0	0	0	0	0
124	0	0	0	0	0	0	0	0	0	0	0	0	0	0	0	0	0	0	0	0	0	0	0	0	0	0	0	0	0	0	0	0	0	0	0	0	0	0	0	0	0	0	0	0	0	0	0	0	0
125	0	0	0	0	0	0	0	0	0	0	0	0	0	0	0	0	0	0	0	0	0	0	0	0	0	0	0	0	0	0	0	0	0	0	0	0	0	0	0	0	0	0	0	0	0	0	0	0	0
126	0	0	0	0	0	0	0	0	0	0	0	0	0	0	0	0	0	0	0	0	0	0	0	0	0	0	0	0	0	0	0	0	0	0	0	0	0	0	0	0	0	0	0	0	0	0	0	0	0
127	0	0	0	0	0	0	0	0	0	0	0	0	0	0	0	0	0	0	0	0	0	0	0	0	0	0	0	0	0	0	0	0	0	0	0	0	0	0	0	0	0	0	0	0	0	0	0	0	0
128	0	0	0	0	0	0	0	0	0	0	0	0	0	0	0	0	0	0	0	0	0	0	0	0	0	0	0	0	0	0	0	0	0	0	0	0	0	0	0	0	0	0	0	0	0	0	0	0	0
129	0	0	0	0	0	0	0	0	0	0	0	0	0	0	0	0	0	0	0	0	0	0	0	0	0	0	0	0	0	0	0	0	0	0	0	0	0	0	0	0	0	0	0	0	0	0	0	0	0
130	0	0	0	0	0	0	0	0	0	0	0	0	0	0	0	0	0	0	0	0	0	0	0	0	0	0	0	0	0	0	0	0	0	0	0	0	0	0	0	0	0	0	0	0	0	0	0	0	0
131	0	0	0	0	0	0	0	0	0	0	0	0	0	0	0	0	0	0	0	0	0	0	0	0	0	0	0	0	0	0	0	0	0	0	0	0	0	0	0	0	0	0	0	0	0	0	0	0	0
132	0	0	0	0	0	0	0	0	0	0	0	0	0	0	0	0	0	0	0	0	0	0	0	0	0	0	0	0	0	0	0	0	0	0	0	0	0	0	0	0	0	0	0	0	0	0	0	0	0
133	0	0	0	0	0	0	0	0	0	0	0	0	0	0	0	0	0	0	0	0	0	0	0	0	0	0	0	0	0	0	0	0	0	0	0	0	0	0	0	0	0	1	0	0	0	0	0	0	0
134	0	0	0	0	0	0	0	0	0	0	0	0	0	0	0	0	0	0	0	0	0	0	0	0	0	0	0	0	0	0	0	0	0	0	0	0	0	0	0	0	0	0	0	0	0	0	0	0	0
135	0	0	0	0	0	0	0	0	0	0	0	0	0	0	0	0	0	0	0	0	0	0	0	0	0	0	0	0	0	0	0	0	0	0	0	0	0	0	0	0	0	0	0	0	0	0	0	0	0
136	0	0	0	0	0	0	0	0	0	0	0	0	0	0	0	0	0	0	0	0	0	0	0	0	0	0	0	0	0	0	0	0	0	0	0	0	0	0	0	0	0	0	0	0	0	0	0	0	0
137	0	0	0	0	0	0	0	0	0	0	0	0	0	0	0	0	0	0	0	0	0	0	0	0	0	0	0	0	0	0	0	0	0	0	0	0	0	0	0	0	0	0	0	0	0	0	0	0	0
138	0	0	0	0	0	0	0	0	0	0	0	0	0	0	0	0	0	0	0	0	0	0	0	0	0	0	0	0	0	0	0	0	0	0	0	0	0	0	0	0	0	0	0	0	0	0	0	0	0
139	0	0	0	0	0	0	0	0	0	0	0	0	0	0	0	0	0	0	0	0	0	0	0	0	0	0	0	0	0	0	0	0	0	0	0	0	0	0	0	0	0	0	0	0	0	0	0	0	0
140	0	0	0	0	0	0	0	0	0	0	0	0	0	0	0	0	0	0	0	0	0	0	0	0	0	0	0	0	0	0	0	0	0	0	0	0	0	0	0	0	0	0	0	0	0	0	0	0	0
141	0	0	0	0	0	0	0	0	0	0	0	0	0	0	0	0	0	0	0	0	0	0	0	0	0	0	0	0	0	0	0	0	0	0	0	0	0	0	0	0	0	0	0	0	0	0	0	0	0
142	0	0	0	0	0	0	0	0	0	0	0	0	0	0	0	0	0	0	0	0	0	0	0	0	0	0	0	0	0	0	0	0	0	0	0	0	0	0	0	0	0	0	0	0	0	0	0	0	0
143	0	0	0	0	0	0	0	0	0	0	0	0	0	0	0	0	0	0	0	0	0	0	0	0	0	0	0	0	0	0	0	0	0	0	0	0	0	0	0	0	0	0	0	0	0	0	0	0	0
144	0	0	0	0	0	0	0	0	0	0	0	0	0	0	0	0	0	0	0	0	0	0	0	0	0	0	0	0	0	0	0	0	0	0	0	0	0	0	0	0	0	0	0	0	0	0	0	0	0
145	0	0	0	0	0	0	0	0	0	0	0	0	0	0	0	0	0	0	0	0	0	0	0	0	0	0	0	0	0	0	0	0	0	0	0	0	0	0	0	0	0	0	0	0	0	0	0	0	0
146	0	0	0	0	0	0	0	0	0	0	0	0	0	0	0	0	0	0	0	0	0	0	0	0	0	0	0	0	0	0	0	0	0	0	0	0	0	0	0	0	0	0	0	0	0	0	0	0	0
147	0	0	0	0	0	0	0	0	0	0	0	0	0	0	0	0	0	0	0	0	0	0	0	0	0	0	0	0	0	0	0	0	0	0	0	0	0	0	0	0	0	0	0	0	0	0	0	0	0
148	0	0	0	0	0	0	0	0	0	0	0	0	0	0	0	0	0	0	0	0	0	0	0	0	0	0	0	0	0	0	0	0	0	0	0	0	0	0	0	0	0	0	0	0	0	0	0	0	0
149	0	0	0	0	0	0	0	0	0	0	0	0	0	0	0	0	0	0	0	0	0	0	0	0	0	0	0	0	0	0	0	0	0	0	0	0	0	0	0	0	0	0	0	0	0	0	0	0	0
150	0	0	0	0	0	0	0	0	0	0	0	0	0	0	0	0	0	0	0	0	0	0	0	0	0	0	0	0	0	0	0	0	0	0	0	0	0	0	0	0	0	0	0	0	0	0	0	0	0
151	0	0	0	0	0	0	0	0	0	0	0	0	0	0	0	0	0	0	0	0	0	0	0	0	0	0	0	0	0	0	0	0	0	0	0	0	0	0	0	0	0	0	0	0	0	0	0	0	0
152	0	0	0	0	0	0	0	0	0	0	0	0	0	0	0	0	0	0	0	0	0	0	0	0	0	0	0	0	0	0	0	0	0	0	0	0	0	0	0	0	0	0	0	0	0	0	0	0	0
153	0	0	0	0	0	0	0	0	0	0	0	0	0	0	0	0	0	0	0	0	0	0	0	0	0	0	0	0	0	0	0	0	0	0	0	0	0	0	0	0	0	0	0	0	0	0	0	0	0
154	0	0	0	0	0	0	0	0	0	0	0	0	0	0	0	0	0	0	0	0	0	0	0	0	0	0	0	0	0	0	0	0	0	0	0	0	0	0	0	0	0	0	0	0	0	0	0	0	0
155	0	0	0	0	0	0	0	0	0	0	0	0	0	0	0	0	0	0	0	0	0	0	0	0	0	0	0	0	0	0	0	0	0	0	0	0	0	0	0	0	0	0	0	0	0	0	0	0	0
156	0	0	0	0	0	0	0	0	0	0	0	0	0	0	0	0	0	0	0	0	0	0	0	0	0	0	0	0	0	0	0	0	0	0	0	0	0	0	0	0	0	0	0	0	0	0	0	0	0
157	0	0	0	0	0	0	0	0	0	0	0	0	0	0	0	0	0	0	0	0	0	0	0	0	0	0	0	0	0	0	0	0	0	0	0	0	0	0	0	0	0	0	0	0	0	0	0	0	0
158	0	0	0	0	0	0	0	0	0	0	0	0	0	0	0	0	0	0	0	0	0	0	0	0	0	0	0	0	0	0	0	0	0	0	0	0	0	0	0	0	0	0	0	0	0	0	0	0	0
159	0	0	0	0	0	0	0	0	0	0	0	0	0	0	0	0	0	0	0	0	0	0	0	0	0	0	0	0	0	0	0	0	0	0	0	0	0	0	0	0	0	0	0	0	0	0	0	0	0
160	0	0	0	0	0	0	0	0	0	0	0	0	0	0	0	0	0	0	0	0	0	0	0	0	0	0	0	0	0	0	0	0	0	0	0	0	0	0	0	0	0	0	0	0	0	0	0	0	0
161	0	0	0	0	0	0	0	0	0	0	0	0	0	0	0	0	0	0	0	0	0	0	0	0	0	0	0	0	0	0	0	0	0	0	0	0	0	0	0	0	0	0	0	0	0	0	0	0	0
162	0	0	0	0	0	0	0	0	0	0	0	0	0	0	0	0	0	0	0	0	0	0	0	0	0	0	0	0	0	0	0	0	0	0	0	0	0	0	0	0	0	0	0	0	0	0	0	0	0
163	0	0	0	0	0	0	0	0	0	0	0	0	0	0	0	0	0	0	0	0	0	0	0	0	0	0	0	0	0	0	0	0	0	0	0	0	0	0	0	0	0	0	0	0	0	0	0	0	0
164	0	0	0	0	0	0	0	0	0	0	0	0	0	0	0	0	0	0	0	0	0	0	0	0	0	0	0	0	0	0	0	0	0	0	0	0	0	0	0	0	0	0	0	0	0	0	0	0	0
165	0	0	0	0	0	0	0	0	0	0	0	0	0	0	0	0	0	0	0	0	0	0	0	0	0	0	0	0	0	0	0	0	0	0	0	0	0	0	0	0	0	0	0	0	0	0	0	0	0
166	0	0	0	0	0	0	0	0	0	0	0	0	0	0	0	0	0	0	0	0	0	0	0	0	0	0	0	0	0	0	0	0	0	0	0	0	0	0	0	0	0	0	0	0	0	0	0	0	0
167	0	0	0	0	0	0	0	0	0	0	0	0	0	0	0	0	0	0	0	0	0	0	0	0	0	0	0	0	0	0	0	0	0	0	0	0	0	0	0	0	0	0	0	0	0	0	0	0	0
168	0	0	0	0	0	0	0	0	0	0	0	0	0	0	0	0	0	0	0	0	0	0	0	0	0	0	0	0	0	0	0	0	0	0	0	0	0	0	0	0	0	0	0	0	0	0	0	0	0
169	0	0	0	0	0	0	0	0	0	0	0	0	0	0	0	0	0	0	0	0	0	0	0	0	0	0	0	0	0	0	0	0	0	0	0	0	0	0	0	0	0	0	0	0	0	0	0	0	0
170	0	0	0	0	0	0	0	0	0	0	0	0	0	0	0	0	0	1	0	0	0	0	0	0	0	0	0	0	0	0	0	0	0	0	0	0	0	0	0	0	0	0	0	0	0	0	0	0	0
171	0	0	0	0	0	0	0	0	0	0	0	0	0	0	0	0	0	0	0	0	0	0	0	0	0	0	0	0	0	0	0	0	0	0	0	0	0	0	0	0	0	0	0	0	0	0	0	0	0
172	0	0	0	0	0	0	0	0	0	0	0	0	0	0	0	0	0	0	0	0	0	0	0	0	0	0	0	0	0	0	0	0	0	0	0	0	0	0	0	0	0	0	0	0	0	0	0	0	0
173	0	0	0	0	0	0	0	0	0	0	0	0	0	0	0	0	0	0	0	0	0	0	0	0	0	0	0	0	0	0	0	0	0	0	0	0	0	0	0	0	0	0	0	0	0	0	0	0	0
174	0	0	0	0	0	0	0	0	0	0	0	0	0	0	0	0	0	0	0	0	0	0	0	0	0	0	0	0	0	0	0	0	0	0	0	0	0	0	0	0	0	0	0	0	0	0	0	0	0
175	0	0	0	0	0	0	0	0	0	0	0	0	0	0	0	0	0	0	0	0	0	0	0	0	0	0	0	0	0	0	0	0	0	0	0	0	0	0	0	0	0	0	0	0	0	0	0	0	0
176	0	0	0	0	0	0	0	0	0	0	0	0	0	0	0	0	0	0	0	0	0	0	0	0	0	0	0	0	0	0	0	0	0	0	0	0	0	0	0	0	0	0	0	0	0	0	0	0	0
177	0	0	0	0	0	0	0	0	0	0	0	0	0	0	0	0	0	0	0	0	0	0	0	0	0	0	0	0	0	0	0	0	0	0	0	0	0	0	0	0	0	0	0	0	0	0	0	0	0
178	0	0	0	0	0	0	0	0	0	0	0	0	0	0	0	0	0	0	0	0	0	0	0	0	0	0	0	0	0	0	0	0	0	0	0	0	0	0	0	0	0	0	0	0	0	0	0	0	0
179	0	0	0	0	0	0	0	0	0	0	0	0	0	0	0	0	0	0	0	0	0	0	0	0	0	0	0	0	0	0	0	0	0	0	0	0	0	0	0	0	0	0	0	0	0	0	0	0	0
180	0	0	0	0	0	0	0	0	0	0	0	0	0	0	0	0	0	0	0	0	0	0	0	0	0	0	0	0	0	0	0	0	0	0	0	0	0	0	0	0	0	0	0	0	0	0	0	0	0
181	0	0	0	0	0	0	0	0	0	0	0	0	0	0	0	0	0	0	0	0	0	0	0	0	0	0	0	0	0	0	0	0	0	0	0	0	0	0	0	0	0	0	0	0	0	0	0	0	0
182	0	0	0	0	0	0	0	0	0	0	0	0	0	0	0	0	0	0	0	0	0	0	0	0	0	0	0	0	0	0	0	0	0	0	0	0	0	0	0	0	0	0	0	0	0	0	0	0	0
183	0	0	0	0	0	0	0	0	0	0	0	0	0	0	0	0	0	0	0	0	0	0	0	0	0	0	0	0	0	0	0	0	0	0	0	0	0	0	0	0	0	0	0	0	0	0	0	0	0
184	0	0	0	0	0	0	0	0	0	0	0	0	0	0	0	0	0	0	0	0	0	0	0	0	0	0	0	0	0	0	0	0	0	0	0	0	0	0	0	0	0	0	0	0	0	0	0	0	0
185	0	0	0	0	0	0	0	0	0	0	0	0	0	0	0	0	0	0	0	0	0	0	0	0	0	0	0	0	0	0	0	0	0	0	0	0	0	0	0	0	0	0	0	0	0	0	0	0	0
186	0	0	0	0	0	0	0	0	0	0	0	0	0	0	0	0	0	0	0	0	0	0	0	0	0	0	0	0	0	0	0	0	0	0	0	0	0	0	0	0	0	0	0	0	0	0	0	0	0
187	0	0	0	0	0	0	0	0	0	0	0	0	0	0	0	0	0	0	0	0	0	0	0	0	0	0	0	0	0	0	0	0	0	0	0	0	0	0	0	0	0	0	0	0	0	0	0	0	0
188	0	0	0	0	0	0	0	0	0	0	0	0	0	0	0	0	0	0	0	0	0	0	0	0	0	0	0	0	0	0	0	0	0	0	0	0	0	0	0	0	0	0	0	0	0	0	0	0	0
189	0	0	0	0	0	0	0	0	0	0	0	0	0	0	0	0	0	0	0	0	0	0	0	0	0	0	0	0	0	0	0	0	0	0	0	0	0	0	0	0	0	0	0	0	0	0	0	0	0
190	0	0	0	0	0	0	0	0	0	0	0	0	0	0	0	0	0	0	0	0	0	0	0	0	0	0	0	0	0	0	0	0	0	0	0	0	0	0	0	0	0	0	0	0	0	0	0	0	0
191	0	0	0	0	0	0	0	0	0	0	0	0	0	0	0	0	0	0	0	0	0	0	0	0	0	0	0	0	0	0	0	0	0	0	0	0	0	0	0	0	0	0	0	0	0	0	0	0	0
192	0	0	0	0	0	0	0	0	0	0	0	0	0	0	0	0	0	0	0	0	0	0	0	0	0	0	0	0	0	0	0	0	0	0	0	0	0	0	0	0	0	0	0	0	0	0	0	0	0
193	0	0	0	0	0	0	0	0	0	0	0	0	0	0	0	0	0	0	0	0	0	0	0	0	0	0	0	0	0	0	0	0	0	0	0	0	0	0	0	0	0	0	0	0	0	0	0	0	0
194	0	0	0	0	0	0	0	0	0	0	0	0	0	0	0	0	0	0	0	0	0	0	0	0	0	0	0	0	0	0	0	0	0	0	0	0	0	0	0	0	0	0	0	0	0	0	0	0	0
195	0	0	0	0	0	0	0	0	0	0	0	0	0	0	0	0	0	0	0	0	0	0	0	0	0	0	0	0	0	0	0	0	0	0	0	0	0	0	0	0	0	0	0	0	0	0	0	0	0
196	0	0	0	0	0	0	0	0	0	0	0	0	0	0	0	0	0	0	0	0	0	0	0	0	0	0	0	0	0	0	0	0	0	0	0	0	1	0	0	0	0	0	0	0	0	0	0	0	0
197	0	0	0	0	0	0	0	0	0	0	0	0	0	0	0	0	0	0	0	0	0	0	0	0	0	0	0	0	0	0	0	0	0	0	0	0	0	0	0	0	0	0	0	0	0	0	0	0	0
198	0	0	0	0	0	0	0	0	0	0	0	0	0	0	0	0	0	0	0	0	0	0	0	0	0	0	0	0	0	0	0	0	0	0	0	0	0	0	0	0	0	0	0	0	0	0	0	0	0
199	0	0	0	0	0	0	0	0	0	0	0	0	0	0	0	0	0	0	0	0	0	0	0	0	0	0	0	0	0	0	0	0	0	0	0	0	0	0	0	0	0	0	0	0	0	0	0	0	0
200	0	0	0	0	0	0	0	0	0	0	0	0	0	0	0	0	0	0	0	0	0	0	0	0	0	0	0	0	0	0	0	0	0	0	0	0	0	0	0	0	0	0	0	0	0	0	0	0	0
201	0	0	0	0	0	0	0	0	0	0	0	0	0	0	0	0	0	0	0	0	0	0	0	0	0	0	0	0	0	0	0	0	0	0	0	0	0	0	0	0	0	0	0	0	0	0	0	0	0
202	0	0	0	0	0	0	0	0	0	0	0	0	0	0	0	0	0	0	0	0	0	0	0	0	0	0	0	0	0	0	0	0	0	0	0	0	0	0	0	0	0	0	0	0	0	0	0	0	0
203	0	0	0	0	0	0	0	0	0	0	0	0	0	0	0	0	0	0	0	0	0	0	0	0	0	0	0	0	0	0	0	0	0	0	0	0	0	0	0	0	0	0	0	0	0	0	0	0	0
204	0	0	0	0	0	0	0	0	0	0	0	0	0	0	0	0	0	0	0	0	0	0	0	0	0	0	0	0	0	0	0	0	0	0	0	0	0	0	0	0	0	0	0	0	0	0	0	0	0
205	0	0	0	0	0	0	0	0	0	0	0	0	0	0	0	0	0	0	0	0	0	0	0	0	0	0	0	0	0	0	0	0	0	0	0	0	0	0	0	0	0	0	0	0	0	0	0	0	0
206	0	0	0	0	0	0	0	0	0	0	0	0	0	0	0	0	0	0	0	0	0	0	0	0	0	0	0	0	0	0	0	0	0	0	0	0	0	0	0	0	0	0	0	0	0	0	0	0	0
207	0	0	0	0	0	0	0	0	0	0	0	0	0	0	0	0	0	0	0	0	0	0	0	0	0	0	0	0	0	0	0	0	0	0	0	0	0	0	0	0	0	0	0	0	0	0	0	0	0
208	0	0	0	0	0	0	0	0	0	0	0	0	0	0	0	0	0	0	0	0	0	0	0	0	0	0	0	0	0	0	0	0	0	0	0	0	0	0	0	0	0	0	0	0	0	0	0	0	0
209	0	0	0	0	0	0	0	0	0	0	0	0	0	0	0	0	0	0	0	0	0	0	0	0	0	0	0	0	0	0	0	0	0	0	0	0	0	0	0	0	0	0	0	0	0	0	0	0	0
210	0	0	0	0	0	0	0	0	0	0	0	0	0	0	0	0	0	0	0	0	0	0	0	0	0	0	0	0	0	0	0	0	0	0	0	0	0	0	0	0	0	0	0	0	0	0	0	0	0
211	0	0	0	0	0	0	0	0	0	0	0	0	0	0	0	0	0	0	0	0	0	0	0	0	0	0	0	0	0	0	0	0	0	0	0	0	0	0	0	0	0	0	0	0	0	0	0	0	0
212	0	0	0	0	0	0	0	0	0	0	0	0	0	0	0	0	0	0	0	0	0	0	0	0	0	0	0	0	0	0	0	0	0	0	0	0	0	0	0	0	0	0	0	0	0	0	0	0	0
213	0	0	0	0	0	0	0	0	0	0	0	0	0	0	0	0	0	0	0	0	0	0	0	0	0	0	0	0	0	0	0	0	0	0	0	0	0	0	0	0	0	0	0	0	0	0	0	0	0
214	0	0	0	0	0	0	0	0	0	0	0	0	0	0	0	0	0	0	0	0	0	0	0	0	0	0	0	0	0	0	0	0	0	0	0	0	0	0	0	0	0	0	0	0	0	0	0	0	0
215	0	0	0	0	0	0	0	0	0	0	0	0	0	0	0	0	0	1	0	0	0	0	0	0	0	0	0	0	0	0	0	0	1	0	0	0	0	0	0	0	0	0	0	0	0	0	0	0	0
216	0	0	0	0	0	0	0	0	0	0	0	0	0	0	0	0	0	0	0	0	0	0	0	0	0	0	0	0	0	0	0	0	0	0	0	0	0	0	0	0	0	0	0	0	0	0	0	0	0
217	0	0	0	0	0	0	0	0	0	0	0	0	0	0	0	0	0	0	0	0	0	0	0	0	0	0	0	0	0	0	0	0	0	0	0	0	0	0	0	0	0	0	0	0	0	0	0	0	0
218	0	0	0	0	0	0	0	0	0	0	0	0	0	0	0	0	0	0	0	0	0	0	0	0	0	0	0	0	0	0	0	0	0	0	0	0	0	0	0	0	0	0	0	0	0	0	0	0	0
219	0	0	0	0	0	0	0	0	0	0	0	0	0	0	0	0	0	0	0	0	0	0	0	0	0	0	0	0	0	0	0	0	0	0	0	0	0	0	0	0	0	0	0	0	0	0	0	0	0
220	0	0	0	0	0	0	0	0	0	0	0	0	0	0	0	0	0	0	0	0	0	0	0	0	0	0	0	0	0	0	0	0	0	0	0	0	0	0	0	0	0	0	0	0	0	0	0	0	0
221	0	0	0	0	0	0	0	0	0	0	0	0	0	0	0	0	0	0	0	0	0	0	0	0	0	0	0	0	0	0	0	0	0	0	0	0	0	0	0	0	0	0	0	0	0	0	0	0	0
222	0	0	0	0	0	0	0	0	0	0	0	0	0	0	0	0	0	0	0	0	0	0	0	0	0	0	0	0	0	0	0	0	0	0	0	0	0	0	0	0	0	0	0	0	0	0	0	0	0
223	0	0	0	0	0	0	0	0	0	0	0	0	0	0	0	0	0	0	0	0	0	0	0	0	0	0	0	0	0	0	0	0	0	0	0	0	0	0	0	0	0	0	0	0	0	0	0	0	0
224	0	0	0	0	0	0	0	0	0	0	0	0	0	0	0	0	0	0	0	0	0	0	0	0	0	0	0	0	0	0	0	0	0	0	0	0	0	0	0	0	0	0	0	0	0	0	0	0	0
225	0	0	0	0	0	0	0	0	0	0	0	0	0	0	0	0	0	0	0	0	0	0	0	0	0	0	0	0	0	0	0	0	0	0	0	0	0	0	0	0	0	0	0	0	0	0	0	0	0
226	0	0	0	0	0	0	0	0	0	0	0	0	0	0	0	0	0	0	0	0	0	0	0	0	0	0	0	0	0	0	0	0	0	0	0	0	0	0	0	0	0	0	0	0	0	0	0	0	0
227	0	0	0	0	0	0	0	0	0	0	0	0	0	0	0	0	0	0	0	0	0	0	0	0	0	0	0	0	0	0	0	0	0	0	0	0	0	0	0	0	0	0	0	0	0	0	0	0	0
228	0	0	0	0	0	0	0	0	0	0	0	0	0	0	0	0	0	0	0	0	0	0	0	0	0	0	0	0	0	0	0	0	0	0	0	0	0	0	0	0	0	0	0	0	0	0	0	0	0
229	0	0	0	0	0	0	0	0	0	0	0	0	0	0	0	0	0	0	0	0	0	0	0	0	0	0	0	0	0	0	0	0	0	0	0	0	0	0	0	0	0	0	0	0	0	0	0	0	0
230	0	0	0	0	0	0	0	0	0	0	0	0	0	0	0	0	0	0	0	0	0	0	0	0	0	0	0	0	0	0	0	0	0	0	0	0	0	0	0	0	0	0	0	0	0	0	0	0	0
231	0	0	0	0	0	0	0	0	0	0	0	0	0	0	0	0	0	0	0	0	0	0	0	0	0	0	0	0	0	0	0	0	0	0	0	0	0	0	0	0	0	0	0	0	0	0	0	0	0
232	0	0	0	0	0	0	0	0	0	0	0	0	0	0	0	0	0	0	0	0	0	0	0	0	0	0	0	0	0	0	0	0	0	0	0	0	0	0	0	0	0	0	0	0	0	0	0	0	0
233	0	0	0	0	0	0	0	0	0	0	0	0	0	0	0	0	0	0	0	0	0	0	0	0	0	0	0	0	0	0	0	0	0	0	0	0	0	0	0	0	0	0	0	0	0	0	0	0	0
234	0	0	0	0	0	0	0	0	0	0	0	0	0	0	0	0	0	0	0	0	0	0	0	0	0	0	0	0	0	0	0	0	0	0	0	0	0	0	0	0	0	0	0	0	0	0	0	0	0
235	0	0	0	0	0	0	0	0	0	0	0	0	0	0	0	0	0	0	0	0	0	0	0	0	0	0	0	0	0	0	0	0	0	0	0	0	0	0	0	0	0	0	0	0	0	0	0	0	0
236	0	0	0	0	0	0	0	0	0	0	0	0	0	0	0	0	0	0	0	0	0	0	0	0	0	0	0	0	0	0	0	0	0	0	0	0	0	0	0	0	0	0	0	0	0	0	0	0	0
237	0	0	0	0	0	0	0	0	0	0	0	0	0	0	0	0	0	0	0	0	0	0	0	0	0	0	0	0	0	0	0	0	0	0	0	0	0	0	0	0	0	0	0	0	0	0	0	0	0
238	0	0	0	0	0	0	0	0	0	0	0	0	0	0	0	0	0	0	0	0	0	0	0	0	0	0	0	0	0	0	0	0	0	0	0	0	0	0	0	0	0	0	0	0	0	0	0	0	0
239	0	0	0	0	0	0	0	0	0	0	0	0	0	0	0	0	0	0	0	0	0	0	0	0	0	0	0	0	0	0	0	0	0	0	0	0	0	0	0	0	0	0	0	0	0	0	0	0	0
240	0	0	0	0	0	0	0	0	0	0	0	0	0	0	0	0	0	0	0	0	0	0	0	0	0	0	0	0	0	0	0	0	0	0	0	0	0	0	0	0	0	0	0	0	0	0	0	0	0
241	0	0	0	0	0	0	0	0	0	0	0	0	0	0	0	0	0	0	0	0	0	0	0	0	0	0	0	0	0	0	0	0	0	0	0	0	0	0	0	0	0	0	0	0	0	0	0	0	0
242	0	0	0	0	0	0	0	0	0	0	0	0	0	0	0	0	0	0	0	0	0	0	0	0	0	0	0	0	0	0	0	0	0	0	0	0	0	0	0	0	0	0	0	0	0	0	0	0	0
243	0	0	0	0	0	0	0	0	0	0	0	0	0	0	0	0	0	0	0	0	0	0	0	0	0	0	0	0	0	0	0	0	0	0	0	0	0	0	0	0	0	0	0	0	0	0	0	0	0
244	0	0	0	0	0	0	0	0	0	0	0	0	0	0	0	0	0	0	0	0	0	0	0	0	0	0	0	0	0	0	0	0	0	0	0	0	0	0	0	0	0	0	0	0	0	0	0	0	0
245	0	0	0	0	0	0	0	0	0	0	0	0	0	0	0	0	0	0	0	0	0	0	0	0	0	0	0	0	0	0	0	0	0	0	0	0	0	0	0	0	0	0	0	0	0	0	0	0	0
246	0	0	0	0	0	0	0	0	0	0	0	0	0	0	0	0	0	0	0	0	0	0	0	0	0	0	0	0	0	0	0	0	0	0	0	0	0	0	0	0	0	0	0	0	0	0	0	0	0
247	0	0	0	0	0	0	0	0	0	0	0	0	0	0	0	0	0	0	0	0	0	0	0	0	0	0	0	0	0	0	0	0	0	0	0	0	0	0	0	0	0	0	0	0	0	0	0	0	0
248	0	0	0	0	0	0	0	0	0	0	0	0	0	0	0	0	0	0	0	0	0	0	0	0	0	0	0	0	0	0	0	0	0	0	0	0	0	0	0	0	0	0	0	0	0	0	0	0	0
249	0	0	0	0	0	0	0	0	0	0	0	0	0	0	0	0	0	0	0	0	0	0	0	0	0	0	0	0	0	0	0	0	0	0	0	0	0	0	0	0	0	0	0	0	0	0	0	0	0
250	0	0	0	0	0	0	0	0	0	0	0	0	0	0	0	0	0	0	0	0	0	0	0	0	0	0	0	0	0	0	0	0	0	0	0	0	0	0	0	0	0	0	0	0	0	0	0	0	0
251	0	0	0	0	0	0	0	0	0	0	0	0	0	0	0	0	0	0	0	0	0	0	0	0	0	0	0	0	0	0	0	0	0	0	0	0	0	0	0	0	0	0	0	0	0	0	0	0	0
252	0	0	0	0	0	0	0	0	0	0	0	0	0	0	0	0	0	0	0	0	0	0	0	0	0	0	0	0	0	0	0	0	0	0	0	0	0	0	0	0	0	0	0	0	0	0	0	0	0
253	0	0	0	0	0	0	0	0	0	0	0	0	0	0	0	0	0	0	0	0	0	0	0	0	0	0	0	0	0	0	0	0	0	0	0	0	0	0	0	0	0	0	0	0	0	0	0	0	0
254	0	0	0	0	0	0	0	0	0	0	0	0	0	0	0	0	0	0	0	0	0	0	0	0	0	0	0	0	0	0	0	0	0	0	0	0	0	0	0	0	0	0	0	0	0	0	0	0	0
255	0	0	0	0	0	0	0	0	0	0	0	0	0	0	0	0	0	0	0	0	0	0	0	0	0	0	0	0	0	0	0	0	0	0	0	0	0	0	0	0	0	0	0	0	0	0	0	0	0
256	0	0	0	0	0	0	0	0	0	0	0	0	0	0	0	0	0	0	0	0	0	0	0	0	0	0	0	0	0	0	0	0	0	0	0	0	0	0	0	0	0	0	0	0	0	0	0	0	0
257	0	0	0	0	0	0	0	0	0	0	0	0	0	0	0	0	0	0	0	0	0	0	0	0	0	0	0	0	0	0	0	0	0	0	0	0	0	0	0	0	0	0	0	0	0	0	0	0	0
258	0	0	0	0	0	0	0	0	0	0	0	0	0	0	0	0	0	0	0	0	0	0	0	0	0	0	0	0	0	0	0	0	0	0	0	0	0	0	0	0	0	0	0	0	0	0	0	0	0
259	0	0	0	0	0	0	0	0	0	0	0	0	0	0	0	0	0	0	0	0	0	0	0	0	0	0	0	0	0	0	0	0	0	0	0	0	0	0	0	0	0	0	0	0	0	0	0	0	0
260	0	0	0	0	0	0	0	0	0	0	0	0	0	0	0	0	0	0	0	0	0	0	0	0	0	0	0	0	0	0	0	0	0	0	0	0	0	0	0	0	0	0	0	0	0	0	0	0	0
261	0	0	0	0	0	0	0	0	0	0	0	0	0	0	0	0	0	0	0	0	0	0	0	0	0	0	0	0	0	0	0	0	0	0	0	0	0	0	0	0	0	0	0	0	0	0	0	0	0
262	0	0	0	0	0	0	0	0	0	0	0	0	0	0	0	0	0	0	0	0	0	0	0	0	0	0	0	0	0	0	0	0	0	0	0	0	0	0	0	0	0	0	0	0	0	0	0	0	0
263	0	0	0	0	0	0	0	0	0	0	0	0	0	0	0	0	0	0	0	0	0	0	0	0	0	0	0	0	0	0	0	0	0	0	0	0	0	0	0	0	0	0	0	0	0	0	0	0	0
264	0	0	0	0	0	0	0	0	0	0	0	0	0	0	0	0	0	0	0	0	0	0	0	0	0	0	0	0	0	0	0	0	0	0	0	0	0	0	0	0	0	0	0	0	0	0	0	0	0
265	0	0	0	0	0	0	0	0	0	0	0	0	0	0	0	0	0	0	0	0	0	0	0	0	0	0	0	0	0	0	0	0	0	0	0	0	0	0	0	0	0	0	0	0	0	0	0	0	0
266	0	0	0	0	0	0	0	0	0	0	0	0	0	0	0	0	0	0	0	0	0	0	0	0	0	0	0	0	0	0	0	0	0	0	0	0	0	0	0	0	0	0	0	0	0	0	0	0	0
267	0	0	0	0	0	0	0	0	0	0	0	0	0	0	0	0	0	0	0	0	0	0	0	0	0	0	0	0	0	0	0	0	0	0	0	0	0	0	0	0	0	0	0	0	0	0	0	0	0
268	0	0	0	0	0	0	0	0	0	0	0	0	0	0	0	0	0	0	0	0	0	0	0	0	0	0	0	0	0	0	0	0	0	0	0	0	0	0	0	0	0	0	0	0	0	0	0	0	0
269	0	0	0	0	0	0	0	0	0	0	0	0	0	0	0	0	0	0	0	0	0	0	0	0	0	0	0	0	0	0	0	0	0	0	0	0	0	0	0	0	0	0	0	0	0	0	0	0	0
270	0	0	0	0	0	0	0	0	0	0	0	0	0	0	0	0	0	0	0	0	0	0	0	0	0	0	0	0	0	0	0	0	0	0	0	0	0	0	0	0	0	0	0	0	0	0	0	0	0
271	0	0	0	0	0	0	0	0	0	0	0	0	0	0	0	0	0	0	0	0	0	0	0	0	0	0	0	0	0	0	0	0	0	0	0	0	0	0	0	0	0	0	0	0	0	0	0	0	0
272	0	0	0	0	0	0	0	0	0	0	0	0	0	0	0	0	0	0	0	0	0	0	0	0	0	0	0	0	0	0	0	0	0	0	0	0	0	0	0	0	0	0	0	0	0	0	0	0	0
273	0	0	0	0	0	0	0	0	0	0	0	0	0	0	0	0	0	0	0	0	0	0	0	0	0	0	0	0	0	0	0	0	0	0	0	0	0	0	0	0	0	0	0	0	0	0	0	0	0
274	0	0	0	0	0	0	0	0	0	0	0	0	0	0	0	0	0	0	0	0	0	0	0	0	0	0	0	0	0	0	1	0	0	1	0	0	0	0	0	0	0	0	0	0	1	0	0	0	0
275	0	0	0	0	0	0	0	0	0	0	0	0	0	0	0	0	0	0	0	0	0	0	0	0	0	0	0	0	0	0	0	0	0	0	0	0	0	0	0	0	0	0	0	0	0	0	0	0	0
276	0	0	0	0	0	0	0	0	0	0	0	0	0	0	0	0	0	0	0	0	0	0	0	0	0	0	0	0	0	0	0	0	0	0	0	0	0	0	0	0	0	0	0	0	0	0	0	0	0
277	0	0	0	0	0	0	0	0	0	0	0	0	0	0	0	0	0	0	0	0	0	0	0	0	0	0	0	0	0	0	0	0	0	0	0	0	0	0	0	0	0	0	0	0	0	0	0	0	0
278	0	0	0	0	0	0	0	0	0	0	0	0	0	0	0	0	0	0	0	0	0	0	0	0	0	0	0	0	0	0	0	0	0	0	0	0	0	0	0	0	0	0	0	0	0	0	0	0	0
279	0	0	0	0	0	0	0	0	0	0	0	0	0	0	0	0	0	0	0	0	0	0	0	0	0	0	0	0	0	0	0	0	0	0	0	0	0	0	0	0	0	0	0	0	0	0	0	0	0
280	0	0	0	0	0	0	0	0	0	0	0	0	0	0	0	0	0	0	0	0	0	0	0	0	0	0	0	0	0	0	0	0	0	0	0	0	0	0	0	0	0	0	0	0	0	0	0	0	0
281	0	0	0	0	0	0	0	0	0	0	0	0	0	0	0	0	0	0	0	0	0	0	0	0	0	0	0	0	0	0	0	0	0	0	0	0	0	0	0	0	0	0	0	0	0	0	0	0	0
282	0	0	0	0	0	0	0	0	0	0	0	0	0	0	0	0	0	0	0	0	0	0	0	0	0	0	0	0	0	0	0	0	0	0	0	0	0	0	0	0	0	0	0	0	0	0	0	0	0
283	0	0	0	0	0	0	0	0	0	0	0	0	0	0	0	0	0	0	0	0	0	0	0	0	0	0	0	0	0	0	0	0	0	0	0	0	0	0	0	0	0	0	0	0	0	0	0	0	0
284	0	0	0	0	0	0	0	0	0	0	0	0	0	0	0	0	0	0	0	0	0	0	0	0	0	0	0	0	0	0	0	0	0	0	0	0	0	0	0	0	0	0	0	0	0	0	0	0	0
285	0	0	0	0	0	0	0	0	0	0	0	0	0	0	0	0	0	0	0	0	0	0	0	0	0	0	0	0	0	0	0	0	0	0	0	0	0	0	0	0	0	0	0	0	0	0	0	0	0
286	0	0	0	0	0	0	0	0	0	0	0	0	0	0	0	0	0	0	0	0	0	0	0	0	0	0	0	0	0	0	0	0	0	0	0	0	0	0	0	0	0	0	0	0	0	0	0	0	0
287	0	0	0	0	0	0	0	0	0	0	0	0	0	0	0	0	0	0	0	0	0	0	0	0	0	0	0	0	0	0	0	0	0	0	0	0	0	0	0	0	0	0	0	0	0	0	0	0	0
288	0	0	0	0	0	0	0	0	0	0	0	0	0	0	0	0	0	0	0	0	0	0	0	0	0	0	0	0	0	0	0	0	0	0	0	0	0	0	0	0	0	0	0	0	0	0	0	0	0
289	0	0	0	0	0	0	0	0	0	0	0	0	0	0	0	0	0	0	0	0	0	0	0	0	0	0	0	0	0	0	0	0	0	0	0	0	0	0	0	0	0	0	0	0	0	0	0	0	0
290	0	0	0	0	0	0	0	0	0	0	0	0	0	0	0	0	0	0	0	0	0	0	0	0	0	0	0	0	0	0	0	0	0	0	0	0	0	0	0	0	0	0	0	0	0	0	0	0	0
291	0	0	0	0	0	0	0	0	0	0	0	0	0	0	0	0	0	0	0	0	0	0	1	0	0	0	0	0	1	0	0	0	0	0	0	0	0	0	0	0	0	0	0	0	0	1	0	0	0
292	0	0	0	0	0	0	0	0	0	0	0	0	0	0	0	0	0	0	0	0	0	0	0	0	0	0	0	0	0	0	0	0	0	0	0	0	0	0	0	0	0	0	0	0	0	0	0	0	0
293	0	0	0	0	0	0	0	0	0	0	0	0	0	0	0	0	0	0	0	0	0	0	0	0	0	0	0	0	0	0	0	0	0	0	0	0	0	0	0	0	0	0	0	0	0	0	0	0	0
294	0	0	0	0	0	0	0	0	0	0	0	0	0	0	0	0	0	0	0	0	0	0	0	0	0	0	0	0	0	0	0	0	0	0	0	0	0	0	0	0	0	0	0	0	0	0	0	0	0
295	0	0	0	0	0	0	0	0	0	0	0	0	0	0	0	0	0	0	0	0	0	0	0	0	0	0	0	0	0	0	0	0	0	0	0	0	0	0	0	0	0	0	0	0	0	0	0	0	1
296	0	0	0	0	0	0	0	0	0	0	0	0	0	0	0	0	0	0	0	0	0	0	0	0	0	0	0	0	0	0	0	0	0	0	0	0	0	0	0	0	0	0	0	0	0	0	0	0	0
297	0	0	0	0	0	0	0	0	0	0	0	0	0	0	0	0	0	0	0	0	0	0	0	0	0	0	0	0	0	0	0	0	0	0	0	0	0	0	0	0	0	0	0	0	0	0	0	0	0
298	0	0	0	0	0	0	0	0	0	0	0	0	0	0	0	0	0	0	0	0	0	0	0	0	0	0	0	0	0	0	0	0	0	0	0	0	0	0	0	0	0	0	0	0	0	0	0	0	0
299	0	0	0	0	0	0	0	0	0	0	0	0	0	0	0	0	0	0	0	0	0	0	0	0	0	0	0	0	0	0	0	0	0	0	0	0	0	0	0	0	0	0	0	0	0	0	0	0	0
300	0	0	0	0	0	0	0	0	0	0	0	0	0	0	0	0	0	0	0	0	0	0	0	0	0	0	0	0	0	0	0	0	0	0	0	0	0	0	0	0	0	0	0	0	0	0	0	0	0
301	0	0	0	0	0	0	0	0	0	0	0	0	0	0	0	0	0	0	0	0	0	0	0	0	0	0	0	0	0	0	0	0	0	0	0	0	0	0	0	0	0	0	0	0	0	0	0	0	0
302	0	0	0	0	0	0	0	0	0	0	0	0	0	0	0	0	0	0	0	0	0	0	0	0	0	0	0	0	0	0	0	0	0	0	0	0	0	0	0	0	0	0	0	0	0	0	0	0	0
303	0	0	0	0	0	0	0	0	0	0	0	0	0	0	0	0	0	0	0	0	0	0	0	0	0	0	0	0	0	0	0	0	0	0	0	0	0	0	0	0	0	0	0	0	0	0	0	0	0
304	0	0	0	0	0	0	0	0	0	0	0	0	0	0	0	0	0	0	0	0	0	0	0	0	0	0	0	0	0	0	0	0	0	0	0	0	0	0	0	0	0	0	0	0	0	0	0	0	0
305	0	0	0	0	0	0	0	0	0	0	0	0	0	0	0	0	0	0	0	0	0	0	0	0	0	0	0	0	0	0	0	0	0	0	0	0	0	0	0	0	0	0	0	0	0	0	0	0	0
306	0	0	0	0	0	0	0	0	0	0	0	0	0	0	0	0	0	0	0	0	0	0	0	0	0	0	0	0	0	0	0	0	0	0	0	0	0	0	0	0	0	0	0	0	0	0	0	0	0
307	0	0	0	0	0	0	0	0	0	0	0	0	0	0	0	0	0	0	0	0	0	0	0	1	0	0	0	0	0	0	0	0	0	0	0	0	0	0	0	0	0	0	0	0	0	0	0	0	0
308	0	0	0	0	0	0	0	0	0	0	0	0	0	0	0	0	0	0	0	0	0	0	0	0	0	0	0	0	0	0	0	0	0	0	0	0	0	0	0	0	0	0	0	0	0	0	0	0	0
309	0	0	0	0	0	0	0	0	0	0	0	0	0	0	0	0	0	0	0	0	0	0	0	0	0	0	0	0	0	0	0	0	0	0	0	0	0	0	0	0	0	0	0	0	0	0	0	0	0
310	0	0	0	0	0	0	0	0	0	0	0	0	0	0	0	0	0	0	0	0	0	0	0	0	0	0	0	0	0	0	0	0	0	0	0	0	0	0	0	0	0	0	0	0	0	0	0	0	0
311	0	0	0	0	0	0	1	0	0	0	0	0	0	0	0	0	0	0	0	0	0	0	0	0	0	0	0	0	0	0	0	0	0	0	0	0	0	0	0	0	0	0	0	0	0	0	0	0	0
312	0	0	0	0	0	0	0	0	0	0	0	0	0	0	0	0	0	0	0	0	0	0	0	0	0	0	0	0	0	0	0	0	0	0	0	0	0	0	0	0	0	0	0	0	0	0	0	0	0
313	0	0	0	0	0	0	0	0	0	0	0	0	0	0	0	0	0	0	0	0	0	0	0	0	0	0	0	0	0	0	0	0	0	0	0	0	0	0	0	0	0	0	0	0	0	0	0	0	0
314	0	0	0	0	0	0	0	0	0	0	0	0	0	0	0	0	0	0	0	0	0	0	0	0	0	0	0	0	0	0	0	0	0	0	0	0	0	0	0	0	0	0	0	0	0	0	0	0	0
315	0	0	0	0	0	0	0	0	0	0	0	0	0	0	0	0	0	0	0	0	0	0	0	0	0	0	0	0	0	0	0	0	0	0	0	0	0	0	0	0	0	0	0	0	0	0	0	0	0
316	0	0	0	0	0	0	0	0	0	0	0	0	0	0	0	0	0	0	0	0	0	0	0	0	0	0	0	0	0	0	0	0	0	0	0	0	0	0	0	0	0	0	0	0	0	0	0	0	0
317	0	0	0	0	0	0	0	0	0	0	0	0	0	0	0	0	0	0	0	0	0	0	0	0	0	0	0	0	0	0	0	0	0	0	0	0	0	0	0	0	0	0	0	0	0	0	0	0	0
318	0	0	0	0	0	0	0	0	0	0	0	0	0	0	0	0	0	0	0	0	0	0	0	0	0	0	0	0	0	0	0	0	0	0	0	0	0	0	0	0	0	0	0	0	0	0	0	0	0
319	0	0	0	0	0	0	0	0	0	0	0	0	0	0	0	0	0	0	0	0	0	0	0	0	0	0	0	0	0	0	0	0	0	0	0	0	0	0	0	0	0	0	0	0	0	0	0	0	0
320	0	0	0	0	0	0	0	0	0	0	0	0	0	0	0	0	0	0	0	0	0	0	0	0	0	0	0	0	0	0	0	0	0	0	0	0	0	0	0	0	0	0	0	0	0	0	0	0	0
321	0	0	0	0	0	0	0	0	0	0	0	0	0	0	0	0	0	0	0	0	0	0	0	0	0	0	0	0	0	0	0	0	0	0	0	0	0	0	0	0	0	0	0	0	0	0	0	0	0
322	0	0	0	0	0	0	0	0	0	0	0	0	0	0	0	0	0	0	0	0	0	0	0	0	0	0	0	0	0	0	0	0	0	0	0	0	0	0	0	0	0	0	0	0	0	0	0	0	0
323	0	0	0	0	0	0	0	0	0	0	0	0	0	0	0	0	0	0	0	0	0	0	0	0	0	0	0	0	0	0	0	0	0	0	0	0	0	0	0	0	0	0	0	0	0	0	0	0	0
324	0	0	0	0	0	0	0	0	0	0	0	0	0	0	0	0	0	0	0	0	0	0	0	0	0	0	0	0	0	0	0	0	0	0	0	0	0	0	0	0	0	0	0	0	0	0	0	0	0
325	0	0	0	0	0	0	0	0	0	0	0	0	0	0	0	0	0	0	0	0	0	0	0	0	0	0	0	0	0	0	0	0	0	0	0	0	0	0	0	0	0	0	0	0	0	0	0	0	0
326	0	0	0	0	0	0	0	0	0	0	0	0	0	0	0	0	0	0	0	0	0	0	0	0	0	0	0	0	0	0	0	0	0	0	0	0	0	0	0	0	0	0	0	0	0	0	0	0	0
327	0	0	0	0	0	0	0	0	0	0	0	0	0	0	0	0	0	0	0	0	0	0	0	0	0	0	0	0	0	0	0	0	0	0	0	0	0	0	0	0	0	0	0	0	0	0	0	0	0
328	0	0	0	0	0	0	0	0	0	0	0	0	0	0	0	0	0	0	0	0	0	0	0	0	0	0	0	0	0	0	0	0	0	0	0	0	0	0	0	0	0	0	0	0	0	0	0	0	0
329	0	0	0	0	0	0	0	0	0	0	0	0	0	0	0	0	0	0	0	0	0	0	0	0	0	0	0	0	0	0	0	0	0	0	0	0	0	0	0	0	0	0	0	0	0	0	0	0	0
330	0	0	0	0	0	0	0	0	0	0	0	0	0	0	0	0	0	0	0	0	0	0	0	0	0	0	0	0	0	0	0	0	0	0	0	0	0	0	0	0	0	0	0	0	0	0	0	0	0
331	0	0	0	0	0	0	0	0	0	0	0	0	0	0	0	0	0	0	0	0	0	0	0	0	0	0	0	0	0	0	0	0	0	0	0	0	0	0	0	0	0	0	0	0	0	0	0	0	0
332	0	0	0	0	0	0	0	0	0	0	0	0	0	0	0	0	0	0	0	0	0	0	0	0	0	0	0	0	0	0	0	0	0	0	0	0	0	0	0	0	0	0	0	0	0	0	0	0	0
333	0	0	0	0	0	0	0	0	0	0	0	0	0	0	0	0	0	0	0	0	0	0	0	0	0	0	0	0	0	0	0	0	0	0	0	0	0	0	0	0	0	0	0	0	0	0	0	0	0
334	0	0	0	0	0	0	0	0	0	0	1	0	0	0	0	0	0	0	0	0	0	0	0	0	0	0	0	0	0	0	0	0	0	0	0	0	0	0	0	0	0	0	0	0	0	0	0	0	0
335	0	0	0	0	0	0	0	0	0	0	0	0	0	0	0	0	0	0	0	0	0	0	0	0	0	0	0	0	0	0	0	0	0	0	0	0	0	0	0	0	0	0	0	0	0	0	0	0	0
336	0	0	0	0	0	0	0	0	0	0	0	0	0	0	0	0	0	0	0	0	0	0	0	0	0	0	0	0	0	0	0	0	0	0	0	0	0	0	0	0	0	0	0	0	0	0	0	0	0
337	0	0	0	0	0	0	0	0	0	0	0	0	0	0	0	0	0	0	0	0	0	0	0	0	0	0	0	0	0	0	0	0	0	0	0	0	0	0	0	0	0	0	0	0	0	0	0	0	0
338	0	0	0	0	0	0	0	0	0	0	0	0	0	0	0	0	0	0	0	0	0	0	0	0	0	0	0	0	0	0	0	0	0	0	0	0	0	0	0	0	0	0	0	0	0	0	0	0	0
339	0	0	0	0	0	0	0	0	0	0	0	0	0	0	0	0	0	0	0	0	0	0	0	0	0	0	0	0	0	0	0	0	0	0	0	0	0	0	0	0	0	0	0	0	0	0	0	0	0
340	0	0	0	0	0	0	0	0	0	0	0	0	0	0	0	0	0	0	0	0	0	0	0	0	0	0	0	0	0	0	0	0	0	0	0	0	0	0	0	0	0	0	0	0	0	0	0	0	0
341	0	0	0	0	0	0	0	0	0	0	0	0	0	0	0	0	0	0	0	0	0	0	0	0	0	0	0	0	0	0	0	0	0	0	0	0	0	0	0	0	0	0	0	0	0	0	0	0	0
342	0	0	0	0	0	0	0	0	0	0	0	0	0	0	0	0	0	0	0	0	0	0	0	0	0	0	0	0	0	0	0	0	0	0	0	0	0	0	0	0	0	0	0	0	0	0	0	0	0
343	0	0	0	0	0	0	0	0	0	0	0	0	0	0	0	0	0	0	0	0	0	0	0	0	0	0	0	0	0	0	0	0	0	0	0	0	0	0	0	0	0	0	0	0	0	0	0	0	0
344	0	0	0	0	0	0	0	0	0	0	0	0	0	0	0	0	0	0	0	0	0	0	0	0	0	0	0	0	0	0	0	0	0	0	0	0	0	0	0	0	0	0	0	0	0	0	0	0	0
345	0	0	0	0	0	0	0	0	0	0	0	0	0	0	0	0	0	0	0	0	0	0	0	0	0	0	0	0	0	0	0	0	0	0	0	0	0	0	0	0	0	0	0	0	0	0	0	0	0
346	0	0	0	0	0	0	0	0	0	0	0	0	0	0	0	0	0	0	0	0	0	0	0	0	0	0	0	0	0	0	0	0	0	0	0	0	0	0	0	0	0	0	0	0	0	0	0	0	0
347	0	0	0	0	0	0	0	0	0	0	0	0	0	0	0	0	0	0	0	0	0	0	0	0	0	0	0	0	0	0	0	0	0	0	0	0	0	0	0	0	0	0	0	0	0	0	0	0	0
348	0	0	0	0	0	0	0	0	0	0	0	0	0	0	0	0	0	0	0	0	0	0	0	0	0	0	0	0	0	0	0	0	0	0	0	0	0	0	0	0	0	0	0	0	0	0	0	0	0
349	0	0	0	0	1	0	0	0	0	0	0	0	0	0	0	0	0	0	0	0	0	0	0	0	0	0	0	0	0	0	0	0	0	0	0	0	0	0	0	0	0	0	0	0	0	0	0	0	0
350	0	0	0	0	0	0	0	0	0	0	0	0	0	0	0	0	0	0	0	0	0	0	0	0	0	0	0	0	0	0	0	0	0	0	0	0	0	0	0	0	0	0	0	0	0	0	0	0	0
351	0	0	0	0	0	0	0	0	0	0	0	0	0	0	0	0	0	0	0	0	0	0	0	0	0	0	0	0	0	0	0	0	0	0	0	0	0	0	0	0	0	0	0	0	0	0	0	0	0
352	0	0	0	0	0	0	0	0	0	0	0	0	0	0	0	0	0	0	0	0	0	0	0	0	0	0	0	0	0	0	0	0	0	0	0	0	0	0	0	0	0	0	0	0	0	0	0	0	0
353	0	0	0	0	0	0	0	0	0	0	0	0	0	0	0	0	0	0	0	0	0	0	0	0	0	0	0	0	0	0	0	0	0	0	0	0	0	0	0	0	0	0	0	0	0	0	0	0	0
354	0	0	0	0	0	0	0	0	0	0	0	0	0	0	0	0	0	0	0	0	0	0	0	0	0	0	0	0	0	0	0	0	0	0	0	0	0	0	0	0	0	0	0	0	0	0	0	0	0
355	0	0	0	0	0	0	0	0	0	0	0	0	0	0	0	0	0	0	0	0	0	0	0	0	0	0	0	0	0	0	0	0	0	0	0	0	0	0	0	0	0	0	0	0	0	0	0	0	0
356	0	0	0	0	0	0	0	0	0	0	0	0	0	0	0	0	0	0	0	0	0	0	0	0	0	0	0	0	0	0	0	0	0	0	0	0	0	0	0	0	0	0	0	0	0	0	0	0	0
357	0	0	0	0	0	0	0	0	0	0	0	0	0	0	0	0	0	0	0	0	0	0	0	0	0	0	0	0	0	0	0	0	0	0	0	0	0	0	0	0	0	0	0	0	0	0	0	0	0
358	0	0	0	0	0	0	0	0	0	0	0	0	0	0	0	0	0	0	0	0	0	0	0	0	0	0	0	0	0	0	0	0	0	0	0	0	0	0	0	0	0	0	0	0	0	0	0	0	0
359	0	0	0	0	0	0	0	0	0	0	0	0	0	0	0	0	0	0	0	0	0	0	0	0	0	0	0	0	0	0	0	0	0	0	0	0	0	0	0	0	0	0	0	0	0	0	0	0	0
360	0	0	0	0	0	0	0	0	0	0	0	0	0	0	0	0	0	0	0	0	0	0	0	0	0	0	0	0	0	0	0	0	0	0	0	0	0	0	0	0	0	0	0	0	0	0	0	0	0
361	0	0	0	0	0	0	0	0	0	0	0	0	0	0	0	0	0	0	0	0	0	0	0	0	0	0	0	0	0	0	0	0	0	0	0	0	0	0	0	0	0	0	0	0	0	0	0	0	0
362	0	0	0	0	0	0	0	0	0	0	0	0	0	0	0	0	0	0	0	0	0	0	0	0	0	0	0	0	0	0	0	0	0	0	0	0	0	0	0	0	0	0	0	0	0	0	0	0	0
363	0	0	0	0	0	0	0	0	0	0	0	0	0	0	0	0	0	0	0	0	0	0	0	0	0	0	0	0	0	0	0	0	0	0	0	0	0	0	0	0	0	0	0	0	0	0	0	0	0
364	0	0	0	0	0	0	0	0	0	0	0	0	0	0	0	0	0	0	0	0	0	0	0	0	0	0	0	0	0	0	0	0	0	0	0	0	0	0	0	0	0	0	0	0	0	0	0	0	0
365	0	0	0	0	0	0	0	0	0	0	0	0	0	0	0	0	0	0	0	0	0	0	0	0	0	0	0	0	0	0	0	0	0	0	0	0	0	0	0	0	0	0	0	0	0	0	0	0	0
366	0	0	0	0	0	0	0	0	0	0	0	0	0	0	0	0	0	0	0	0	0	0	0	0	0	0	0	0	0	0	0	0	0	0	0	0	0	0	0	0	0	0	0	0	0	0	0	0	0
367	0	0	0	0	0	0	0	0	0	0	0	0	0	0	0	0	0	0	0	0	0	0	0	0	0	0	0	0	0	0	0	0	0	0	0	0	0	0	0	0	0	0	0	0	0	0	0	0	0
368	0	0	0	0	0	0	0	0	0	0	0	0	0	0	0	0	0	0	0	0	0	0	0	0	0	0	0	0	0	0	0	0	0	0	0	0	0	0	0	0	0	0	0	0	0	0	0	0	0
369	0	0	0	0	0	0	0	0	0	0	0	0	0	0	0	0	0	0	0	0	0	0	0	0	0	0	0	0	0	0	0	0	0	0	0	0	0	0	0	0	0	0	0	0	0	0	0	0	0
370	0	0	0	0	0	0	0	0	0	0	0	0	0	0	0	0	0	0	0	0	0	0	0	0	0	0	0	0	0	0	0	0	0	0	0	0	0	0	0	0	0	0	0	0	0	0	0	0	0
371	0	0	0	0	0	0	0	0	0	0	0	0	0	0	0	0	0	0	0	0	0	0	0	0	0	0	0	0	0	0	0	0	0	0	0	0	0	0	0	0	0	0	0	0	0	0	0	0	0
372	0	0	0	0	0	0	0	0	0	0	0	0	0	0	0	0	0	0	0	0	0	0	0	0	0	0	0	0	0	0	0	0	0	0	0	0	0	0	0	0	0	0	0	0	0	0	0	0	0
373	0	0	0	0	0	0	0	0	0	0	0	0	0	0	0	0	0	0	0	0	0	0	0	0	0	0	0	0	0	0	0	0	0	0	0	0	0	0	0	0	0	0	0	0	1	0	0	0	0
374	0	0	0	0	0	0	0	0	0	0	0	0	0	0	0	0	0	0	0	0	0	0	0	0	0	0	0	0	0	0	0	0	0	0	0	0	0	0	0	0	0	0	0	0	0	0	0	0	0
375	0	0	0	0	0	0	0	0	0	0	0	0	0	0	0	0	0	0	0	0	0	0	0	0	0	0	0	0	0	0	0	0	0	0	0	0	0	0	0	0	0	0	0	0	0	0	0	0	0
376	0	0	0	0	0	0	0	0	0	0	0	0	0	0	0	0	0	0	0	0	0	0	0	0	0	0	0	0	0	0	0	0	0	0	0	0	0	0	0	0	0	0	0	0	0	0	0	0	0
377	0	0	0	0	0	0	0	0	0	0	0	0	0	0	0	0	0	0	0	0	0	0	0	0	0	0	0	0	0	0	0	0	0	0	0	0	0	0	0	0	0	0	0	0	0	0	0	0	0
378	0	0	0	0	0	0	0	0	0	0	0	0	0	0	0	0	0	0	0	0	0	0	0	0	0	0	0	0	0	0	0	0	0	0	0	0	0	0	0	0	0	0	0	0	0	0	0	0	0
379	0	0	0	0	0	0	0	0	0	0	0	0	0	0	0	0	0	0	0	0	0	0	0	0	0	0	0	0	0	0	0	0	0	0	0	0	0	0	0	0	0	0	0	0	0	0	0	0	0
380	0	0	0	0	0	0	0	0	0	0	0	0	0	0	0	0	0	0	0	0	0	0	0	0	0	0	0	0	0	0	0	0	0	0	0	0	0	0	0	0	0	0	0	0	0	0	0	0	0
381	0	0	0	0	0	0	0	0	0	0	0	0	0	0	0	0	0	0	0	0	0	0	0	0	0	0	0	0	0	0	0	0	0	0	0	0	0	0	0	0	0	0	0	0	0	0	0	0	0
382	0	0	0	0	0	0	0	0	0	0	0	0	0	0	0	0	0	0	0	0	0	0	0	0	0	0	0	0	0	0	0	0	0	0	0	0	0	0	0	0	0	0	0	0	0	0	0	0	0
383	0	0	0	0	0	0	0	0	0	0	0	0	0	0	0	0	0	0	0	0	0	0	0	0	0	0	0	0	0	0	0	0	0	0	0	0	0	0	0	0	0	0	0	0	0	0	0	0	0
384	0	0	0	0	0	0	0	0	0	0	0	0	0	0	0	0	0	0	0	0	0	0	0	0	0	0	0	0	0	0	0	0	0	0	0	0	0	0	0	0	0	0	0	0	0	0	0	0	0
385	0	0	0	0	0	0	0	0	0	0	0	0	0	0	0	0	0	0	0	0	0	0	0	0	0	0	0	0	0	0	0	0	0	0	0	0	0	0	0	0	0	0	0	0	0	0	0	0	0
386	0	0	0	0	0	0	0	0	0	0	0	0	0	0	0	0	0	0	0	0	0	0	0	0	0	0	0	0	0	0	0	0	0	0	0	0	0	0	0	0	0	0	0	0	0	0	0	0	0
387	0	0	0	0	0	0	0	0	0	0	0	0	0	0	0	0	0	0	0	0	0	0	0	0	0	0	0	0	0	0	0	0	0	0	0	0	0	0	0	0	0	0	0	0	0	0	0	0	0
388	0	0	0	0	0	0	0	0	0	0	0	0	0	0	0	0	0	0	0	0	0	0	0	0	0	0	0	0	0	0	0	0	0	0	0	0	0	0	0	0	0	0	0	0	0	0	0	0	0
389	0	0	0	0	0	0	0	0	0	0	0	0	0	0	0	0	0	0	0	0	0	0	0	0	0	0	0	0	0	0	0	0	0	0	0	0	0	0	0	0	0	0	0	0	0	0	0	0	0
390	0	0	0	0	0	0	0	0	0	0	0	0	0	0	0	0	0	0	0	0	0	0	0	0	0	0	0	0	0	0	0	0	0	0	0	0	0	0	0	0	0	0	0	0	0	0	0	0	0
391	0	0	0	0	0	0	0	0	0	0	0	0	0	0	0	0	0	0	0	0	0	0	0	0	0	0	0	0	0	0	0	0	0	0	0	0	0	0	0	0	0	0	0	0	0	0	0	0	0
392	0	0	0	0	0	0	0	0	0	0	0	0	0	0	0	0	0	0	0	0	0	0	0	0	0	0	0	0	0	0	0	0	0	0	0	0	0	0	0	0	0	0	0	0	0	0	0	0	0
393	0	0	0	0	0	0	0	0	0	0	0	0	0	0	0	0	0	0	0	0	0	0	0	0	0	0	0	0	0	0	0	0	0	0	0	0	0	0	0	0	0	0	0	0	0	0	0	0	0
394	0	0	0	0	0	0	0	0	0	0	0	0	0	0	0	0	0	0	0	0	0	0	0	0	0	0	0	0	0	0	0	0	0	0	0	0	0	0	0	0	0	0	0	0	0	0	0	0	0
395	0	0	0	0	0	0	0	0	0	0	0	0	0	0	0	0	0	0	0	0	0	0	0	0	0	0	0	0	0	0	0	0	0	0	0	0	0	0	0	0	0	0	0	0	0	0	0	0	0
396	0	0	0	0	0	0	0	0	0	0	0	0	0	0	0	0	0	0	0	0	0	0	0	0	0	0	0	0	0	0	0	0	0	0	0	0	0	0	0	0	0	0	0	0	0	0	0	0	0
397	0	0	0	0	0	0	0	0	0	0	0	0	0	0	0	0	0	0	0	0	0	0	0	0	0	0	0	0	0	0	0	0	0	0	0	0	0	0	0	0	0	0	0	0	0	0	0	0	0
398	0	0	0	0	0	0	0	0	0	0	0	0	0	0	0	0	0	0	0	0	0	0	0	0	0	0	0	0	0	0	0	0	0	0	0	0	0	0	0	0	0	0	0	0	0	0	0	0	0
399	0	0	0	0	0	0	1	0	0	0	0	0	0	0	0	0	0	0	0	0	0	0	0	0	0	0	0	0	0	0	0	0	0	0	0	0	0	0	0	0	0	0	0	0	0	0	0	0	0
400	0	0	0	0	0	0	0	0	0	0	0	0	0	0	0	0	0	0	0	0	0	0	0	0	0	0	0	0	0	0	0	0	0	0	0	0	0	0	0	0	0	0	0	0	0	0	0	0	0
401	0	0	0	0	0	0	0	0	0	0	0	0	0	0	0	0	0	0	0	0	0	0	0	0	0	0	0	0	0	0	0	0	0	0	0	0	0	0	0	0	0	0	0	0	0	0	0	0	0
402	0	0	0	0	0	0	0	0	0	0	0	0	0	0	0	0	0	0	0	0	0	0	0	0	0	0	0	0	0	0	0	0	0	0	0	0	0	0	0	0	0	0	0	0	0	0	0	0	0
403	0	0	0	0	0	0	0	0	0	0	0	0	0	0	0	0	0	0	0	0	0	0	0	0	0	0	0	0	0	0	0	0	0	0	0	0	0	0	0	0	0	0	0	0	0	0	0	0	0
404	0	0	0	0	0	0	0	0	0	0	0	0	0	0	0	0	0	0	0	0	0	0	0	0	0	0	0	0	0	0	0	0	0	0	0	0	0	0	0	0	0	0	0	0	0	0	0	0	0
405	0	0	0	0	0	0	0	0	0	0	0	0	0	0	0	0	0	0	0	0	0	0	0	0	0	0	0	0	0	0	0	0	0	0	0	0	0	0	0	0	0	0	0	0	0	0	0	0	0
406	0	0	0	0	0	0	0	0	0	0	0	0	0	0	0	0	0	0	0	0	0	0	0	0	0	0	0	0	0	0	0	0	0	0	0	0	0	0	0	0	0	0	0	0	0	0	0	0	0
407	0	0	0	0	0	0	0	0	0	0	0	0	0	0	0	0	0	0	0	0	0	0	0	0	0	0	0	0	0	0	0	0	0	0	0	0	0	0	0	0	0	0	0	0	0	0	0	0	0
408	0	0	0	0	0	0	0	0	0	0	0	0	0	0	0	0	0	0	0	0	0	0	0	0	0	0	0	0	0	0	0	0	0	0	0	0	0	0	0	0	0	0	0	0	0	0	0	0	0
409	0	0	0	0	0	0	0	0	0	0	0	0	0	0	0	0	0	0	0	0	0	0	0	0	0	0	0	0	0	0	0	0	0	0	0	0	0	0	0	0	0	0	0	0	0	0	0	0	0
410	0	0	0	0	0	0	0	0	0	0	0	0	0	0	0	0	0	0	0	0	0	0	0	0	0	0	0	0	0	0	0	0	0	0	0	0	0	0	0	0	0	0	0	0	0	0	0	0	0
411	0	0	0	0	0	0	0	0	0	0	0	0	0	0	0	0	0	0	0	0	0	0	0	0	0	0	0	0	0	0	0	0	0	0	0	0	0	0	0	0	0	0	0	0	0	0	0	0	0
412	0	0	0	0	0	0	0	0	0	0	0	0	0	0	0	0	0	0	0	0	0	0	0	0	0	0	0	0	0	0	0	0	0	0	0	0	0	0	0	0	0	0	0	0	0	0	0	0	0
413	0	0	0	0	0	0	0	0	0	0	0	0	0	0	0	0	0	0	0	0	0	0	0	0	0	0	0	0	0	0	0	0	0	0	0	0	0	0	0	0	0	0	0	0	0	0	0	0	0
414	0	0	0	0	0	0	0	0	0	0	0	0	0	0	0	0	0	0	0	0	0	0	0	0	0	0	0	0	0	0	0	0	0	0	0	0	0	0	0	0	0	0	0	0	0	0	0	0	0
415	0	0	0	0	0	0	0	0	0	0	0	0	0	0	0	0	0	0	0	0	0	0	0	0	0	0	0	0	0	0	0	0	0	0	0	0	0	0	0	0	0	0	0	0	0	0	0	0	0
416	0	0	0	0	0	0	0	0	0	0	0	0	0	0	0	0	0	0	0	0	0	0	0	0	0	0	0	0	0	0	0	0	0	0	0	0	0	0	0	0	0	0	0	0	0	0	0	0	0
417	0	0	0	0	0	0	0	0	0	0	0	0	0	0	0	0	0	0	0	0	0	0	0	0	0	0	0	0	0	0	0	0	0	0	0	0	0	0	0	0	0	0	0	0	0	0	0	0	0
418	0	0	0	0	0	0	0	0	0	0	0	0	0	0	0	0	0	0	0	0	0	0	0	0	0	0	0	0	0	0	0	0	0	0	0	0	0	0	0	0	0	0	0	0	0	0	0	0	0
419	0	0	0	0	0	0	0	0	0	0	0	0	0	0	0	0	0	0	0	0	0	0	0	0	0	0	0	0	0	0	0	0	0	0	1	0	0	0	0	0	0	0	0	0	0	0	0	0	0
420	0	0	0	0	0	0	0	0	0	0	0	0	0	0	0	0	0	0	0	0	0	0	0	0	0	0	0	0	0	0	0	0	0	0	0	0	0	0	0	0	0	0	0	0	0	0	0	0	0
421	0	0	0	0	0	0	0	0	0	0	0	0	0	0	0	0	0	0	0	0	0	0	0	0	0	0	0	0	0	0	0	0	0	0	0	0	0	0	0	0	0	0	0	0	0	0	0	0	0
422	0	0	0	0	0	0	0	0	0	0	0	0	0	0	0	0	0	0	0	0	0	0	0	0	0	0	0	0	0	0	0	0	0	0	0	0	0	0	0	0	0	0	0	0	0	0	0	0	0
423	0	0	0	0	0	0	0	0	0	0	0	0	0	0	0	0	0	0	0	0	0	0	0	0	0	0	0	0	0	0	0	0	0	0	0	0	0	0	0	0	0	0	0	0	0	0	0	0	0
424	0	0	0	0	0	0	0	0	0	0	0	0	0	0	0	0	0	0	0	0	0	0	0	0	0	0	0	0	0	0	0	0	0	0	0	0	0	0	0	0	0	0	0	0	0	0	0	0	0
425	0	0	0	0	0	0	0	0	0	0	0	0	0	0	0	0	0	0	0	0	0	0	0	0	0	0	0	0	0	0	0	0	0	0	0	0	0	0	0	0	0	0	0	0	0	0	0	0	0
426	0	0	0	0	0	0	0	0	0	0	0	0	0	0	0	0	0	0	0	0	0	0	0	0	0	0	0	0	0	0	0	0	0	0	0	0	0	0	0	0	0	0	0	0	0	0	0	0	0
427	0	0	0	0	0	0	0	0	0	0	0	0	0	0	0	0	0	0	0	0	0	0	0	0	0	0	0	0	0	0	0	0	0	0	0	0	0	0	0	0	0	0	0	0	0	0	0	0	0
428	0	0	0	0	0	0	0	0	0	0	0	0	0	0	0	0	0	0	0	0	0	0	0	0	0	0	0	0	0	0	0	0	0	0	0	0	0	0	0	0	0	0	0	0	0	0	0	0	0
429	0	0	0	0	0	0	0	0	0	0	0	0	0	0	0	0	0	0	0	0	0	0	0	0	0	0	0	0	0	0	0	0	0	0	0	0	0	0	0	0	0	0	0	0	0	0	0	0	0
430	0	0	0	0	0	0	0	0	0	0	0	0	0	0	0	0	0	0	0	0	0	0	0	0	0	0	0	0	0	0	0	0	0	0	0	0	0	0	0	0	0	0	0	0	0	0	0	0	0
431	0	0	0	0	0	0	0	0	0	0	0	0	0	0	0	0	0	0	0	0	0	0	0	0	0	0	0	0	0	0	0	0	0	0	0	0	0	0	0	0	0	0	0	0	0	0	0	0	0
432	0	0	0	0	0	0	0	0	0	0	0	0	0	0	0	0	0	0	0	0	0	0	0	0	0	0	0	0	0	0	0	0	0	0	0	0	0	0	0	0	0	0	0	0	0	0	0	0	0
433	0	0	0	0	0	0	0	0	0	0	0	0	0	0	0	0	0	0	0	0	0	0	0	0	0	0	0	0	0	0	0	0	0	0	0	0	0	0	0	0	0	0	0	0	0	0	0	0	0
434	0	0	0	0	0	0	0	0	0	0	0	0	0	0	0	0	0	0	0	0	0	0	0	0	0	0	0	0	0	0	0	0	0	0	0	0	0	0	0	0	0	0	0	0	0	0	0	0	0
435	0	0	0	0	0	0	0	0	0	0	0	0	0	0	0	0	0	0	0	0	0	0	0	0	0	0	0	0	0	0	0	0	0	0	0	0	0	0	0	0	0	0	0	0	0	0	0	0	0
436	0	0	0	0	0	0	0	0	0	0	0	0	0	0	0	0	0	0	0	0	0	0	0	0	0	0	0	0	0	0	0	0	0	0	0	0	0	0	0	0	0	0	0	0	0	0	0	0	0
437	0	0	0	0	0	0	0	0	0	0	0	0	0	0	0	0	0	0	0	0	0	0	0	0	0	0	0	0	0	0	0	0	0	0	0	0	0	0	0	0	0	0	0	0	0	0	0	0	0
438	0	0	0	0	0	0	0	0	0	0	0	0	0	0	0	0	0	0	0	0	0	0	0	0	0	0	0	0	0	0	0	0	0	0	0	0	0	0	0	0	0	0	0	0	0	0	0	0	0
439	0	0	0	0	0	0	0	0	0	0	0	0	0	0	0	0	0	0	0	0	0	0	0	0	0	0	0	0	0	0	0	0	0	0	0	0	0	0	0	0	0	0	0	0	0	0	0	0	0
440	0	0	0	0	0	0	0	0	0	0	0	0	0	0	0	0	0	0	0	0	0	0	0	0	0	0	0	0	0	0	0	0	0	0	0	0	0	0	0	0	0	0	0	0	0	0	0	0	0
441	0	0	0	0	0	0	0	0	0	0	0	0	0	0	0	0	0	0	0	0	0	0	0	0	0	0	0	0	0	0	0	0	0	0	0	0	0	0	0	0	0	0	0	0	0	0	0	0	0
442	0	0	0	0	0	0	0	0	0	0	0	0	0	0	0	0	0	0	0	0	0	0	0	0	0	0	0	0	0	0	0	0	0	0	0	0	0	0	0	0	0	0	0	0	0	0	0	0	0
443	0	0	0	0	0	0	0	0	0	0	0	0	0	0	0	0	0	0	0	0	0	0	0	0	0	0	0	0	0	0	0	0	0	0	0	0	0	0	0	0	0	0	0	0	0	0	0	0	0
444	0	0	0	0	0	0	0	0	0	0	0	0	0	0	0	0	0	0	0	0	0	0	0	0	0	0	0	0	0	0	0	0	0	0	0	0	0	0	0	0	0	0	0	0	0	0	0	0	0
445	0	0	0	0	0	0	0	0	0	0	0	0	0	0	0	0	0	0	0	0	0	0	0	0	0	0	0	0	0	0	0	0	0	0	0	0	0	0	0	0	0	0	0	0	0	0	0	0	0
446	0	0	0	0	0	0	0	0	0	0	0	0	0	0	0	0	0	0	0	0	0	0	0	0	0	0	0	0	0	0	0	0	0	0	0	0	0	0	0	0	0	0	0	0	0	0	0	0	0
447	0	0	0	0	0	0	0	0	0	0	0	0	0	0	0	0	0	0	0	0	0	0	0	0	0	0	0	0	0	0	0	0	0	0	0	0	1	0	0	0	0	0	0	0	0	0	0	0	0
448	0	0	0	0	0	0	0	0	0	0	0	0	0	0	0	0	0	0	0	0	0	0	0	0	0	0	0	0	0	0	0	0	0	0	0	0	0	0	0	0	0	0	0	0	0	0	0	0	0
449	0	0	0	0	0	0	0	0	0	0	0	0	0	0	0	0	0	0	0	0	0	0	0	0	0	0	0	0	0	0	0	0	0	0	0	0	0	0	0	0	0	0	0	0	0	0	0	0	0
450	0	0	0	0	0	0	0	0	0	0	0	0	0	0	0	0	0	0	0	0	0	0	0	0	0	0	0	0	0	0	0	0	0	0	0	0	0	0	0	0	0	0	0	0	0	0	0	0	0
451	0	0	0	0	0	0	0	0	0	0	0	0	0	0	0	0	0	0	0	0	0	0	0	0	0	0	0	0	0	0	0	0	0	0	0	0	0	0	0	0	0	0	0	0	0	0	0	0	0
452	0	0	0	0	0	0	0	0	0	0	0	0	0	0	0	0	0	0	0	0	0	0	0	0	0	0	0	0	0	0	0	0	0	0	0	0	0	0	0	0	0	0	0	0	0	0	0	0	0
453	0	0	0	0	0	0	0	0	0	0	0	0	0	0	0	0	0	0	0	0	0	0	0	0	0	0	0	0	0	0	0	0	0	0	0	0	0	0	0	0	0	0	0	0	0	0	0	0	0
454	0	0	0	0	0	0	0	0	0	0	0	0	0	0	0	0	0	0	0	0	0	0	0	0	0	0	0	0	0	0	0	0	0	0	0	0	0	0	0	0	0	0	0	0	0	0	0	0	0
455	0	0	0	0	0	0	0	0	0	0	0	0	0	0	0	0	0	0	0	0	0	0	0	0	0	0	0	0	1	0	0	0	0	0	0	0	0	0	0	0	0	0	0	0	0	0	0	0	0
456	0	0	0	0	0	0	0	0	0	0	0	0	0	0	0	0	0	0	0	0	0	0	0	0	0	0	0	0	0	0	0	0	0	0	0	0	0	0	0	0	0	0	0	0	0	0	0	0	0
457	0	0	0	0	0	0	0	0	0	0	0	0	0	0	0	0	0	0	0	0	0	0	0	0	0	0	0	0	0	0	0	0	0	0	0	0	0	0	0	0	0	0	0	0	0	0	0	0	0
458	0	0	0	0	0	0	0	0	0	0	0	0	0	0	0	0	0	0	0	0	0	0	0	0	0	0	0	0	0	0	0	0	0	0	0	0	0	0	0	0	0	0	0	0	0	0	0	0	0
459	0	0	0	0	0	0	0	0	0	0	0	0	0	0	0	0	0	0	0	0	0	0	0	0	0	0	0	0	0	0	0	0	0	0	0	0	0	0	0	0	0	0	0	0	0	0	0	0	0
460	0	0	0	0	0	0	0	0	0	0	0	0	0	0	0	0	0	0	0	0	0	0	0	0	0	0	0	0	0	0	0	0	0	0	0	0	0	0	0	0	0	0	0	0	0	0	0	0	0
461	0	0	0	0	0	0	0	0	0	0	0	0	0	0	0	0	0	0	0	0	0	0	0	0	0	0	0	0	0	0	0	0	0	0	0	0	0	0	0	0	0	0	0	0	0	0	0	0	0
462	0	0	0	0	0	0	0	0	0	0	0	0	0	0	0	0	0	0	0	0	0	0	0	0	0	0	0	0	0	0	0	0	0	0	0	0	0	0	0	0	0	0	0	0	0	0	0	0	0
463	0	0	0	0	0	0	0	0	0	0	0	0	0	0	0	0	0	0	0	0	0	0	0	0	0	0	0	0	0	0	0	0	0	0	0	0	0	0	0	0	0	0	0	0	0	0	0	0	0
464	0	0	0	0	0	0	0	0	0	0	0	0	0	0	0	0	0	0	0	0	0	0	0	0	0	0	0	0	0	0	0	0	0	0	0	0	0	0	0	0	0	0	0	0	0	0	0	0	0
465	0	0	0	0	0	0	0	0	0	0	0	0	0	0	0	0	0	0	0	0	0	0	0	0	0	0	0	0	0	0	0	0	0	0	0	0	0	0	0	0	0	0	0	0	0	0	0	0	0
466	0	0	0	0	0	0	0	0	0	0	0	0	0	0	0	0	0	0	0	0	0	0	0	0	0	0	0	0	0	0	0	0	0	0	0	0	0	0	0	0	0	0	0	0	0	0	0	0	0
467	0	0	0	0	0	0	0	0	0	0	0	0	0	0	0	0	0	0	0	0	0	0	0	0	0	0	0	0	0	0	0	0	0	0	0	0	0	0	0	0	0	0	0	0	0	0	0	0	0
468	0	0	0	0	0	0	0	0	0	0	0	0	0	0	0	0	0	0	0	0	0	0	0	0	0	0	0	0	0	0	0	0	0	0	0	0	0	0	0	0	0	0	0	0	0	0	0	0	0
469	0	0	0	0	0	0	0	0	0	0	0	0	0	0	0	0	0	0	0	0	0	0	0	0	0	0	0	0	0	0	0	0	0	0	0	0	0	0	0	0	0	0	0	0	0	0	0	0	0
470	0	0	0	0	0	0	0	0	0	0	0	0	0	0	0	0	0	0	0	0	0	0	0	0	0	0	0	0	0	0	0	0	0	0	0	0	0	0	0	0	0	0	0	0	0	0	0	0	0
471	0	0	0	0	0	0	0	0	0	0	0	0	0	0	0	0	0	0	0	0	0	0	0	0	0	0	0	0	0	0	0	0	0	0	0	0	0	0	0	0	0	0	0	0	0	0	0	0	0
472	0	0	0	0	0	0	0	0	0	0	0	0	0	0	0	0	0	0	0	0	0	0	0	0	0	0	0	0	0	0	0	0	0	0	0	0	0	0	0	0	0	0	0	0	0	0	0	0	0
473	0	0	0	0	0	0	0	0	0	0	0	0	0	0	0	0	0	0	0	0	0	0	0	0	0	0	0	0	0	0	0	0	0	0	0	0	0	0	0	0	0	0	0	0	0	0	0	0	0
474	0	0	0	0	0	0	0	0	0	0	0	0	0	0	0	0	0	0	0	0	0	0	0	0	0	0	0	0	0	0	0	0	0	0	0	0	0	0	0	0	0	0	0	0	0	0	0	0	0
475	0	0	0	0	0	0	0	0	0	0	0	0	0	0	0	0	0	0	0	0	0	0	0	0	0	0	0	0	0	0	0	0	0	0	0	0	0	0	0	0	0	0	0	0	0	0	0	0	0
476	0	0	0	0	0	0	0	0	0	0	0	0	0	0	0	0	0	0	0	0	0	0	0	0	0	0	0	0	0	0	0	0	0	0	0	0	0	0	0	0	0	0	0	0	0	0	0	0	0
477	0	0	0	0	0	0	0	0	0	0	0	0	0	0	0	0	0	0	0	0	0	0	0	0	0	0	0	0	0	0	0	0	0	0	0	0	0	0	0	0	0	0	0	0	0	0	0	0	0
478	0	0	0	0	0	0	0	0	0	0	0	0	0	0	0	0	0	0	0	0	0	0	0	0	0	0	0	0	0	0	0	0	0	0	0	0	0	0	0	0	0	0	0	0	0	0	0	0	0
[truncated: 2,451 more columns]

## Sheet: Figure 3e
Fig. 3e A typical example of a fast spiking unit (FSU) separated from the recorded MUAs
Time (msec)	Waveform (μV)
0	2.63772
0.05	2.30027
0.1	1.77115
0.15	1.06388
0.2	0.260398
0.25	-0.493954
0.3	-0.960894
0.35	-0.942126
0.4	-0.453995
0.45	0.286873
0.5	0.920049
0.55	1.18624
0.6	1.11145
0.65	0.96036
0.7	1.20054
0.75	1.94938
0.8	2.65068
0.85	2.30168
0.9	-0.748246
0.95	-7.65574
1	-17.6695
1.05	-28.6499
1.1	-37.0926
1.15	-39.5254
1.2	-35.3239
1.25	-26.0719
1.3	-14.5596
1.35	-4.16375
1.4	3.66857
1.45	9.12747
1.5	12.4819
1.55	14.4739
1.6	15.5541
1.65	15.6434
1.7	15.1013
1.75	14.1888
1.8	12.8334
1.85	11.1674
1.9	9.30328
1.95	7.38979
2	5.77507
2.05	4.59689
2.1	3.81189
2.15	3.41354
2.2	3.33283
2.25	3.51308
2.3	3.90655
2.35	4.33918
2.4	4.64844
2.45	4.80429
2.5	4.83425
2.55	4.8153
2.6	4.82196
2.65	4.83281
2.7	4.79797
2.75	4.69645
2.8	4.51543
2.85	4.26011
2.9	3.93619
2.95	3.52724
3	3.02339
3.05	2.44827
3.1	1.84876
3.15	1.28298
3.2	0.792243
3.25	0.379289
3.3	0.0299065
3.35	-0.26853
3.4	-0.524398
3.45	-0.738883
3.5	-0.920422
3.55	-1.08973
3.6	-1.26277
3.65	-1.44033
3.7	-1.61399
3.75	-1.77035
3.8	-1.90084
3.85	-2.00739
3.9	-2.09484
3.95	-2.16067
4	-2.20266
4.05	-2.21867
4.1	-2.2078
4.15	-2.17637
4.2	-2.12732
4.25	-2.06047
4.3	-1.97549
4.35	-1.87088
4.4	-1.74941
4.45	-1.61529
4.5	-1.46848
4.55	-1.30926
4.6	-1.13738
4.65	-0.952061
4.7	-0.758329
4.75	-0.563558
4.8	-0.371498
4.85	-0.18407
4.9	-0.0013676
4.95	0.178743
5	0.358106

## Sheet: Figure 3f
Fig. 3f Representative peri-stimulus time histograms and raster plot of one FSU responding to the PRF of 300Hz
Trial Numbr\Time (sec)	-0.5	-0.4996	-0.4992	-0.4988	-0.498399	-0.497999	-0.497599	-0.497199	-0.496799	-0.496399	-0.495998	-0.495598	-0.495198	-0.494798	-0.494398	-0.493998	-0.493597	-0.493197	-0.492797	-0.492397	-0.491997	-0.491597	-0.491196	-0.490796	-0.490396	-0.489996	-0.489596	-0.489196	-0.488796	-0.488395	-0.487995	-0.487595	-0.487195	-0.486795	-0.486395	-0.485994	-0.485594	-0.485194	-0.484794	-0.484394	-0.483994	-0.483593	-0.483193	-0.482793	-0.482393	-0.481993	-0.481593	-0.481192	-0.480792
1	0	0	0	0	0	0	0	0	0	0	0	0	0	0	0	1	0	0	0	0	0	0	0	0	0	0	0	0	0	0	0	0	0	0	0	0	0	0	0	0	0	0	0	0	0	0	0	0	0
2	0	0	0	0	0	0	0	0	0	0	0	0	0	0	0	0	0	0	0	0	0	0	0	0	0	0	0	0	0	0	0	0	0	0	0	0	0	0	0	0	0	0	0	0	0	0	0	0	0
3	0	0	0	0	0	0	0	0	0	0	0	0	0	0	0	0	0	0	0	0	0	0	0	0	0	0	0	0	0	0	0	0	0	0	0	0	0	0	0	0	0	0	0	0	0	0	0	0	0
4	0	0	0	0	0	0	0	0	0	0	0	0	0	0	0	0	0	0	0	0	0	0	0	0	0	0	0	0	0	0	0	0	0	0	0	0	0	0	0	0	0	0	0	0	0	0	0	0	0
5	0	0	0	0	0	0	0	0	0	0	0	0	0	0	0	0	0	0	0	0	0	0	0	0	0	0	0	0	1	0	0	0	0	0	0	0	0	0	0	0	0	0	0	0	0	0	0	0	0
6	0	0	0	0	0	0	0	0	0	0	0	0	0	0	0	0	0	0	0	0	0	0	0	0	0	0	0	0	0	0	0	0	0	0	0	0	0	0	0	0	0	0	0	0	0	0	0	0	0
7	0	0	0	0	0	0	0	0	0	0	0	0	0	0	0	0	0	0	0	0	0	0	0	0	0	0	0	0	0	0	0	0	0	0	0	0	0	0	0	0	0	0	0	0	0	0	0	0	0
8	0	0	0	0	0	0	0	0	0	0	0	0	0	0	0	0	0	0	0	0	0	0	0	0	0	0	0	0	0	0	0	0	0	0	0	0	0	0	0	0	0	0	0	0	0	0	0	0	0
9	0	0	0	0	0	0	0	0	0	0	0	0	0	0	0	0	0	0	0	0	0	0	0	0	0	0	0	0	0	0	0	0	0	0	0	0	0	0	0	0	0	0	0	0	0	0	0	0	0
10	0	0	0	1	0	0	0	0	0	0	0	0	0	0	0	0	0	0	0	0	0	0	0	0	0	0	0	0	0	0	0	0	0	0	0	0	0	0	0	0	0	0	0	0	0	0	0	0	0
11	0	0	0	0	0	0	0	0	0	0	0	0	0	0	0	0	0	0	0	0	0	0	0	0	0	0	0	0	0	1	0	0	0	0	0	0	0	0	0	1	0	0	0	0	0	0	1	0	0
12	0	0	0	0	0	0	0	0	0	0	0	0	0	0	0	0	0	0	0	0	0	0	0	0	0	0	0	0	0	0	0	0	0	0	0	0	0	0	0	0	0	0	0	0	0	0	0	0	0
13	0	0	0	0	0	0	0	0	0	0	0	0	0	0	0	0	0	0	0	0	0	0	0	0	0	0	0	0	0	0	0	0	0	0	0	0	0	0	0	0	0	0	0	0	0	0	0	0	0
14	0	0	0	0	0	0	0	0	0	0	1	0	0	0	1	0	0	0	0	0	0	0	0	0	0	0	0	0	0	0	0	0	0	0	0	0	0	0	0	0	0	0	0	0	0	0	0	0	0
15	0	0	0	0	0	0	0	0	0	0	0	0	0	0	0	0	0	0	0	0	0	0	0	0	0	0	0	0	0	0	0	0	0	0	0	0	0	0	0	0	0	0	0	0	0	0	0	0	0
16	0	0	0	0	0	0	0	0	0	0	0	0	0	0	0	0	0	0	0	0	0	0	0	0	0	0	0	0	0	0	0	0	0	0	0	0	0	0	0	0	0	0	0	0	0	0	0	0	0
17	0	0	0	0	0	0	0	0	0	0	0	0	0	0	0	0	0	0	0	0	0	0	0	0	0	0	0	0	0	0	0	0	0	0	0	0	0	0	0	0	0	0	0	0	0	0	0	0	0
18	0	0	0	0	0	0	0	0	0	0	0	0	0	0	0	0	0	0	0	0	0	0	0	0	0	0	0	0	0	0	0	0	0	0	0	0	0	0	0	0	0	0	0	0	0	0	0	0	0
19	0	0	0	0	0	0	0	0	0	0	0	0	0	0	0	0	0	0	0	0	0	0	0	0	0	0	0	0	0	0	0	0	0	0	0	0	0	0	0	0	0	0	0	0	0	0	0	0	0
20	0	0	0	0	0	0	0	0	0	0	0	0	0	0	0	0	0	0	0	0	0	0	0	0	0	0	0	0	0	0	0	0	0	0	0	0	0	0	0	0	0	0	0	0	0	0	0	0	0
21	0	0	0	0	0	0	0	0	0	0	0	0	0	0	0	0	0	0	0	0	0	0	0	0	0	0	0	0	0	0	0	0	0	0	0	0	0	0	0	0	0	0	0	0	0	0	0	0	0
22	0	0	0	0	0	0	0	0	0	0	0	0	0	0	0	0	0	0	0	0	0	0	0	0	0	0	0	0	0	0	0	0	0	0	0	0	0	0	0	0	0	0	0	0	0	0	0	0	0
23	0	0	0	0	0	0	0	0	0	0	0	0	0	0	0	0	0	0	0	0	0	0	0	0	0	0	0	0	0	0	0	0	0	0	0	0	0	0	0	0	0	0	0	0	0	0	0	0	0
24	0	0	0	0	0	0	0	0	0	0	0	0	0	0	0	0	0	0	0	0	0	0	0	0	0	0	0	0	0	0	0	0	0	0	0	0	0	0	0	0	0	0	0	0	0	0	0	0	0
25	0	0	0	0	0	0	0	0	0	0	0	0	0	0	0	0	0	0	0	0	0	0	0	0	0	0	0	0	0	0	0	0	0	0	0	0	0	0	0	0	0	0	0	0	0	0	0	0	0
26	0	0	0	0	0	0	0	0	0	0	0	0	0	0	0	0	0	0	0	0	0	0	0	0	0	0	0	0	0	0	0	0	0	0	0	0	0	0	0	0	0	1	0	0	0	0	0	0	0
27	0	0	0	0	0	0	0	0	0	0	0	0	0	0	0	0	0	0	0	0	0	0	0	0	0	0	0	0	0	0	0	0	0	0	0	0	0	0	0	0	0	0	0	0	0	0	0	0	0
28	0	0	0	0	0	0	0	0	0	0	0	0	0	0	0	0	0	0	0	0	0	0	0	0	0	0	0	0	0	0	0	0	0	0	0	0	0	0	0	0	0	0	0	0	0	0	0	0	0
29	0	0	0	0	0	0	0	0	0	0	0	0	0	1	0	0	0	0	0	0	0	0	0	0	0	0	0	0	0	0	0	0	0	0	0	0	0	0	0	0	0	0	0	0	0	0	0	0	0
30	0	0	0	0	0	0	0	0	0	1	0	0	0	1	0	0	0	0	0	0	0	0	0	0	0	0	0	0	0	0	0	0	0	0	0	0	0	0	0	0	0	0	0	0	0	0	0	0	0
31	0	0	0	0	0	0	0	0	0	0	0	0	0	0	0	0	0	0	0	0	0	0	0	0	0	0	0	0	0	0	0	0	0	0	0	0	0	0	0	0	0	0	0	0	0	0	0	0	0
32	0	0	0	0	0	0	0	0	0	0	0	0	0	0	0	0	0	0	0	0	0	0	0	0	0	0	0	0	0	0	0	0	0	0	0	0	0	0	0	0	0	0	0	0	0	0	0	0	0
33	0	0	0	0	0	0	0	0	0	0	0	0	0	0	0	0	0	0	0	0	0	0	0	0	0	0	0	0	0	0	0	0	0	0	0	0	0	0	0	0	0	0	1	0	0	0	0	0	0
34	0	0	0	0	0	0	0	0	0	0	0	0	0	0	0	0	0	0	0	0	0	0	0	0	0	0	0	0	0	0	0	0	0	0	0	0	0	0	0	0	0	0	0	0	0	0	0	0	0
35	0	0	0	0	0	0	0	0	0	0	0	0	0	0	0	0	0	0	0	0	0	0	0	0	0	0	0	0	0	0	0	0	0	0	0	0	0	0	0	0	1	0	0	0	0	0	0	0	0
36	0	0	0	0	0	0	0	0	0	0	0	0	0	0	0	0	0	0	0	0	0	0	0	0	0	0	0	0	0	0	0	0	0	0	0	0	0	0	0	0	0	0	0	0	0	0	0	0	0
37	0	0	0	0	0	0	0	0	0	0	0	0	0	0	0	0	0	0	0	0	0	0	0	0	0	0	0	0	0	0	0	0	0	1	0	0	0	1	0	0	0	0	0	0	0	0	0	0	0
38	0	0	0	0	0	0	0	0	0	0	0	0	0	0	0	0	0	0	0	0	0	0	0	0	0	0	0	0	0	0	0	0	1	0	0	0	0	0	0	0	0	0	0	0	0	0	0	0	0
39	0	0	0	0	0	0	0	0	0	0	0	0	0	0	0	0	0	0	0	0	0	0	0	0	0	0	0	0	0	0	0	0	0	0	0	0	0	0	0	0	0	0	0	0	0	0	0	0	0
40	0	0	0	0	0	0	0	0	0	0	0	0	0	0	0	0	0	0	0	0	0	0	0	0	0	0	0	0	0	0	0	0	0	0	0	0	0	0	0	0	0	0	0	0	0	0	0	0	0
41	0	0	0	0	0	0	0	0	0	0	0	0	0	0	0	0	0	0	0	0	0	0	0	0	0	0	0	0	0	0	0	0	0	0	0	0	0	0	0	0	0	0	0	0	0	0	0	0	0
42	0	0	0	0	0	0	0	0	0	0	0	0	0	0	0	0	0	0	0	0	0	0	0	0	0	0	0	0	0	0	0	0	0	0	0	0	0	0	0	0	0	0	0	0	0	0	0	0	0
43	0	0	0	0	0	0	0	0	0	0	0	0	0	0	0	0	0	0	0	0	0	0	0	0	0	0	0	0	0	0	0	0	0	0	0	0	0	0	0	0	0	0	0	0	0	0	0	0	0
44	0	0	0	0	0	0	0	0	0	0	0	0	0	0	0	0	0	0	0	0	0	0	0	0	0	0	0	0	0	0	0	0	0	0	0	0	0	0	0	0	0	0	0	0	0	0	0	0	0
45	0	0	0	0	0	0	0	0	0	0	0	0	0	0	0	0	0	0	0	0	0	0	0	0	0	0	0	0	0	0	0	0	0	0	0	0	0	0	0	0	0	0	0	0	0	0	0	0	0
46	0	0	0	0	0	0	0	0	0	0	0	0	0	0	0	0	0	0	0	0	0	0	0	0	0	0	0	0	0	0	0	0	0	0	0	0	0	0	0	0	0	0	0	0	0	0	0	0	0
47	0	0	0	0	0	0	0	0	0	0	0	0	0	0	0	0	0	0	0	0	0	0	0	0	0	0	0	0	0	0	0	0	0	0	0	0	0	0	0	0	0	0	0	0	0	0	0	0	0
48	0	0	0	0	0	0	0	0	0	0	0	0	0	0	0	0	0	0	0	0	0	0	0	0	0	0	0	0	0	0	0	0	0	0	0	0	0	0	0	0	0	0	0	0	0	0	0	0	0
49	0	0	0	0	0	0	0	0	0	0	0	0	0	0	0	0	0	0	0	0	0	0	0	0	0	0	0	0	0	0	0	0	0	0	0	0	0	0	0	0	0	0	0	0	0	0	0	0	0
50	0	0	0	0	0	0	0	0	0	0	0	0	0	0	0	0	0	0	0	0	0	0	0	0	0	0	0	0	0	0	0	0	0	0	0	0	0	0	0	0	0	0	0	0	0	0	0	0	0
51	0	0	0	0	0	0	0	0	0	0	0	0	0	0	0	0	0	0	0	0	0	0	0	0	0	0	0	0	0	0	0	0	0	0	0	0	0	0	0	0	0	0	0	0	0	0	0	0	0
52	0	0	0	0	0	0	0	0	0	0	0	0	0	0	0	0	0	0	0	0	0	0	0	0	0	0	0	0	0	0	0	0	0	0	0	0	0	0	0	0	0	0	0	0	0	0	0	0	0
53	0	0	0	0	0	0	0	0	0	0	0	0	0	0	0	0	0	0	0	0	0	0	0	0	0	0	0	0	0	0	0	0	0	0	0	0	0	0	0	0	0	0	0	0	0	0	0	0	0
54	0	0	0	0	0	0	0	0	0	0	0	0	0	0	0	0	0	0	0	0	0	0	0	0	0	0	0	0	0	0	0	0	0	0	0	0	0	0	0	0	0	0	0	0	0	0	0	0	0
55	0	0	0	0	0	0	0	0	0	0	0	0	0	0	0	0	0	0	0	0	0	0	0	0	0	0	0	0	0	0	0	0	0	0	0	0	0	0	0	0	0	0	0	0	0	0	0	0	0
56	0	0	0	0	0	0	0	0	0	0	0	0	0	0	0	0	0	0	0	1	0	0	0	0	0	0	0	0	0	0	0	0	0	0	0	0	0	0	0	0	0	0	0	0	0	0	0	0	0
57	0	0	0	0	0	0	0	0	0	0	0	0	0	0	0	0	0	0	0	0	0	0	0	0	0	0	0	0	0	0	0	0	0	0	0	0	0	0	0	0	0	0	0	0	0	0	0	0	0
58	0	0	0	0	0	0	0	0	0	0	0	0	0	0	0	0	0	0	0	0	0	0	0	0	1	0	1	0	1	1	0	0	0	0	0	1	0	0	0	0	0	0	0	0	0	0	0	0	0
59	0	0	0	0	0	0	0	0	0	0	0	0	0	0	0	0	0	0	0	0	0	0	0	0	0	0	1	0	0	0	0	0	0	0	0	0	0	0	0	0	0	0	0	0	0	0	0	0	0
60	0	0	0	0	0	0	0	0	0	0	0	0	0	0	0	0	1	0	0	0	0	0	0	0	0	0	0	0	0	0	0	0	0	0	0	0	0	0	0	0	0	0	0	0	0	0	0	0	0
61	0	0	0	0	0	0	0	0	0	0	0	0	0	0	0	0	0	0	0	0	0	1	0	0	0	0	0	0	0	0	0	0	0	0	0	0	0	0	0	0	0	0	1	0	0	0	0	0	0
62	0	0	0	0	0	0	0	0	0	0	0	0	0	0	0	0	0	0	0	0	0	0	0	0	0	0	0	0	0	0	0	0	0	0	0	0	0	0	0	0	0	0	0	0	0	0	0	0	0
63	0	0	0	0	0	0	0	0	0	0	0	0	0	0	0	0	0	0	0	0	0	0	0	0	0	0	0	0	0	0	0	0	0	0	0	0	0	1	0	0	0	0	0	0	0	0	0	0	0
64	0	0	0	0	0	0	0	0	0	0	0	0	0	0	0	0	0	0	0	0	0	0	0	0	0	0	0	0	0	0	0	0	0	0	0	0	0	0	0	0	0	0	0	0	0	0	0	0	0
65	0	0	0	0	0	0	0	0	0	0	0	0	0	0	0	0	0	0	0	0	0	0	0	0	0	0	0	0	0	0	0	0	0	0	0	0	0	0	0	0	0	0	0	0	0	0	0	0	0
66	0	0	0	0	0	0	0	0	0	0	0	0	0	0	0	0	0	0	0	0	0	0	0	0	0	0	0	0	0	0	0	0	0	0	0	0	0	0	0	0	0	0	0	0	0	0	0	0	0
67	0	0	0	0	0	0	0	0	0	0	0	0	0	0	0	0	0	0	0	0	0	0	0	0	0	0	0	0	0	0	0	0	0	0	0	0	0	0	0	0	0	0	0	0	0	0	0	0	0
68	0	0	0	0	0	0	0	0	0	0	0	0	0	0	0	0	0	0	0	0	0	0	0	0	0	0	0	0	0	0	0	0	0	0	0	0	0	0	0	0	0	0	0	0	0	0	0	0	0
69	0	0	0	0	0	0	0	0	0	0	0	0	0	0	0	0	0	0	0	0	0	0	0	0	0	0	0	0	0	0	0	0	0	0	0	0	0	0	0	0	0	0	0	0	0	0	0	0	0
70	0	0	0	0	0	0	0	0	0	0	0	0	0	0	0	0	0	0	0	0	0	0	0	0	0	0	0	0	0	0	0	0	0	0	0	0	0	0	0	0	0	0	0	0	0	0	0	0	0
71	0	0	0	0	0	0	0	0	0	0	0	0	0	0	0	0	0	0	0	0	0	0	1	0	0	0	0	0	0	0	0	0	0	0	0	0	0	0	0	0	0	0	0	0	0	0	0	0	0
72	0	0	0	0	0	0	1	0	1	0	0	1	0	0	0	0	0	0	0	0	1	0	0	0	0	0	0	0	1	0	0	0	0	0	0	0	0	0	0	0	0	0	0	0	0	0	0	0	0
73	0	0	0	0	0	0	0	0	0	0	0	0	0	0	0	0	0	0	0	0	0	0	0	0	0	0	0	0	0	0	0	1	0	0	0	0	0	0	0	0	0	0	0	0	0	0	0	0	0
74	0	0	0	0	0	0	0	1	0	0	0	0	0	0	0	0	0	0	0	0	0	0	0	0	0	0	0	0	0	0	0	0	0	0	0	0	0	0	0	0	0	0	0	0	0	0	0	0	0
75	0	0	0	0	0	0	0	0	0	0	0	0	0	0	0	0	0	0	0	0	0	0	0	0	0	0	0	0	0	0	0	0	0	0	0	0	0	0	0	0	0	0	0	0	0	0	0	0	1
76	0	1	0	0	0	0	0	0	0	0	0	0	0	0	0	0	0	0	0	0	0	1	0	0	0	0	0	0	0	0	0	0	0	0	0	0	0	0	0	0	0	0	0	0	0	0	0	0	0
77	0	0	0	0	0	0	0	0	0	0	0	0	0	0	0	0	0	0	0	0	0	0	0	0	0	0	0	0	0	0	0	0	0	0	0	0	0	0	0	0	0	0	0	0	0	0	0	0	0
78	0	0	0	0	0	0	0	0	0	0	0	0	0	0	0	0	0	0	0	0	0	0	0	0	0	0	0	0	0	0	0	0	0	0	0	0	0	0	0	0	0	0	0	0	0	0	0	0	0
79	0	0	0	0	0	1	0	1	0	0	0	0	0	0	0	0	0	0	0	0	0	0	0	0	0	0	0	0	0	0	0	0	0	0	0	0	0	0	0	0	0	0	0	0	0	0	0	0	0
80	0	0	0	0	0	0	0	0	0	0	0	0	0	0	0	0	0	0	0	0	0	0	0	0	0	0	0	0	0	0	0	0	0	0	0	0	0	0	0	0	0	0	0	0	0	0	0	0	0
81	0	0	0	0	0	0	0	0	0	0	0	0	0	0	0	0	0	0	0	0	0	0	0	0	0	0	0	0	0	0	0	0	0	0	0	0	0	0	0	0	0	0	0	0	0	0	0	0	0
82	0	0	0	0	0	0	0	0	0	0	0	0	0	0	0	0	0	0	0	0	0	0	0	0	0	0	0	0	0	0	0	0	0	0	0	0	0	0	0	0	0	0	0	0	0	0	0	0	0
83	0	0	0	0	0	0	0	0	0	0	0	0	0	0	0	0	0	0	0	0	0	0	0	0	0	0	0	0	0	0	0	0	0	0	0	0	0	0	0	0	0	0	0	0	0	0	0	0	0
84	0	0	0	0	0	0	0	0	0	0	0	0	0	0	0	0	0	0	0	0	0	0	0	0	0	0	1	0	0	0	0	0	0	0	0	0	0	1	0	0	0	0	0	0	1	0	0	0	0
85	0	0	0	0	0	0	0	0	0	0	0	0	0	0	0	0	0	0	0	0	0	0	0	0	0	0	0	0	0	0	0	0	0	0	0	0	0	0	0	0	0	0	0	0	0	0	0	0	0
86	0	0	0	0	0	0	0	0	0	0	0	0	0	0	0	0	0	0	0	0	0	0	0	0	0	0	0	0	0	0	0	0	0	0	0	0	0	0	0	0	0	0	0	0	0	0	0	0	0
87	0	0	0	0	0	0	0	0	0	0	0	0	0	0	0	0	0	0	0	0	0	0	0	0	0	0	0	0	0	0	0	0	0	0	0	0	0	0	0	0	0	0	0	0	0	0	0	0	0
88	0	0	0	0	0	0	0	0	0	0	0	0	0	0	0	0	0	0	0	0	0	0	0	0	0	0	0	0	0	0	0	0	0	0	0	0	0	0	0	0	0	0	0	0	0	0	0	0	0
89	0	0	0	0	0	0	0	0	0	0	0	0	0	0	0	0	0	0	0	0	0	0	0	0	0	0	0	0	0	0	0	0	0	0	0	0	0	0	0	0	0	0	0	0	0	0	0	0	0
90	0	0	0	0	0	0	0	0	0	0	0	0	0	0	0	0	0	0	0	0	0	0	0	0	0	0	0	0	0	0	0	0	0	0	0	0	0	0	0	0	0	0	0	0	0	0	0	0	0
91	0	0	0	0	0	0	0	0	0	0	0	0	0	0	0	0	0	0	0	0	0	0	0	0	0	0	0	0	0	0	0	0	0	0	0	0	0	0	0	0	0	0	0	0	0	0	0	0	0
92	0	0	0	0	0	0	0	0	0	0	0	0	0	0	0	0	0	0	0	0	0	0	0	0	0	0	0	0	0	0	0	0	0	0	0	0	0	0	1	0	0	0	0	0	0	0	0	0	0
93	0	0	0	0	0	0	0	0	0	0	0	0	0	0	0	0	0	0	0	0	0	0	0	0	0	0	0	0	0	0	0	0	0	0	0	0	0	0	0	0	0	0	0	0	0	0	0	0	0
94	0	0	0	0	0	0	0	0	0	0	0	0	0	0	0	0	0	0	0	0	0	0	0	0	0	0	0	0	0	0	0	0	0	0	0	0	0	0	0	0	0	0	0	0	0	0	0	0	0
95	0	0	0	0	0	0	0	0	0	0	0	0	0	0	0	0	0	0	0	0	0	0	0	0	0	0	0	0	0	0	0	0	0	0	0	0	0	0	0	0	0	0	0	0	0	0	0	0	0
96	0	0	0	0	0	0	0	0	0	0	0	0	0	0	0	0	0	0	0	0	0	0	0	0	0	0	0	0	0	0	0	0	0	0	0	0	0	0	0	0	0	0	0	0	0	0	0	0	0
97	0	0	0	0	0	0	0	0	0	0	0	0	0	0	0	0	0	0	0	0	0	0	0	0	0	0	0	0	0	0	0	0	0	0	0	0	0	0	0	0	0	0	0	0	0	0	0	0	0
98	0	0	0	0	0	0	0	0	0	0	0	0	0	0	0	0	0	0	0	0	0	0	0	0	0	0	0	0	0	0	0	0	0	0	0	0	0	0	0	0	0	0	0	0	0	0	0	0	0
99	0	0	0	0	0	0	0	0	0	0	0	0	0	0	0	0	0	0	0	0	0	0	0	0	0	0	0	0	0	0	0	0	0	0	0	0	0	0	0	0	0	0	0	0	0	0	0	0	0
100	0	0	0	0	0	0	0	0	0	0	0	0	0	0	0	0	0	0	0	0	0	0	0	0	0	0	0	0	0	0	0	0	0	0	0	0	0	0	0	0	0	0	0	0	0	0	0	0	0
101	0	0	0	0	0	0	0	0	0	0	0	0	0	0	0	0	0	0	0	0	0	0	0	0	0	0	0	0	0	0	0	0	0	0	0	0	0	0	0	0	0	0	0	0	0	0	0	0	0
102	0	0	0	0	0	0	0	0	0	0	0	0	0	0	0	0	0	0	0	0	0	0	0	0	0	0	0	0	0	0	0	0	0	0	0	0	0	0	0	0	0	0	0	0	0	0	0	0	0
103	0	0	0	0	0	0	0	0	0	0	0	0	0	0	0	0	0	0	0	0	0	0	0	0	0	0	0	0	0	0	0	0	0	0	0	0	0	0	0	0	0	0	0	0	0	0	0	0	0
104	0	0	0	0	1	0	0	0	0	0	0	0	0	0	0	0	0	0	0	0	0	0	0	0	0	0	0	0	0	0	0	0	0	0	0	0	0	0	0	0	0	0	0	0	0	0	0	0	0
105	0	0	0	0	0	0	0	0	0	0	0	0	0	0	0	0	0	0	0	0	0	0	0	0	0	0	0	0	0	0	0	0	0	0	0	0	0	0	0	0	0	0	0	0	0	0	0	0	0
106	0	0	0	0	0	0	0	0	0	0	0	0	0	0	0	0	0	0	0	0	0	0	0	0	0	0	0	0	0	0	0	0	0	0	0	0	0	0	0	0	0	0	0	0	0	0	0	0	0
107	0	0	0	0	0	0	0	0	0	0	0	0	0	0	0	0	0	0	0	0	0	0	0	0	0	0	0	0	0	0	0	0	0	0	0	0	0	0	0	0	0	0	0	0	0	0	0	0	0
108	0	0	0	0	0	0	0	0	0	0	0	0	0	0	0	0	0	0	0	0	0	0	0	0	0	0	0	0	0	0	0	0	0	0	0	0	0	0	0	0	0	0	0	0	0	0	0	0	0
109	0	0	0	0	0	0	0	0	0	0	0	0	0	0	0	0	0	0	0	0	0	0	0	0	0	0	0	0	0	0	0	0	0	0	0	0	0	0	0	0	0	0	0	0	0	0	0	1	0
110	0	0	0	0	0	0	0	0	0	0	0	0	0	0	0	0	0	0	0	0	0	0	0	0	0	0	0	0	0	0	0	0	0	0	0	0	0	0	0	0	0	0	0	0	0	0	0	0	0
111	0	0	0	0	0	0	0	0	0	0	0	0	0	0	0	0	0	0	0	0	0	0	0	0	0	0	0	0	0	0	0	0	0	0	0	0	0	0	0	0	0	0	0	0	0	0	0	0	0
112	0	0	0	0	0	0	0	0	0	0	0	0	0	0	0	0	0	0	0	0	0	0	0	0	0	0	0	0	0	0	0	0	0	0	0	0	0	0	0	0	0	0	0	0	0	0	0	0	0
113	0	0	0	0	0	0	0	0	0	0	0	0	0	0	0	0	0	0	0	0	0	0	0	0	0	0	0	0	0	0	0	0	0	0	0	0	0	0	0	0	0	0	0	0	0	0	0	0	0
114	0	0	0	0	0	0	0	0	0	0	0	0	0	0	0	0	0	0	0	0	0	0	0	0	0	0	0	0	0	0	0	0	0	0	0	0	0	0	0	0	0	0	0	0	0	0	0	0	0
115	0	0	0	0	0	0	0	0	0	0	0	0	0	0	0	0	0	0	0	0	0	0	0	0	0	0	0	0	0	0	0	0	0	0	0	0	0	0	0	0	0	0	0	0	0	0	0	0	0
116	0	0	0	0	0	0	0	0	0	0	0	0	0	0	0	0	0	0	0	0	0	0	0	0	0	0	0	0	0	0	0	0	0	0	0	0	0	0	0	0	0	0	0	0	0	0	0	0	0
117	0	0	0	0	0	0	0	0	0	0	0	0	0	0	0	0	0	0	0	0	0	0	0	0	0	0	0	0	0	0	0	0	0	0	0	0	0	0	0	0	0	0	0	0	0	0	0	0	0
118	0	1	0	0	0	0	1	0	1	0	1	0	0	0	0	0	0	0	0	0	0	0	0	0	0	0	0	0	0	0	0	0	0	0	0	0	0	0	0	0	0	0	0	0	0	0	0	0	0
119	0	0	0	0	0	0	0	0	0	0	0	0	0	0	0	0	0	0	0	0	0	0	0	0	0	0	0	0	0	0	0	0	0	0	0	0	0	0	0	0	0	0	0	0	0	0	0	0	0
120	0	0	0	0	0	0	0	0	0	0	0	0	1	0	0	0	0	0	0	0	0	0	0	0	0	0	0	0	0	0	0	0	0	0	0	0	0	0	0	0	0	0	0	0	0	0	0	0	0
121	0	0	0	0	0	0	0	0	0	0	0	0	0	0	0	0	0	0	0	0	0	0	0	0	0	0	0	0	0	0	0	0	0	0	0	0	0	0	0	0	0	0	0	0	0	0	0	0	0
122	0	0	0	0	0	0	0	0	0	0	0	0	0	0	0	0	0	0	0	0	0	0	0	0	0	0	0	0	0	0	0	0	0	0	0	0	0	0	0	0	0	0	0	0	0	0	0	0	0
123	0	0	0	0	0	0	0	0	0	0	0	0	0	0	0	0	0	0	0	0	0	0	0	0	0	0	0	0	0	0	0	0	0	0	0	0	0	0	0	0	0	0	0	0	0	0	0	0	0
124	0	0	0	0	0	0	0	0	0	0	0	0	0	0	0	0	0	0	0	0	0	0	0	0	0	0	0	0	0	0	0	0	0	0	0	0	0	0	0	0	0	0	0	0	0	0	0	0	0
125	0	0	0	0	0	0	0	0	0	0	0	0	0	0	0	0	0	0	0	0	0	0	0	0	0	0	0	0	0	0	0	0	0	0	0	0	0	0	0	0	0	0	0	0	0	0	0	0	0
126	0	0	0	0	0	0	0	0	0	0	0	0	0	0	0	0	0	0	0	1	0	0	0	0	0	0	0	0	0	0	0	0	0	0	0	0	0	0	0	0	0	0	0	0	0	0	0	0	0
127	0	0	0	0	0	0	0	0	0	0	0	0	0	0	0	0	0	0	0	0	0	0	0	0	0	0	0	0	0	0	0	0	0	0	0	0	0	0	0	0	0	0	0	0	0	0	0	0	0
128	0	0	0	0	0	0	0	0	0	0	0	0	0	0	0	0	0	0	0	0	0	0	0	0	0	0	0	0	0	0	0	0	0	0	0	0	0	0	0	0	0	0	0	0	0	0	0	0	0
129	0	0	0	0	0	0	0	0	0	0	0	0	0	0	0	0	0	0	0	0	0	0	0	0	0	0	0	0	0	0	0	0	0	0	0	0	0	0	0	0	0	0	0	0	0	0	0	0	0
130	0	0	0	0	0	0	0	0	0	0	0	0	0	0	0	0	0	0	0	0	0	0	0	0	0	0	0	0	0	0	0	0	0	0	0	0	0	0	0	0	0	0	0	0	0	0	0	0	0
131	0	0	0	0	1	0	0	0	0	0	0	0	0	0	0	0	0	0	0	0	0	0	0	0	0	0	0	0	0	0	0	0	0	0	0	0	0	0	0	0	0	0	0	0	0	0	0	0	0
132	0	0	0	0	0	0	0	0	0	0	0	0	0	0	0	0	0	0	0	0	0	0	0	0	0	0	0	0	0	0	0	1	0	0	0	0	0	0	0	0	0	0	0	0	0	0	0	0	0
133	0	0	0	0	0	0	0	0	0	0	0	0	0	0	0	0	0	0	0	0	0	0	0	0	0	0	0	0	0	0	0	0	0	0	0	0	1	0	0	0	0	0	0	0	0	0	0	0	0
134	0	0	0	0	0	0	0	0	0	0	0	0	0	0	0	0	0	0	0	0	0	0	0	0	0	0	0	0	0	0	0	0	0	0	0	0	0	0	0	0	0	0	0	0	0	0	0	0	0
135	0	0	0	0	0	0	0	0	0	0	0	0	0	0	0	0	0	0	0	0	0	0	0	0	0	0	0	0	0	0	0	0	0	0	0	0	0	0	0	0	0	0	0	0	0	0	0	0	0
136	0	0	0	0	0	0	0	0	0	0	0	0	0	0	0	0	0	0	0	0	0	0	0	0	0	0	0	0	0	0	0	0	0	0	0	0	0	0	0	0	0	0	0	0	0	0	0	0	0
137	0	0	0	0	0	0	0	0	0	0	0	0	0	0	0	0	0	0	0	0	0	0	0	0	0	0	0	0	0	0	0	0	0	0	0	0	0	0	0	0	0	0	0	0	0	0	0	0	0
138	0	0	0	0	0	0	0	0	0	0	0	0	0	0	0	0	0	0	0	0	0	0	0	0	0	0	0	0	0	0	0	0	0	0	0	0	0	0	0	0	0	0	0	0	0	0	0	0	0
139	0	0	0	0	0	0	0	0	0	0	0	0	0	0	0	0	0	0	0	0	0	0	0	0	0	0	0	1	0	1	0	0	0	0	0	0	0	0	0	0	0	0	0	0	0	0	0	0	0
140	0	0	0	0	0	0	0	0	0	0	0	0	0	0	0	0	0	0	0	0	0	0	0	0	0	0	0	0	0	0	0	0	1	0	1	0	0	0	0	0	0	0	0	0	0	0	0	1	0
141	0	0	0	0	0	0	0	0	0	0	0	0	0	0	1	0	0	0	0	0	0	0	0	0	0	0	0	0	0	0	0	0	0	0	0	0	0	0	0	0	0	0	0	0	0	0	0	0	0
142	0	0	0	0	0	0	0	0	0	0	0	0	0	0	0	0	0	0	0	0	0	0	0	0	0	0	0	0	0	0	0	0	0	0	0	0	0	0	0	0	0	0	0	0	0	0	0	0	0
143	0	0	0	0	0	0	0	0	0	0	0	0	0	0	0	0	0	0	0	0	0	0	0	0	0	0	0	0	0	0	0	0	0	0	0	0	0	0	0	0	0	0	0	0	0	0	0	0	0
144	0	0	0	0	0	0	0	0	0	0	0	0	0	0	0	0	0	0	0	0	0	0	0	0	0	0	0	0	0	0	0	0	0	0	0	0	0	0	0	0	0	0	0	0	0	0	0	0	0
145	0	0	0	0	0	0	0	0	0	0	0	0	0	0	0	0	0	0	0	0	0	0	0	0	0	0	0	0	0	0	0	0	0	0	0	0	0	0	0	0	0	0	0	0	0	0	0	1	0
146	0	0	0	0	0	0	0	0	0	0	0	0	0	0	0	0	0	0	0	0	0	0	0	0	0	0	0	0	0	0	0	0	0	0	0	0	0	0	0	0	0	0	0	0	0	0	0	0	0
147	0	0	0	0	0	0	0	0	0	0	0	0	0	0	0	0	0	0	0	0	0	0	0	0	0	0	0	0	0	0	0	0	0	0	0	0	0	0	0	0	0	0	0	0	0	0	0	0	0
148	0	0	0	0	0	0	0	0	0	0	0	0	0	0	0	0	0	0	0	0	0	0	0	0	0	0	0	0	0	0	0	0	0	0	0	0	0	0	0	0	0	0	0	0	0	0	0	0	0
149	0	0	0	0	0	0	0	0	0	0	0	0	0	0	0	0	0	0	0	0	0	0	0	0	0	0	0	0	0	0	0	0	0	0	0	0	0	0	0	0	0	0	0	0	0	0	0	0	0
150	0	0	0	0	0	0	0	0	0	0	0	0	0	0	0	0	0	0	0	0	0	0	0	0	0	0	0	0	0	0	0	0	0	0	0	0	0	0	0	0	0	0	0	0	0	0	0	0	0
151	0	0	0	0	0	0	0	0	0	0	0	0	0	0	0	0	0	0	0	0	0	0	0	0	0	0	0	0	0	0	0	0	0	0	0	0	0	0	0	0	0	0	0	0	0	0	0	0	0
152	0	0	0	0	0	0	0	0	0	0	0	0	0	0	0	0	0	0	0	0	0	0	0	0	0	0	0	0	0	0	0	0	0	0	0	0	0	0	0	0	0	0	0	0	0	0	0	0	0
153	0	0	0	0	0	0	0	0	0	0	1	0	0	0	0	0	0	0	0	0	0	0	0	0	0	0	0	0	0	0	0	0	0	0	0	0	0	0	0	0	0	0	0	0	0	0	0	0	0
154	0	0	0	0	0	0	0	0	0	0	0	0	0	0	0	0	0	0	0	0	0	0	0	0	0	0	0	0	0	0	0	0	0	0	0	0	0	0	0	0	0	0	0	0	0	0	0	0	0
155	0	0	0	0	0	0	0	0	0	0	0	0	0	0	0	0	0	0	0	0	0	0	0	0	0	0	0	0	0	0	0	0	0	0	0	0	0	0	0	0	0	0	0	0	0	0	0	0	0
156	0	0	0	0	0	0	0	0	0	0	0	0	0	0	0	0	0	0	0	0	0	0	0	0	0	0	0	0	0	0	0	0	0	0	0	0	0	0	0	0	0	0	0	0	0	0	0	0	0
157	0	0	0	0	0	0	0	0	0	0	0	0	0	0	0	0	0	0	0	0	0	0	0	0	0	0	0	0	1	0	0	1	0	0	0	0	0	0	0	0	0	0	0	0	0	0	0	0	0
158	0	1	0	0	0	0	0	0	0	0	0	0	0	0	0	0	0	0	0	0	0	0	0	0	0	0	0	0	0	0	0	0	0	0	0	0	0	0	0	0	0	0	0	0	0	0	0	0	0
159	0	0	0	0	0	0	0	0	0	0	0	0	0	0	0	0	0	0	0	0	0	0	0	0	0	0	0	0	0	0	0	0	0	0	0	0	0	0	0	0	0	0	0	0	0	0	0	0	0
160	0	0	0	0	0	0	0	0	0	0	0	0	0	0	0	0	0	0	0	0	0	0	0	0	0	0	0	0	0	0	0	0	0	0	0	0	0	0	0	0	0	0	0	0	0	0	0	0	0
161	0	0	0	0	0	0	0	0	0	0	0	0	0	0	0	0	0	0	1	0	0	0	0	0	0	0	0	0	0	0	0	0	0	0	0	0	0	0	0	0	0	0	0	0	0	0	0	0	0
162	0	0	0	0	0	0	0	0	0	0	0	0	0	0	0	0	0	0	0	0	0	0	0	0	0	0	0	0	0	0	0	0	0	0	0	0	0	0	0	0	0	0	0	0	0	0	0	0	0
163	0	0	0	0	0	0	0	0	0	0	0	0	0	0	0	0	0	0	0	0	0	0	0	0	0	0	0	0	0	0	0	0	0	0	0	0	0	0	0	0	0	0	0	0	0	0	0	0	0
164	0	0	0	0	0	0	0	0	0	0	0	0	0	0	0	0	0	0	0	0	0	0	0	0	0	0	0	0	0	0	0	0	0	0	0	0	0	0	0	0	0	0	0	0	0	0	0	0	0
165	0	1	0	0	0	0	0	0	0	0	0	0	0	0	0	0	0	0	0	0	0	0	0	0	0	0	0	0	0	0	0	0	0	0	0	0	0	0	0	0	0	0	0	0	0	0	0	0	0
166	0	0	0	0	0	0	0	0	0	0	0	0	0	0	0	0	0	0	0	0	0	0	0	0	0	0	0	0	0	0	0	0	0	0	0	0	0	0	0	0	0	0	0	0	0	0	0	0	0
167	0	0	0	0	0	0	0	0	0	0	0	0	0	0	0	0	0	0	0	0	0	0	0	0	0	0	0	0	0	0	0	0	0	0	0	0	0	0	0	0	0	0	0	0	0	0	0	0	0
168	0	0	0	0	0	0	0	0	0	0	0	0	0	0	0	0	0	0	0	0	0	0	0	0	0	0	0	0	0	0	0	0	0	0	0	0	0	0	0	0	0	0	0	0	0	0	0	0	0
169	0	0	0	0	0	0	0	0	0	0	0	0	0	0	0	0	0	0	0	0	0	0	0	0	0	0	0	0	0	0	0	0	0	0	0	0	0	0	0	0	0	0	0	0	0	0	0	0	0
170	0	0	0	0	0	0	0	0	0	0	0	0	0	0	0	0	0	0	0	0	0	0	0	0	0	0	0	0	0	0	0	0	0	0	0	0	0	0	0	0	0	0	0	0	0	0	0	0	0
171	0	0	0	0	0	0	0	0	0	0	0	0	0	0	0	0	0	1	0	0	0	0	0	0	0	0	0	0	0	0	0	0	0	0	0	0	0	0	0	0	0	0	0	0	0	0	0	0	0
172	0	0	0	0	0	0	0	0	0	0	0	0	0	0	0	0	0	0	0	0	0	0	0	0	0	0	0	0	0	0	0	0	0	0	0	0	0	0	0	0	0	0	0	0	0	0	0	0	0
173	0	0	0	0	0	0	0	0	0	0	0	0	0	0	0	0	0	0	0	0	0	0	1	0	0	0	0	0	0	0	0	0	0	0	0	0	0	0	0	0	0	0	0	0	0	0	0	0	0
174	0	1	0	0	0	0	0	0	0	0	0	0	0	0	0	0	0	0	0	0	0	0	0	0	0	0	0	0	0	0	1	0	0	0	0	0	0	0	0	0	0	0	0	0	0	0	0	0	0
175	0	0	0	0	0	0	0	0	0	0	0	0	0	0	0	0	0	0	0	0	0	0	0	0	0	0	0	0	0	0	0	0	0	0	0	0	0	0	0	0	0	0	0	0	0	0	0	0	0
176	0	0	0	0	0	0	0	0	0	0	0	0	0	0	0	0	0	0	0	0	0	0	0	0	0	0	0	0	0	0	0	0	0	0	0	0	0	0	0	0	0	1	0	0	0	0	0	0	0
177	0	0	0	0	0	0	0	0	0	0	0	0	0	0	0	0	1	0	0	0	0	0	0	0	0	0	1	0	0	0	0	1	0	0	0	0	0	0	0	0	0	0	0	0	0	0	0	0	0
178	0	0	0	0	0	0	0	0	0	0	0	0	0	0	0	0	0	0	0	0	0	0	0	0	0	0	0	0	0	0	0	0	0	0	0	0	0	0	0	0	0	0	0	0	0	0	0	0	0
179	0	0	0	0	0	0	0	0	0	0	0	0	0	0	0	0	0	0	0	0	0	0	0	0	0	0	0	0	0	0	0	0	0	0	0	0	0	0	0	0	0	0	0	0	0	0	0	0	0
180	0	0	0	0	0	0	0	0	0	0	0	0	0	0	0	0	0	0	0	0	0	0	0	0	0	0	0	0	0	0	0	0	0	0	0	0	0	0	0	0	0	0	0	0	0	0	0	0	0
181	0	0	0	0	0	0	0	0	0	0	0	0	0	0	0	0	0	0	0	0	0	0	0	0	0	0	0	0	0	0	0	0	0	0	0	0	0	0	0	0	0	0	0	0	0	0	0	0	0
182	0	0	0	0	0	0	0	0	0	0	0	0	0	0	0	0	0	0	0	0	0	1	0	0	0	0	0	0	0	0	0	0	0	0	0	0	0	0	0	0	0	0	0	0	0	0	0	0	0
183	0	0	0	0	0	0	0	0	0	0	0	0	0	0	0	0	0	0	0	0	0	0	0	0	0	0	0	0	0	0	0	0	0	0	0	0	0	0	0	0	0	0	0	0	0	0	0	0	0
184	0	0	0	0	0	0	0	0	0	0	0	0	0	0	0	0	0	0	0	1	0	0	1	0	1	0	0	0	0	0	0	0	0	0	0	0	0	0	0	0	0	0	0	0	0	0	0	0	0
185	0	0	0	0	0	0	0	0	0	0	0	0	0	0	0	0	0	0	0	0	0	0	0	0	0	0	0	0	0	0	0	0	0	0	0	0	0	0	0	0	0	0	0	0	0	0	0	0	0
186	0	0	0	0	0	0	0	0	0	0	0	0	0	0	0	0	0	0	0	0	0	0	0	0	0	0	0	0	0	0	0	0	0	0	0	0	0	0	0	0	0	0	0	0	0	0	0	0	0
187	0	0	0	0	0	0	0	0	0	0	0	0	0	0	0	0	0	0	0	0	0	0	0	0	0	0	0	0	0	0	0	0	0	0	0	0	0	0	0	0	0	0	0	0	0	0	0	0	0
188	0	0	0	0	0	0	0	0	0	0	1	0	0	0	0	0	0	0	0	0	0	0	0	1	0	0	0	0	0	0	0	0	0	0	0	0	0	0	0	0	0	0	0	0	0	0	0	0	0
189	0	0	0	0	0	0	0	0	0	0	0	0	0	0	0	0	0	0	0	0	0	0	0	0	0	0	0	0	0	0	0	0	0	0	0	0	0	0	0	0	0	1	0	0	0	0	0	0	0
190	0	0	0	0	0	0	0	0	0	0	0	0	0	0	0	0	0	0	0	0	0	0	0	0	0	0	0	0	0	0	0	0	0	0	0	0	0	0	0	0	0	0	0	0	0	0	0	0	0
191	0	0	0	0	0	0	0	0	0	0	0	0	0	0	0	0	0	0	0	0	0	0	0	0	0	0	0	0	0	0	0	0	0	0	0	0	0	0	0	0	0	0	0	0	0	0	0	0	0
192	0	0	0	0	0	0	0	0	0	0	0	0	0	0	0	0	0	0	0	0	0	0	1	0	0	1	0	0	0	0	0	0	0	0	0	0	0	0	1	0	0	0	0	1	0	0	1	0	0
193	0	0	0	0	0	0	0	0	0	0	0	0	0	0	0	0	0	0	0	0	0	0	0	0	0	0	0	0	0	0	0	0	0	0	0	0	0	0	0	0	0	0	0	0	0	0	0	0	0
194	0	0	0	0	0	0	0	0	0	0	0	0	0	0	0	0	0	0	1	0	0	0	0	0	0	0	0	0	0	0	0	0	0	0	0	0	0	0	0	0	0	0	0	0	0	0	0	0	0
195	0	0	0	0	0	0	0	0	0	0	0	0	0	0	0	0	0	0	0	0	0	0	0	0	0	0	0	0	0	0	0	0	0	0	0	0	0	0	0	0	0	1	0	0	0	0	0	0	0
196	0	0	0	0	0	0	0	0	0	0	0	0	0	0	0	0	0	0	0	0	0	0	0	0	0	0	0	0	0	0	0	0	0	0	0	0	0	0	0	0	0	0	0	0	0	0	0	0	0
197	0	0	0	0	0	0	0	0	0	0	1	0	0	0	0	0	0	0	0	0	0	0	0	0	0	0	0	0	0	0	0	0	0	0	0	0	0	0	0	0	0	0	0	0	0	0	0	0	0
198	0	0	0	0	0	0	0	0	0	0	0	0	0	0	0	0	0	0	0	0	0	0	0	0	0	0	0	0	1	0	0	0	0	0	0	0	0	0	0	0	0	0	0	0	0	0	0	0	0
199	0	0	0	0	0	0	0	0	0	0	0	0	0	1	0	0	0	1	0	0	0	0	0	0	0	0	0	0	0	0	0	0	0	0	0	0	0	0	0	0	0	0	0	0	0	0	0	0	0
200	0	0	0	0	0	0	0	0	0	0	0	0	0	0	0	0	0	0	0	0	0	0	0	0	0	0	0	0	0	0	0	0	0	0	0	0	0	0	0	0	0	0	0	0	0	0	0	0	0
201	0	0	0	0	0	0	0	0	0	0	0	0	0	0	0	0	0	0	0	0	0	0	0	0	0	0	0	0	0	0	0	0	0	0	0	0	0	0	0	0	0	0	0	0	0	0	0	0	0
202	0	0	1	0	0	0	0	1	0	0	0	0	0	0	0	0	0	0	0	0	0	0	0	0	0	0	0	0	0	0	0	0	0	0	0	0	0	0	0	0	0	0	0	0	0	0	0	0	0
203	0	0	0	0	0	0	0	0	0	0	0	0	0	0	0	0	0	0	0	0	0	0	0	0	0	0	0	0	0	0	0	0	0	0	0	0	0	0	0	0	0	0	0	0	0	0	0	0	0
204	0	0	0	0	0	0	0	0	0	0	0	0	0	0	0	0	0	0	0	0	0	0	0	0	0	0	0	0	0	0	0	0	0	0	0	0	0	0	0	0	0	0	0	0	0	0	0	0	0
205	0	0	0	0	0	0	0	0	0	0	0	0	0	0	0	0	0	0	0	0	0	0	0	0	0	0	0	0	0	0	0	0	0	0	0	0	0	0	0	0	0	0	0	0	0	0	0	0	0
206	0	0	0	0	0	0	0	0	0	0	0	0	0	0	0	0	0	0	0	0	0	0	0	0	0	0	0	0	0	0	0	0	0	0	0	0	0	0	0	0	0	0	0	0	0	0	0	0	0
207	0	0	0	0	0	0	0	0	0	0	0	0	0	0	0	0	0	0	0	0	0	0	0	0	0	0	0	0	0	0	0	0	0	0	0	0	0	0	0	0	0	0	0	0	0	0	0	0	0
208	0	0	0	0	0	0	0	0	0	0	0	0	0	0	0	0	0	0	0	0	0	0	0	0	0	0	0	0	0	0	0	0	0	0	0	0	0	0	0	0	0	0	0	0	0	0	0	0	0
209	0	0	0	0	0	0	0	0	0	0	0	0	0	0	0	0	0	0	0	0	0	0	0	0	0	0	0	0	0	0	0	0	0	0	0	0	0	0	0	0	0	0	0	0	0	0	0	1	0
210	0	0	0	0	0	0	0	0	0	0	0	0	0	0	0	0	0	0	0	0	0	0	0	0	0	0	0	0	0	0	0	0	0	0	0	0	0	0	0	1	0	0	0	0	1	0	1	0	0
211	0	0	0	0	0	0	0	0	0	0	0	0	0	0	0	0	0	0	0	0	0	0	0	0	0	0	0	0	0	0	0	0	0	0	0	0	0	0	0	0	1	0	0	0	0	0	0	0	0
212	0	0	0	0	0	0	0	0	0	0	0	0	0	0	0	0	0	0	0	0	0	0	0	0	0	0	0	0	0	0	0	0	0	0	0	0	0	0	0	0	0	0	0	0	0	0	0	0	0
213	0	0	0	0	0	1	0	0	0	0	0	0	0	0	0	0	0	0	0	0	0	0	0	0	0	0	0	0	0	0	0	0	0	0	0	0	0	0	0	0	0	0	0	0	0	0	0	0	0
214	0	0	0	0	0	0	0	0	0	0	0	0	0	0	0	0	0	0	0	0	0	0	0	0	0	0	0	0	0	0	0	0	0	0	0	0	0	0	0	0	0	0	0	0	0	0	0	0	0
215	0	0	0	0	0	0	0	0	0	0	0	0	0	0	0	0	0	0	0	0	0	0	0	0	0	0	0	0	0	0	0	0	0	0	0	0	0	0	0	0	0	0	0	0	0	0	0	0	0
216	0	0	0	0	0	0	0	0	0	0	0	0	0	0	0	0	0	0	0	0	0	0	0	0	0	0	0	0	0	0	0	0	0	0	0	0	0	0	0	0	0	0	0	0	0	0	0	0	0
217	0	0	0	0	0	0	0	0	0	0	0	0	0	0	0	0	0	0	0	0	0	0	0	0	0	0	0	0	0	0	0	0	0	0	0	0	0	0	0	0	0	0	1	0	0	0	0	0	0
218	0	0	0	0	0	0	0	0	0	0	0	0	0	0	0	0	0	0	0	0	0	0	0	0	0	0	0	0	1	0	0	0	0	0	0	0	0	0	0	0	0	0	0	0	0	0	0	0	0
219	0	0	0	0	0	0	0	1	0	0	0	0	0	0	0	0	0	0	0	0	0	0	0	0	0	0	0	0	0	0	0	0	0	0	0	0	0	0	0	0	0	0	0	0	0	0	0	0	0
220	0	0	0	0	0	0	0	0	0	0	0	0	0	0	0	0	0	0	0	0	0	0	0	0	0	0	0	0	0	0	0	0	0	0	0	0	0	0	0	0	0	0	0	0	0	0	0	0	0
221	0	0	0	0	0	0	0	1	0	0	0	0	0	0	0	0	0	0	0	0	0	0	0	0	0	0	0	0	0	0	0	0	0	0	0	0	0	0	0	0	0	0	0	0	0	0	0	0	0
222	0	0	0	0	0	0	0	0	0	0	0	0	0	0	0	0	0	0	0	0	0	0	0	0	0	0	0	0	0	0	0	0	0	0	0	0	0	0	0	0	0	0	0	0	0	0	0	0	0
223	0	0	0	0	0	0	0	0	0	0	0	0	0	0	0	0	0	0	0	0	0	0	0	0	0	0	0	0	0	0	0	0	0	0	0	0	0	0	0	0	0	0	0	0	0	0	0	0	0
224	0	0	0	0	0	0	0	0	0	0	0	0	0	0	0	0	0	0	0	0	0	0	0	0	0	0	0	0	0	0	0	0	0	0	0	0	0	0	0	0	0	0	0	0	0	0	0	0	0
225	0	0	0	0	0	0	0	0	0	0	0	0	0	0	0	0	0	0	0	0	0	0	0	0	0	0	0	0	0	0	0	0	0	0	0	0	0	0	0	0	0	0	0	0	1	0	0	0	0
226	0	0	0	0	0	0	0	0	0	0	0	0	0	0	0	0	0	0	0	0	0	0	0	0	0	0	0	0	0	0	0	0	0	0	0	0	0	0	0	0	0	0	0	0	0	0	0	0	0
227	0	0	0	0	0	0	0	0	0	0	0	0	0	0	0	0	0	0	0	0	0	0	0	0	0	0	0	0	0	0	0	0	0	0	0	0	0	0	0	0	0	0	0	0	0	0	0	0	0
228	0	0	0	0	0	0	0	0	0	1	0	0	0	0	0	0	0	0	0	0	0	0	0	0	0	0	0	0	0	0	0	0	0	0	0	0	0	0	0	0	0	0	0	0	0	0	0	0	0
229	0	0	0	0	0	0	0	0	0	0	0	0	0	0	0	0	0	0	0	0	0	1	0	0	0	0	0	0	0	0	0	0	0	0	0	0	0	0	0	0	0	0	0	0	0	0	0	0	0
230	0	0	0	0	0	0	0	0	0	0	0	0	0	0	0	0	0	0	0	0	0	0	0	0	0	0	0	0	0	0	0	0	0	0	0	0	0	0	0	0	0	0	0	0	0	0	0	0	0
231	0	0	0	0	0	0	0	0	0	0	0	0	0	0	0	0	0	0	0	0	0	0	0	0	0	0	0	0	0	0	0	0	0	0	0	0	0	0	0	0	0	0	0	0	0	0	0	0	0
232	0	0	0	0	0	0	0	0	0	0	0	0	0	0	0	0	0	0	0	0	0	0	0	0	0	0	0	0	0	0	0	0	0	0	0	0	0	0	0	0	0	0	0	0	0	0	0	0	0
233	0	0	0	0	0	0	0	0	0	0	0	0	0	0	0	0	0	0	0	0	0	0	0	0	0	0	0	0	0	0	0	0	0	0	0	0	0	0	0	0	0	0	0	0	0	0	0	0	0
234	0	0	0	0	0	0	0	0	0	0	0	0	0	0	0	0	0	0	0	0	0	0	0	0	0	0	0	0	0	0	0	0	0	0	0	0	0	0	0	0	0	0	0	0	0	0	0	0	0
235	0	0	0	0	0	0	0	0	0	0	0	0	0	0	0	0	0	0	0	0	0	0	0	0	0	0	0	0	0	0	0	0	0	0	0	0	0	0	0	0	0	0	0	0	0	0	0	0	0
236	0	0	0	0	0	0	0	0	0	0	0	0	0	0	0	0	0	0	0	0	0	0	0	0	0	0	0	0	0	0	0	0	0	0	0	1	0	0	0	0	1	0	0	1	0	0	0	0	0
237	0	0	0	1	0	0	0	0	0	0	0	0	0	0	0	0	0	0	0	0	0	0	0	0	0	0	0	0	0	0	0	0	0	0	0	0	0	0	0	0	0	0	0	0	0	0	0	0	0
238	0	0	0	0	0	0	0	0	0	0	0	0	0	0	0	0	0	0	0	0	0	0	0	0	0	0	0	0	0	0	0	0	0	0	0	0	0	1	0	0	0	0	0	0	0	0	0	0	0
239	0	0	0	0	0	0	0	0	0	0	0	0	0	0	0	0	0	0	0	0	0	0	0	0	0	0	0	0	0	0	0	0	0	0	0	0	0	0	0	0	0	0	0	0	0	0	0	0	0
240	0	0	0	0	0	0	0	0	0	0	0	0	0	0	0	0	0	0	0	0	0	0	0	0	0	0	0	0	0	0	0	0	0	0	0	0	0	0	0	0	0	0	0	0	0	0	0	0	0
241	0	0	0	0	0	0	0	0	0	0	0	0	0	0	0	0	0	0	0	0	0	0	0	0	0	0	0	0	0	0	0	0	0	0	0	0	0	0	0	0	0	0	0	0	0	0	0	0	0
242	0	0	0	0	0	0	0	0	0	0	0	0	0	0	0	0	0	0	0	0	0	0	0	0	0	0	0	0	0	0	0	0	0	0	0	0	0	0	0	0	0	0	0	0	0	0	0	0	0
243	0	0	0	0	0	0	0	0	0	0	0	0	0	0	0	0	0	0	0	0	0	0	0	0	0	0	0	0	0	0	0	0	0	0	0	0	0	0	0	0	0	0	0	0	0	0	0	0	0
244	0	0	0	0	0	0	0	0	0	0	0	0	0	0	0	0	0	0	0	0	0	0	0	0	0	0	0	0	0	0	0	0	0	0	0	0	0	0	0	0	0	0	0	0	0	0	0	0	0
245	0	0	0	0	0	0	0	0	0	0	0	0	0	0	0	0	0	0	0	0	0	0	0	0	0	0	0	0	0	0	0	0	0	0	0	0	0	0	0	0	0	0	0	0	0	0	0	0	0
246	0	0	0	0	0	0	0	0	0	0	0	0	0	0	0	0	0	0	0	0	0	0	0	0	0	0	0	0	0	0	0	0	0	0	0	0	0	0	0	0	0	0	0	0	0	0	0	0	0
247	0	1	0	0	0	0	0	0	0	0	0	0	0	0	0	0	0	0	0	0	0	0	0	0	0	0	0	0	0	0	0	0	0	0	0	0	0	0	0	0	0	0	0	0	0	0	1	0	0
248	0	1	0	0	0	0	0	0	0	0	0	0	0	0	0	0	0	0	0	0	0	0	0	0	0	0	0	0	0	0	0	0	0	0	0	0	0	0	0	0	0	0	0	0	0	0	0	0	0
249	0	0	0	0	0	0	0	0	0	0	0	0	0	0	0	0	0	0	0	0	0	0	0	0	0	0	0	0	0	0	0	0	0	0	0	0	0	0	0	0	0	0	0	0	0	0	0	0	0
250	0	0	0	0	0	0	0	0	0	0	0	0	0	0	0	0	0	0	0	0	0	0	0	0	0	0	0	0	0	0	0	0	0	0	0	0	0	0	0	0	0	0	0	0	0	0	0	0	0
251	0	0	0	0	0	0	0	0	0	0	0	0	0	0	0	0	0	0	0	0	0	0	0	0	0	0	0	0	0	0	0	0	0	0	0	0	0	0	0	0	0	0	0	0	0	0	0	0	1
252	0	0	0	0	0	0	0	0	0	0	0	0	0	0	0	0	0	0	0	0	0	0	0	0	0	0	0	0	0	0	0	0	0	0	0	0	0	0	0	0	0	0	0	0	0	0	0	0	0
253	0	0	0	0	0	0	0	0	0	0	0	0	0	0	0	0	0	0	0	0	0	0	0	0	0	0	0	0	0	0	0	0	0	0	0	0	0	0	0	0	0	0	0	0	0	0	0	1	0
254	0	0	0	0	0	0	0	0	0	0	0	0	0	0	0	0	0	0	0	0	0	0	0	0	0	0	0	0	0	0	0	0	0	0	0	0	0	0	0	0	0	0	0	0	0	0	0	0	0
255	0	0	1	0	0	0	0	0	0	0	0	0	0	0	0	0	0	0	0	0	0	0	0	0	0	0	0	0	0	0	0	0	0	0	0	0	0	0	0	0	0	0	0	0	0	0	0	0	0
256	0	0	0	0	0	0	0	0	0	0	0	0	0	0	0	0	0	0	0	0	0	0	0	0	0	0	0	0	0	0	0	0	0	0	0	0	0	0	0	0	0	0	0	0	0	0	0	0	0
257	0	0	0	0	0	0	0	0	0	0	0	0	0	0	0	0	0	0	0	0	0	0	0	0	0	0	0	0	0	0	0	0	0	0	0	0	0	0	0	0	0	0	0	0	0	0	0	0	0
258	0	0	0	0	0	0	0	0	0	0	0	0	0	0	0	0	0	0	0	0	0	0	0	0	0	0	0	0	0	0	0	0	0	0	0	0	0	0	0	0	0	0	0	0	0	0	0	0	0
259	0	0	0	0	0	0	0	0	0	0	1	0	0	0	0	0	0	0	0	0	0	0	0	0	0	0	0	0	0	0	0	0	0	0	0	0	0	0	0	0	0	0	0	0	0	0	0	0	0
260	0	0	0	0	0	0	0	0	0	0	0	0	0	0	0	0	0	0	0	0	0	0	0	0	0	0	0	0	0	0	0	0	0	0	0	0	0	0	0	0	0	0	0	0	0	0	0	0	0
261	0	0	0	0	0	0	0	0	0	0	0	0	0	0	0	0	0	0	0	0	0	0	0	0	0	0	0	0	0	0	0	0	0	0	0	0	0	0	0	0	0	0	0	0	0	0	0	0	0
262	0	0	0	0	0	0	0	0	0	0	0	0	0	0	0	0	0	0	0	0	0	0	0	0	0	0	0	1	0	0	0	0	1	0	0	0	0	0	0	0	0	0	0	0	0	0	0	0	0
263	1	0	0	0	0	0	0	0	0	0	1	0	0	0	0	0	0	0	1	0	0	0	0	0	0	0	0	0	0	0	0	0	0	0	0	0	0	0	0	0	0	0	0	0	0	0	0	0	0
264	0	0	0	0	0	0	0	0	0	0	0	0	0	0	0	0	0	0	0	0	0	0	0	0	0	0	0	0	0	0	0	0	0	0	0	0	0	0	0	0	0	0	0	0	0	0	0	0	0
265	0	0	0	0	0	0	0	0	0	0	0	0	0	0	0	0	0	0	0	0	0	0	0	0	0	0	0	0	0	0	0	0	0	0	0	0	0	0	0	0	0	0	0	0	0	0	0	0	0
266	0	0	0	0	0	0	0	0	0	0	0	0	0	0	0	0	0	0	1	0	0	0	0	0	0	0	0	0	0	0	0	0	0	0	0	0	0	0	0	0	0	0	0	0	0	0	0	0	0
267	0	0	0	0	0	0	0	0	0	0	0	0	0	0	0	0	0	0	0	0	0	0	0	0	0	0	0	0	0	0	0	0	0	0	0	0	0	0	0	0	0	0	0	0	0	0	0	0	0
268	0	0	0	0	0	0	0	0	0	0	0	0	0	0	0	0	0	0	0	1	0	0	1	0	0	0	0	0	0	0	0	0	0	0	0	0	0	0	0	0	0	0	0	0	0	0	0	0	0
269	0	0	0	0	0	0	0	0	0	0	0	0	0	0	0	0	0	0	0	0	0	0	0	0	0	0	0	0	0	0	0	0	0	0	0	0	0	0	0	0	0	0	0	0	0	0	0	0	0
270	0	0	0	0	0	0	0	0	0	0	0	0	0	0	0	0	0	0	0	0	0	0	0	0	0	0	0	0	0	0	0	0	0	0	0	0	0	0	0	0	0	0	0	0	0	0	0	0	0
271	0	0	0	0	0	0	0	0	0	0	0	0	0	0	0	0	0	0	0	0	0	0	0	0	0	0	0	0	0	0	0	0	0	0	0	0	0	0	0	0	0	0	0	0	0	0	0	0	0
272	0	0	0	0	0	0	0	0	0	0	0	0	0	0	0	0	0	0	0	0	0	0	0	0	0	0	0	0	0	0	0	0	1	0	0	0	0	0	0	0	0	0	0	0	0	0	0	0	0
273	0	0	0	0	0	0	0	0	0	0	0	0	0	0	0	0	0	0	0	0	0	0	0	0	0	0	0	0	0	0	0	0	0	0	0	0	0	0	0	0	0	0	1	0	0	0	0	0	0
274	0	0	0	0	0	0	0	0	0	0	0	0	0	0	0	0	0	0	0	0	0	0	0	0	0	0	0	0	0	0	0	0	0	0	0	0	0	0	0	0	0	0	0	0	0	0	0	0	0
275	0	0	0	0	0	0	0	0	0	0	0	0	0	0	0	0	0	0	0	0	0	0	0	0	0	0	0	0	0	0	0	0	0	0	0	0	0	0	0	0	0	0	0	0	0	0	0	0	0
276	0	0	0	0	0	0	0	0	0	0	0	0	0	0	0	0	0	0	0	0	0	0	0	0	0	0	0	0	0	0	0	0	0	0	0	0	0	1	0	0	0	0	0	0	0	0	0	0	0
277	0	0	0	0	0	0	0	0	0	0	0	0	0	0	0	0	0	0	0	0	0	0	0	0	0	0	0	0	0	0	0	0	0	0	0	0	0	0	0	0	0	0	0	0	0	0	0	0	0
278	0	0	0	0	0	0	0	0	0	0	0	0	0	0	0	0	0	0	0	0	0	0	0	0	0	0	0	0	0	0	0	0	0	0	0	0	0	0	0	0	0	0	0	0	0	0	1	0	0
279	0	0	0	0	0	0	0	0	0	0	0	0	0	0	0	0	0	0	0	0	0	0	0	0	0	0	0	0	0	0	0	0	0	0	0	0	0	0	0	0	0	0	0	0	0	0	0	0	0
280	0	0	0	0	0	0	0	0	0	0	0	0	0	0	0	0	0	0	1	0	0	0	0	0	0	0	0	0	0	0	0	0	0	0	0	0	0	0	0	0	0	0	0	0	0	0	0	0	0
281	0	0	0	0	0	0	1	0	0	0	0	0	0	0	0	0	0	0	0	0	0	0	0	0	0	0	0	0	0	0	0	0	0	0	0	0	0	0	0	0	0	0	0	0	0	0	0	0	0
282	0	0	0	0	0	0	0	0	0	0	0	0	0	0	0	0	0	0	0	0	0	0	0	0	0	0	0	0	0	0	0	0	0	0	0	0	0	0	0	0	0	0	0	0	0	0	0	0	0
283	0	0	0	0	0	0	0	0	0	0	0	0	0	0	0	0	0	0	0	0	0	0	0	0	0	0	0	0	0	0	0	0	0	0	0	0	0	0	0	0	0	0	0	0	0	0	0	0	0
284	0	0	0	0	0	0	0	0	0	0	0	0	0	0	0	0	0	0	0	0	0	0	0	0	1	0	0	0	0	1	0	0	0	0	0	0	0	0	0	0	0	0	0	0	0	0	0	0	0
285	0	0	0	0	0	0	0	0	0	0	0	0	0	0	0	0	0	0	0	0	0	0	0	0	0	0	0	0	0	0	0	0	0	0	0	0	0	0	0	0	0	0	0	0	0	0	0	0	0
286	0	0	0	0	0	0	0	0	0	0	0	0	0	0	0	0	0	1	0	0	0	0	0	0	0	0	0	1	0	0	0	0	0	0	0	0	1	0	0	0	0	1	0	1	0	0	0	0	1
287	0	0	0	0	0	0	0	0	0	0	0	0	0	0	0	0	0	0	0	0	0	0	0	0	0	0	0	0	0	0	0	0	0	0	0	0	0	0	0	0	0	0	0	0	0	0	0	0	1
288	0	0	0	0	0	0	0	0	0	0	0	0	0	0	0	0	0	0	0	0	0	0	0	0	0	0	0	0	0	0	0	0	0	0	0	0	0	0	0	0	0	0	0	0	0	0	0	0	0
289	0	0	0	0	0	0	0	1	0	0	0	0	0	0	0	0	0	0	0	0	0	0	0	0	0	0	0	0	0	0	0	0	0	0	0	0	0	0	0	0	0	0	0	0	0	0	0	0	0
290	0	0	0	0	0	0	0	0	0	0	0	0	0	0	0	0	0	0	0	0	0	0	0	0	0	0	0	0	0	0	0	0	0	0	0	0	0	0	0	0	0	0	0	0	0	0	0	0	0
291	0	0	0	0	0	0	0	0	0	0	0	0	0	0	0	0	0	0	0	0	0	0	0	0	0	0	0	0	0	0	0	0	0	0	0	0	0	0	0	0	0	0	0	0	0	0	0	0	0
292	0	0	0	0	0	0	0	0	0	0	0	0	0	0	0	0	0	0	0	0	0	0	0	0	0	0	0	0	0	0	0	0	0	0	0	0	0	0	0	0	0	0	0	0	0	0	0	0	0
293	0	0	0	0	0	0	0	0	0	0	0	0	0	0	0	0	0	0	0	0	0	0	0	0	0	0	0	0	0	0	0	0	0	0	0	0	0	0	0	0	0	0	0	0	0	0	0	0	0
294	0	0	0	0	0	0	0	0	0	0	0	0	0	0	0	0	0	0	0	0	0	0	0	0	0	0	0	0	0	0	0	0	0	0	0	0	0	0	0	0	0	0	0	0	0	0	0	0	0
295	0	0	0	0	0	0	0	0	0	0	0	0	0	0	0	0	0	0	0	0	0	0	0	0	0	0	0	0	0	0	0	0	0	0	0	0	0	0	0	0	0	0	0	0	0	0	0	0	0
296	0	0	0	0	0	0	0	0	0	0	0	0	0	0	0	0	0	0	0	0	0	0	0	0	0	0	0	0	0	0	0	0	0	0	0	0	0	0	0	0	0	1	0	0	0	0	0	0	0
297	0	0	0	0	0	0	0	0	0	0	0	0	0	0	0	0	0	0	0	0	0	0	0	0	0	0	0	0	0	0	0	0	0	0	0	0	0	0	0	0	0	1	0	0	0	0	0	0	0
298	0	0	0	0	0	0	0	0	0	0	0	0	0	0	0	0	0	1	0	0	0	0	0	0	0	0	0	0	0	0	0	0	0	0	0	0	0	0	0	0	0	0	0	0	0	0	0	0	0
299	0	0	0	0	0	0	0	0	0	0	0	0	0	0	0	0	0	0	0	0	0	0	0	0	0	0	0	0	0	0	0	0	0	0	0	0	0	0	0	0	0	0	0	0	0	0	0	0	0
300	0	0	0	0	0	0	0	0	0	0	0	0	0	0	0	0	0	0	0	0	0	0	0	0	0	0	0	0	0	0	0	0	0	0	0	0	0	0	0	0	0	0	0	0	0	0	0	0	0
301	0	0	0	0	0	0	0	0	0	0	0	0	0	0	0	0	0	0	0	0	0	0	0	0	0	0	0	0	0	0	0	0	0	0	0	0	0	0	0	0	0	0	0	0	0	0	0	0	0
302	0	0	0	0	0	0	0	0	0	0	0	0	0	0	0	0	0	0	0	0	0	0	0	0	0	0	0	0	0	0	0	0	0	0	0	0	0	0	0	0	0	0	0	0	0	0	0	0	0
303	0	0	0	0	0	0	0	0	0	0	0	0	0	0	0	0	0	0	0	0	0	0	0	0	0	0	0	0	0	0	0	0	0	0	0	0	0	0	0	0	0	0	0	0	0	0	0	0	0
304	0	0	0	0	0	0	0	0	0	0	0	0	0	0	0	0	0	0	0	0	0	0	0	0	0	0	0	0	0	0	0	0	0	1	0	0	0	0	0	0	0	0	0	0	0	0	0	0	0
305	0	0	0	0	0	0	0	0	0	0	0	0	0	0	0	0	0	0	0	0	0	0	0	0	0	0	0	0	0	0	0	0	0	0	0	0	0	0	0	0	0	0	0	0	0	0	0	0	0
306	0	0	0	0	0	0	0	0	0	0	0	0	0	0	0	0	0	0	0	0	0	0	0	0	0	0	0	0	0	0	0	0	0	0	0	0	0	0	0	0	0	0	0	0	0	0	0	0	0
307	0	0	0	0	0	0	0	0	0	0	0	0	0	0	0	0	0	0	0	0	0	0	1	0	0	1	0	0	0	0	0	0	0	0	0	0	0	0	0	0	0	0	0	0	0	0	0	0	0
308	0	0	0	0	0	0	1	0	0	0	1	0	0	0	0	0	0	0	0	0	0	0	0	0	0	0	0	0	0	0	0	0	0	0	0	0	0	0	0	0	0	0	0	0	0	0	0	0	0
309	0	0	0	0	0	0	0	0	0	0	0	0	0	0	0	0	0	0	0	0	0	0	0	0	0	0	0	0	0	0	0	0	0	0	0	0	0	0	0	0	0	0	0	0	0	0	0	0	0
310	0	0	0	0	0	0	0	0	0	0	0	0	0	0	0	0	0	0	0	0	0	0	0	0	0	0	0	0	0	0	0	0	0	0	0	0	0	0	0	0	0	0	0	0	0	0	0	0	0
311	0	0	0	0	0	0	0	0	0	0	0	0	0	0	0	0	0	0	0	0	0	0	0	1	0	0	0	1	0	0	0	1	0	0	0	0	0	0	0	0	0	0	0	0	0	0	0	0	0
312	0	0	0	0	0	0	0	0	0	0	0	0	0	0	0	0	0	0	0	0	0	0	0	0	0	0	0	0	0	0	0	0	0	0	0	0	0	0	0	0	0	0	0	0	0	0	0	0	0
313	0	0	0	0	0	0	0	0	0	0	0	0	0	0	0	0	0	1	0	0	0	0	0	0	0	0	0	0	0	0	0	0	0	0	0	0	0	0	0	0	0	0	0	0	0	0	0	0	0
314	0	0	0	0	0	0	0	0	0	0	0	0	0	0	0	0	0	0	0	0	0	0	0	0	0	0	0	0	0	0	0	0	0	0	0	0	0	0	0	0	0	0	0	0	0	0	0	0	0
315	0	0	0	0	0	0	0	0	0	0	0	0	0	0	0	0	0	0	0	0	0	0	0	0	0	0	0	0	0	0	0	0	1	0	1	0	0	0	0	0	0	0	0	0	0	0	0	0	0
316	0	0	0	0	0	0	0	0	0	0	0	0	0	0	0	0	0	0	0	0	0	0	0	0	0	0	0	0	0	0	0	0	0	0	0	0	0	0	0	0	0	0	0	0	0	0	1	0	1
317	0	0	0	0	0	0	0	0	0	0	0	0	0	0	0	0	0	0	0	0	0	0	0	0	0	0	0	0	0	0	0	0	0	0	0	0	0	0	0	0	0	0	0	0	0	0	0	0	0
318	0	0	0	0	0	0	0	0	0	0	0	0	0	0	0	0	0	0	0	0	0	0	0	0	0	0	0	0	0	0	0	1	0	0	0	0	0	0	0	0	0	0	0	1	0	1	0	0	0
319	0	0	0	0	0	0	0	0	0	0	0	0	0	0	0	0	0	0	0	0	1	1	0	0	0	0	0	0	0	0	0	0	0	0	0	0	0	0	0	0	0	0	0	0	0	0	0	0	0
320	0	0	0	0	0	0	0	0	0	0	0	0	0	0	0	0	0	0	0	0	0	0	0	0	0	0	0	0	0	0	0	0	0	0	0	0	0	0	0	0	0	0	0	0	0	0	0	0	0
321	0	0	0	0	0	0	0	0	0	0	0	0	0	0	0	0	0	0	0	0	0	0	0	0	0	0	0	0	0	0	0	0	0	0	0	0	0	0	0	0	0	0	0	0	0	0	0	0	0
322	0	0	0	0	0	0	0	0	0	0	0	0	0	0	0	0	0	0	0	0	0	0	0	0	0	0	0	0	0	0	0	0	0	0	0	0	0	0	0	0	0	0	0	0	0	0	0	0	0
323	0	0	0	0	0	0	0	0	0	0	0	0	0	0	0	0	0	0	0	0	0	0	0	0	0	0	0	0	0	0	0	0	0	0	0	0	0	0	0	0	0	0	0	0	0	0	1	0	0
324	0	0	0	0	0	0	0	0	0	0	0	0	0	0	0	0	0	0	0	0	0	0	0	0	0	0	0	0	0	0	0	0	0	0	0	0	0	0	0	0	0	0	0	0	0	0	0	0	0
325	0	0	0	0	0	0	0	0	0	0	0	0	0	0	0	0	0	0	0	0	0	0	0	0	0	0	0	0	0	0	0	0	0	0	0	0	0	0	0	0	0	0	0	0	0	0	0	0	0
326	0	0	0	0	0	0	0	0	0	1	0	0	0	0	0	0	0	0	0	0	0	0	0	0	0	0	0	0	0	0	0	0	0	0	0	0	0	0	0	0	0	0	0	0	0	0	0	0	0
327	0	0	0	1	0	0	0	0	0	0	0	0	1	0	1	0	1	0	0	0	0	0	0	0	0	0	0	0	0	0	0	0	0	0	0	0	0	0	0	0	0	0	0	0	0	0	0	0	0
328	0	0	0	0	0	0	0	0	0	0	0	0	0	0	0	0	0	0	0	0	0	0	0	0	0	0	0	0	0	0	0	0	0	0	0	0	0	0	0	0	0	0	0	0	0	0	0	0	0
329	0	0	0	0	0	0	0	0	0	0	0	0	0	0	0	0	0	0	0	0	0	0	0	0	0	0	0	0	0	0	0	0	0	0	0	0	0	0	0	0	0	0	0	0	0	0	0	0	0
330	0	0	0	0	0	0	0	0	0	0	0	0	0	0	0	0	0	0	0	0	0	0	0	0	0	0	0	0	0	0	0	0	0	0	0	0	0	0	0	0	0	0	0	0	0	0	0	0	0
331	0	0	0	0	0	0	0	0	0	0	0	0	0	0	0	0	0	0	0	0	0	0	0	0	0	0	0	0	0	0	0	0	0	0	0	0	0	0	0	0	0	0	0	0	0	0	0	0	0
332	0	0	0	0	0	0	0	0	0	0	0	0	0	0	0	0	0	0	0	0	0	0	0	0	0	0	0	0	0	0	0	0	0	0	0	0	0	0	0	0	0	0	0	0	0	0	0	0	0
333	0	0	0	0	0	0	0	0	0	0	0	0	0	0	0	0	0	0	0	0	0	0	0	0	0	0	0	0	0	0	0	0	0	0	0	0	0	0	0	0	0	0	0	0	0	0	0	0	0
334	0	0	0	0	0	0	0	0	0	0	0	0	0	0	0	0	0	0	0	0	0	0	0	0	0	0	0	0	0	0	0	0	0	0	0	0	0	0	0	0	0	0	0	0	0	0	0	0	0
335	0	0	0	0	0	0	0	0	0	0	0	0	0	0	0	0	0	0	0	0	0	0	0	0	0	0	0	0	0	0	0	0	0	0	0	0	0	0	0	1	0	0	0	0	0	0	0	0	0
336	0	0	0	0	0	0	0	0	0	0	0	0	0	0	0	0	0	0	0	0	0	0	0	0	0	0	0	0	0	0	0	0	0	0	0	0	0	0	0	0	0	0	0	0	0	0	0	0	0
337	0	0	0	0	0	0	0	0	0	0	0	0	0	0	0	0	0	0	0	0	0	0	0	0	0	0	0	0	0	0	0	0	0	0	0	0	0	0	0	0	0	0	0	0	0	0	0	0	0
338	0	0	0	0	0	0	0	0	0	0	0	0	0	0	0	0	0	0	0	0	0	0	0	0	0	0	0	0	0	0	0	0	0	0	0	0	0	0	0	0	0	0	0	0	0	0	0	0	0
339	0	0	0	0	0	0	0	0	0	0	0	0	0	0	0	0	0	0	0	0	0	0	0	0	0	0	0	0	0	0	0	0	0	0	0	0	0	0	0	0	0	0	0	0	0	0	0	0	0
340	0	0	0	0	0	0	0	0	0	0	0	0	0	0	0	0	0	0	0	0	0	0	0	0	0	0	0	0	0	0	0	0	0	0	0	0	0	0	0	0	0	0	0	0	0	0	0	0	0
341	0	0	0	0	0	0	0	0	0	0	0	0	0	0	0	0	0	0	0	0	0	0	0	0	0	0	0	0	0	0	0	0	0	0	0	0	0	0	0	0	0	0	0	0	0	0	0	0	0
342	0	0	0	0	0	0	0	0	0	0	0	0	0	0	0	0	0	0	0	0	0	0	0	0	0	0	0	0	0	0	0	0	0	0	0	0	0	0	0	0	0	0	0	0	0	0	0	0	0
343	0	0	0	0	0	0	0	0	0	0	0	0	0	0	0	0	0	0	0	0	0	0	0	0	0	0	0	0	0	0	0	0	0	0	0	0	0	0	0	0	0	0	0	0	0	0	0	0	0
344	0	0	0	0	0	0	0	0	0	0	0	0	0	0	0	0	0	0	0	0	0	0	0	0	0	0	0	0	0	0	0	0	0	0	0	0	0	0	0	0	0	0	0	0	0	0	0	0	0
345	0	0	0	0	0	0	0	0	0	0	0	0	0	0	0	0	0	0	0	0	0	0	0	0	0	0	0	0	0	0	0	0	0	0	0	0	0	0	0	0	0	0	0	0	0	0	0	0	0
346	0	0	0	0	0	0	0	0	0	0	0	0	0	0	0	0	0	0	0	0	0	0	0	0	0	0	0	0	0	0	0	0	0	0	0	0	0	0	0	0	0	0	0	0	0	0	0	0	0
347	0	0	0	0	0	0	0	0	0	0	0	0	0	0	0	0	0	0	0	0	0	0	0	0	0	0	0	0	0	0	0	0	0	0	0	0	0	0	0	0	0	0	0	0	0	0	0	0	0
348	1	0	0	0	0	0	0	1	0	0	0	0	0	0	0	0	1	0	0	0	0	0	0	0	0	0	0	0	0	0	0	0	0	0	0	0	0	0	0	0	0	0	0	0	0	0	0	0	0
349	0	0	0	0	0	0	0	1	0	0	0	0	0	0	0	0	0	0	0	0	0	0	0	0	0	0	0	0	0	0	0	0	0	0	0	0	0	0	0	0	0	0	0	0	0	0	0	0	0
350	0	0	0	0	0	0	0	0	0	0	0	0	0	0	0	0	0	0	0	0	0	0	0	0	0	0	0	0	0	0	0	0	0	0	0	0	0	0	0	0	0	0	0	0	0	0	0	0	0
351	0	0	0	0	0	0	0	0	0	0	0	0	0	0	0	0	0	0	0	0	0	0	0	0	0	0	0	0	0	0	0	0	0	0	0	0	0	0	0	0	0	0	0	0	0	0	0	0	0
352	0	0	0	0	0	0	0	0	0	0	0	0	0	0	0	0	0	0	0	0	0	0	0	0	0	0	0	0	0	0	0	0	0	0	0	0	0	0	0	0	0	0	0	0	0	0	0	0	0
353	0	0	0	0	0	0	0	0	0	0	0	0	0	0	0	0	0	0	0	0	0	0	0	0	0	0	0	0	0	0	0	0	0	0	0	0	0	0	0	0	0	0	0	0	0	0	0	0	0
354	0	0	0	0	0	0	0	0	0	0	0	0	0	0	0	0	0	0	0	0	0	0	0	0	0	0	0	0	0	0	0	0	0	0	0	0	0	0	1	0	0	0	0	0	0	0	0	0	0
355	0	0	0	0	0	0	0	0	0	0	0	0	0	0	0	0	0	0	0	0	0	0	0	0	0	0	0	0	0	0	0	0	0	0	0	0	0	0	0	0	0	0	0	0	0	0	0	0	0
356	0	0	0	0	0	0	0	0	0	0	0	0	0	0	0	0	0	0	0	0	0	0	0	0	0	0	0	0	0	0	0	0	0	0	0	0	0	0	0	0	0	0	0	0	0	0	0	0	0
357	0	0	0	0	0	0	0	0	0	0	0	0	0	0	0	0	0	0	0	0	0	0	0	0	0	0	0	0	0	0	0	0	0	0	0	0	0	0	0	0	0	0	0	0	0	0	0	0	0
358	0	0	0	0	0	0	0	0	0	0	0	0	0	0	0	0	0	0	0	0	0	0	0	0	0	0	0	0	0	0	0	0	0	0	0	0	0	0	0	0	0	0	0	0	0	0	0	0	0
359	0	0	0	0	0	0	0	0	0	0	0	0	0	0	0	0	0	0	0	0	0	0	0	0	0	0	0	0	0	0	0	0	0	0	0	0	0	0	0	0	0	0	0	0	0	0	0	0	0
360	0	0	0	0	0	0	0	0	0	0	0	0	0	0	0	0	0	0	0	0	0	0	0	0	0	0	0	0	0	0	0	0	0	0	0	0	0	0	0	0	0	0	0	0	0	0	0	0	0
361	0	0	0	0	0	0	0	0	0	0	0	0	0	0	0	0	0	0	0	0	0	0	0	0	0	0	0	0	0	0	0	0	0	0	0	0	0	0	0	0	0	0	0	0	0	0	0	0	0
362	0	0	0	0	0	0	0	0	0	0	0	0	0	0	0	0	0	0	0	0	0	0	0	0	0	0	0	0	0	0	0	0	0	0	0	0	0	0	0	0	0	0	0	0	0	0	0	0	0
363	0	0	0	0	0	0	0	0	0	0	0	0	0	0	0	0	0	0	0	0	0	0	0	0	0	0	0	0	0	0	0	0	0	0	0	0	0	0	0	0	0	0	0	0	0	0	0	0	0
364	0	0	0	0	0	0	0	0	0	0	0	0	0	0	0	0	0	0	0	0	0	0	0	0	0	0	0	0	0	0	0	0	0	0	0	0	0	0	0	0	0	0	0	0	0	0	0	0	0
365	0	0	0	0	0	0	0	0	0	0	0	0	0	0	0	0	0	0	0	0	0	0	0	0	0	0	0	0	0	0	0	0	0	0	0	0	0	0	0	0	0	0	0	0	0	0	0	0	0
366	0	0	0	0	0	0	0	0	0	0	0	0	0	0	0	0	0	0	0	0	0	0	0	0	0	0	0	0	0	0	0	0	0	0	0	0	0	0	0	0	0	0	0	0	0	0	0	0	0
367	0	0	0	0	0	0	0	0	0	0	0	0	0	0	0	0	0	0	0	0	0	0	0	0	0	0	0	0	0	0	0	0	0	0	0	0	0	0	0	0	0	0	0	0	0	0	0	0	0
368	0	0	0	0	0	0	0	0	0	0	0	0	0	0	0	0	0	0	0	0	0	0	0	0	0	0	0	0	0	0	0	0	0	0	0	0	0	0	0	0	0	0	0	0	0	0	0	0	0
369	0	0	0	0	0	0	0	0	0	0	0	0	0	0	0	0	0	0	0	0	1	0	1	0	0	0	0	0	0	0	0	0	0	0	0	0	0	0	1	0	0	0	0	0	0	0	0	0	0
370	0	0	0	0	0	0	0	0	0	0	0	0	0	0	0	0	0	0	0	0	0	0	0	0	0	0	0	0	0	0	0	0	0	0	0	0	0	0	0	0	0	0	0	0	0	0	0	0	0
371	0	0	0	0	0	0	0	0	0	0	0	0	0	0	0	0	0	0	0	0	0	0	0	0	0	0	0	0	0	0	0	0	0	0	0	0	0	0	0	0	0	0	0	0	0	0	0	0	0
372	0	0	0	0	0	0	0	0	0	0	0	0	0	0	0	0	0	0	0	0	0	0	0	0	0	0	0	0	0	0	0	0	0	0	0	0	0	0	0	0	0	0	0	0	0	0	0	0	0
373	1	0	0	0	0	0	0	0	0	0	0	0	0	0	0	0	0	0	0	0	0	0	0	0	0	0	0	0	0	0	0	0	0	0	0	0	0	0	0	0	0	0	0	0	0	0	0	0	0
374	0	0	0	0	0	0	0	0	0	0	0	0	0	0	0	0	0	0	0	0	0	0	0	0	0	0	0	0	0	0	0	0	0	0	0	0	0	0	0	0	0	0	0	0	0	0	0	0	0
375	0	0	0	0	0	0	0	0	0	0	0	0	0	0	0	0	0	0	0	0	0	0	0	0	0	0	0	0	0	0	0	0	0	0	0	0	0	0	0	1	0	0	0	0	0	0	0	0	0
376	0	0	0	1	0	0	0	0	0	0	0	0	0	0	0	0	0	0	0	0	0	0	0	0	0	0	0	0	0	0	0	0	0	0	0	0	0	0	0	0	0	0	0	0	0	0	0	0	0
377	0	0	0	0	0	0	0	0	0	0	0	0	0	0	0	0	0	0	0	0	0	0	0	0	0	0	0	0	0	0	0	0	0	0	0	0	0	0	0	0	0	0	0	0	0	0	0	0	0
378	0	0	0	0	0	0	0	0	0	0	0	0	0	0	0	0	0	0	0	0	0	0	0	0	0	0	0	0	0	0	0	0	0	0	0	0	0	0	0	0	0	0	0	0	0	0	0	0	0
379	0	0	0	0	0	0	0	0	0	0	0	0	0	0	0	0	0	0	0	0	0	0	0	0	0	0	0	0	0	0	0	0	0	0	0	0	0	0	0	0	0	0	0	0	0	0	0	0	0
380	0	0	0	0	0	0	0	0	0	0	0	0	0	0	0	0	0	0	0	0	0	0	0	0	0	0	0	0	0	0	0	0	0	0	0	0	0	0	0	0	0	0	0	0	0	0	0	0	0
381	0	0	0	0	0	0	0	0	0	0	0	0	0	0	0	0	0	0	0	0	0	0	0	0	0	0	0	0	0	0	0	0	0	0	0	0	0	0	0	0	0	0	0	0	0	0	0	0	0
382	0	0	0	0	0	0	0	0	0	0	0	0	0	0	0	0	0	0	0	0	0	0	0	0	0	0	0	0	0	0	0	0	0	0	0	0	0	0	0	0	0	0	0	0	0	0	0	0	0
383	0	0	0	0	0	0	0	0	0	0	0	0	0	0	0	0	0	0	0	0	0	0	0	0	0	0	0	0	0	0	0	0	0	0	0	0	0	0	0	0	0	0	0	0	0	0	0	0	0
384	0	0	0	0	0	0	0	0	0	0	0	0	0	0	0	0	0	0	0	0	0	0	0	0	0	0	0	1	0	0	0	0	0	0	0	0	0	0	0	0	0	0	0	0	0	0	0	0	0
385	0	0	0	0	0	0	0	0	0	0	0	0	0	0	0	0	0	0	0	0	0	0	0	0	0	0	0	0	0	0	0	0	0	0	0	0	0	0	0	0	0	0	0	0	0	0	0	0	0
386	0	0	0	0	0	0	0	0	0	0	0	0	0	0	0	0	0	0	1	0	0	0	0	0	0	0	0	0	0	0	0	0	0	0	0	0	0	0	0	0	0	0	0	0	0	0	0	0	0
387	0	0	0	0	0	0	0	0	0	0	0	0	0	0	0	0	0	0	0	0	0	0	0	0	0	0	0	0	0	0	0	0	0	1	0	0	0	0	0	0	0	0	0	0	0	0	0	0	0
388	0	0	0	0	0	0	0	0	0	0	0	0	0	0	0	0	0	0	0	0	0	0	0	0	0	0	0	0	0	0	0	0	0	0	0	0	0	0	0	0	0	0	0	0	0	0	0	0	0
389	0	0	0	0	0	0	0	0	0	0	0	0	0	0	0	0	0	0	0	0	0	0	0	0	0	0	0	0	0	0	0	0	0	0	0	0	0	0	0	0	0	0	0	0	0	0	0	0	0
390	0	0	0	0	0	0	0	0	0	0	0	0	0	0	0	0	0	0	0	0	0	0	0	0	0	0	0	0	0	0	0	0	0	0	0	0	0	0	0	0	0	0	0	0	0	0	0	0	0
391	0	0	0	0	0	0	0	0	0	0	0	0	0	0	0	0	0	0	0	0	0	0	0	0	0	0	0	0	0	0	0	0	0	0	0	0	0	0	0	0	0	0	0	0	0	0	0	0	0
392	0	0	0	0	0	0	0	0	0	0	0	0	0	0	0	0	0	0	0	0	0	0	1	0	0	0	0	0	0	0	0	0	0	0	0	0	0	0	0	0	0	0	0	0	0	0	0	0	0
393	0	0	0	0	0	0	0	0	0	0	0	0	0	0	0	0	0	0	0	0	0	0	0	0	0	0	0	0	0	0	0	0	0	0	0	0	0	0	0	0	0	0	0	0	0	0	0	0	0
394	0	0	0	0	0	0	0	0	0	0	0	0	0	0	0	0	0	0	0	0	0	0	0	0	0	0	0	0	0	0	0	0	0	0	0	0	0	0	0	0	0	0	0	0	0	0	0	0	0
395	0	0	0	0	0	0	0	0	0	0	0	0	0	0	0	0	0	0	0	0	0	0	0	0	0	0	0	0	0	0	0	0	0	0	0	0	0	0	0	0	0	0	0	0	0	0	0	0	0
396	0	0	0	0	0	0	0	0	0	0	0	0	0	0	0	0	0	0	0	0	0	0	0	0	0	0	0	0	1	0	0	0	0	0	0	0	0	0	0	0	1	0	0	1	0	0	1	0	0
397	0	0	0	0	0	0	0	0	0	0	0	0	0	0	0	0	0	0	0	0	0	0	0	0	0	0	0	0	0	0	0	0	0	0	0	0	0	0	0	0	0	0	0	0	0	0	0	0	0
398	0	0	0	0	0	0	0	0	0	0	0	0	0	0	0	0	0	0	0	0	0	0	0	0	0	0	0	0	0	0	0	0	0	0	0	0	0	0	0	0	0	0	0	0	0	0	0	0	0
399	0	0	0	0	0	0	0	0	0	0	0	0	0	0	0	0	0	0	0	0	0	0	0	0	0	0	0	0	0	0	0	0	0	0	0	0	0	0	0	0	0	0	0	0	0	0	0	0	0
400	0	0	0	0	0	0	0	0	0	0	0	0	0	0	0	0	0	0	0	0	0	0	0	0	0	0	0	0	0	0	0	0	0	0	0	0	0	0	0	0	0	0	0	0	0	0	0	0	0
401	0	1	0	0	0	0	0	0	0	0	0	0	0	0	0	0	0	0	0	0	0	0	0	0	0	0	0	0	0	0	0	0	0	0	0	0	0	0	0	0	0	0	0	0	0	0	0	0	0
402	0	0	0	0	0	0	0	0	0	0	0	0	0	0	0	0	0	0	0	0	0	0	0	0	0	0	0	0	0	0	0	0	0	0	0	0	0	0	0	0	0	0	0	0	0	0	0	0	0
403	0	0	0	0	0	0	0	0	0	0	0	0	0	0	0	0	0	0	0	0	0	0	0	0	0	0	0	0	0	0	0	0	0	0	0	0	0	0	0	0	0	0	0	0	0	0	0	0	0
404	0	0	0	0	0	0	0	0	0	0	0	0	0	0	0	0	0	0	0	0	0	0	0	0	0	0	0	0	0	0	0	0	0	0	0	0	0	0	0	0	0	0	0	0	0	0	0	0	0
405	0	0	0	0	0	0	0	0	0	0	0	0	0	0	0	0	0	0	0	0	0	0	0	0	0	0	0	0	0	0	0	0	0	0	0	0	0	0	0	0	0	0	0	0	0	0	0	0	0
406	0	0	0	0	0	0	0	0	0	0	0	0	0	0	0	0	0	0	0	0	0	0	0	0	0	0	0	0	0	0	0	0	0	0	0	0	0	0	0	0	0	0	0	0	0	0	0	0	0
407	0	0	0	0	0	0	0	0	0	0	0	0	0	0	0	0	0	0	0	0	0	0	0	0	0	0	0	0	0	0	0	0	0	0	0	0	0	0	0	0	0	0	0	0	0	0	0	0	0
408	0	0	0	0	0	0	0	0	0	0	0	0	0	0	0	0	0	0	0	0	0	0	0	0	0	0	0	0	0	0	0	0	0	0	0	0	0	0	0	0	0	0	0	0	0	0	0	0	0
409	0	0	0	0	0	0	0	0	0	0	0	0	0	0	0	0	0	0	0	0	0	0	0	0	1	0	0	0	0	0	1	0	0	1	0	0	0	0	0	0	0	0	0	0	0	0	0	0	0
410	0	0	0	0	0	0	0	0	0	0	0	0	0	0	0	0	0	0	0	0	0	0	0	0	0	0	0	0	0	0	0	0	0	0	0	0	0	0	0	0	0	0	0	0	0	0	0	0	0
411	0	0	0	0	0	0	0	0	0	0	0	0	0	0	0	0	0	0	0	0	0	0	0	0	0	0	0	0	0	0	0	0	0	0	0	0	0	0	0	0	0	0	0	0	0	0	0	0	0
412	0	0	0	0	0	0	0	0	1	0	0	0	1	0	0	0	0	0	0	0	0	0	0	0	0	0	0	0	0	0	0	0	0	0	0	0	0	0	0	0	0	0	0	0	0	0	0	0	0
413	0	0	0	0	0	0	0	0	0	0	0	0	0	0	0	0	0	0	0	0	0	0	0	0	0	0	0	0	0	0	0	0	0	0	0	0	0	0	0	0	0	0	0	0	0	0	0	0	0
414	0	0	0	0	0	0	0	0	0	0	0	0	0	0	0	0	0	0	0	0	0	0	0	0	0	0	0	0	0	0	0	0	0	0	0	0	0	0	0	0	0	0	0	0	0	0	0	0	0
415	0	0	0	0	0	0	0	0	0	0	0	0	0	0	0	0	0	0	0	0	0	0	0	0	0	0	0	0	0	0	0	0	0	0	0	0	0	0	0	0	0	0	0	0	0	0	0	0	0
416	0	0	0	0	0	0	0	0	0	0	0	0	0	0	0	0	0	0	0	0	0	0	0	0	0	0	0	0	0	0	0	0	0	0	0	0	0	0	0	0	0	0	0	0	0	0	0	0	0
417	0	0	0	0	0	0	0	0	0	0	0	0	0	0	0	0	0	0	0	0	0	0	0	0	0	0	0	0	0	0	0	0	0	0	0	0	0	0	0	0	0	0	0	0	0	0	0	0	0
418	0	0	0	0	0	0	0	0	0	0	0	0	0	0	0	0	0	0	0	0	0	0	0	0	0	0	0	0	0	0	0	0	0	0	0	0	0	0	0	0	0	0	0	0	0	0	0	0	0
419	0	0	0	0	0	0	0	0	0	0	0	0	0	0	0	0	0	0	0	0	0	0	0	0	0	0	0	0	0	0	0	0	0	0	0	0	0	0	0	0	0	0	0	0	0	0	0	0	0
420	0	0	0	0	0	0	0	0	0	0	0	0	0	0	0	0	0	0	0	0	0	0	0	0	0	0	0	0	0	0	0	0	0	0	0	0	0	0	0	0	0	0	0	0	0	0	0	0	0
421	0	0	0	0	0	0	0	0	0	0	0	0	0	0	0	0	0	0	0	0	0	0	1	0	0	0	0	0	0	0	0	0	0	0	0	0	0	0	0	0	0	0	0	0	0	0	0	0	0
422	0	0	0	0	0	0	0	0	0	0	0	0	0	0	0	0	0	0	0	0	0	0	0	0	0	0	0	0	0	0	0	0	0	0	0	0	0	0	0	0	0	0	0	0	0	0	0	0	0
423	0	0	0	0	0	0	0	0	0	0	0	0	0	0	0	0	0	0	0	0	0	0	0	0	0	0	0	0	0	0	0	0	0	0	0	0	0	0	0	0	0	0	0	0	0	0	0	0	1
424	0	0	0	0	0	0	0	0	0	0	0	0	0	0	0	0	0	0	0	0	0	0	0	0	0	0	0	0	0	0	0	0	0	0	0	0	0	0	0	0	0	0	0	0	0	0	0	0	0
425	0	0	0	0	0	0	0	0	0	0	0	0	0	0	0	0	0	0	0	0	0	0	0	0	0	0	0	0	0	0	0	0	0	0	0	0	0	0	0	0	0	0	0	0	0	0	0	0	0
426	0	0	0	0	0	0	0	0	0	0	0	0	0	0	0	0	0	0	0	0	0	0	0	0	0	0	0	1	0	0	1	0	0	0	0	0	0	0	0	0	0	0	0	0	0	0	0	0	0
427	0	0	0	0	0	0	0	0	0	0	0	0	0	0	0	0	0	0	0	0	0	0	0	0	0	0	0	0	0	0	0	0	0	0	0	0	0	0	0	0	0	0	0	0	0	0	0	0	0
428	0	0	0	0	0	0	0	0	0	0	0	0	0	0	0	0	0	0	0	0	0	0	0	0	0	0	0	0	0	0	0	0	0	0	0	0	0	0	0	0	0	0	0	0	0	0	0	0	0
429	0	0	0	0	0	0	0	0	0	0	0	0	0	0	0	0	0	0	0	0	0	0	0	0	0	0	0	0	0	0	0	0	0	0	0	0	0	0	0	0	0	0	0	0	0	0	0	0	0
430	0	0	0	0	0	0	0	0	0	0	0	0	0	0	0	0	0	0	0	0	0	0	0	0	0	0	0	0	0	0	0	0	0	0	0	0	0	0	0	0	0	0	0	0	0	0	0	0	0
431	0	0	0	0	0	0	0	0	0	0	0	0	0	0	0	0	0	0	0	0	0	0	0	0	0	0	0	0	0	0	0	0	0	0	0	0	0	0	0	0	0	0	0	0	0	0	0	0	0
432	0	0	0	0	0	0	0	0	0	0	0	0	0	0	0	0	0	0	0	0	0	0	0	0	0	0	0	0	0	0	0	0	0	0	0	0	0	0	0	0	0	0	0	0	0	0	0	0	0
433	0	0	0	0	0	0	0	0	0	0	0	0	0	0	0	0	0	0	0	0	0	0	0	0	0	0	0	0	0	0	0	0	0	0	0	0	0	0	0	0	0	0	0	0	0	0	0	0	0
434	0	0	0	0	0	0	0	0	0	0	0	0	0	0	0	0	0	0	1	0	0	0	0	0	0	0	0	0	0	0	0	0	0	0	0	0	0	0	0	0	0	0	0	0	0	0	0	0	0
435	0	0	0	0	0	0	0	0	0	0	0	0	0	0	0	0	0	0	0	0	0	0	0	0	0	0	0	0	0	0	0	0	0	0	0	0	0	0	0	0	0	0	0	0	0	0	0	0	0
436	0	0	0	0	0	0	0	0	0	0	0	0	0	0	0	0	0	0	0	0	0	0	0	0	0	0	0	0	0	0	0	0	0	0	0	0	0	0	0	0	0	0	0	0	0	0	0	0	0
437	0	0	0	0	0	0	0	0	0	0	0	0	0	0	0	0	1	0	0	0	0	0	0	0	0	0	0	0	0	0	0	0	0	0	0	0	0	0	0	0	0	0	0	0	0	0	0	0	0
438	0	0	0	0	0	0	0	0	0	0	0	0	0	0	0	0	0	0	0	0	0	0	0	0	0	0	0	0	0	0	0	0	0	0	0	0	0	0	0	0	0	0	0	0	0	0	0	0	0
439	0	0	0	0	0	0	0	0	0	0	0	0	0	0	0	0	0	0	0	0	0	0	0	0	0	0	0	0	0	0	0	0	0	0	0	0	0	0	0	0	0	0	0	0	0	0	0	0	0
440	0	0	0	0	0	0	0	0	0	0	0	1	0	0	0	0	0	0	0	0	0	0	0	0	0	0	0	0	0	0	0	0	0	0	0	0	0	0	0	0	0	0	0	0	0	0	0	0	0
441	0	0	0	0	0	0	0	0	0	0	0	0	0	1	0	0	0	0	0	0	0	0	0	0	0	0	0	0	0	0	0	0	0	0	0	0	0	0	0	0	0	0	0	0	0	0	0	0	0
442	0	0	0	0	0	0	0	0	0	0	0	0	0	0	0	0	0	0	0	0	0	0	0	0	0	0	0	0	0	0	0	0	0	0	0	0	0	0	0	0	0	0	0	0	0	0	0	0	0
443	0	0	0	0	0	0	0	0	0	0	0	0	0	0	0	0	0	0	0	0	0	0	0	0	0	0	0	0	0	0	0	0	0	0	0	0	0	0	0	0	0	0	0	0	0	0	0	0	0
444	0	0	0	0	0	0	0	0	0	0	0	0	0	0	0	1	0	0	0	0	0	0	0	0	0	0	0	0	0	0	0	0	0	0	0	0	0	0	0	0	0	0	0	0	0	0	0	0	0
445	0	0	0	0	0	0	0	0	0	0	0	0	0	1	0	0	0	0	0	0	0	0	0	0	0	0	0	0	0	0	0	0	0	0	0	0	0	0	0	0	0	0	0	0	0	0	0	0	0
446	0	0	0	0	0	0	0	0	0	0	0	0	0	0	0	0	0	0	0	0	0	0	0	0	0	0	0	0	0	0	0	0	0	0	0	0	0	0	0	0	0	0	0	0	0	0	0	0	0
447	0	0	0	0	0	0	0	0	0	0	0	0	0	0	0	0	0	0	0	0	0	0	0	0	0	0	0	0	0	0	0	0	0	0	0	0	0	0	0	0	0	0	0	0	0	0	0	0	0
448	0	0	0	0	0	0	0	0	0	0	0	0	0	0	0	0	0	0	0	0	0	0	0	0	0	0	0	0	0	0	0	0	0	0	0	0	0	0	0	0	0	0	1	0	0	0	0	0	0
449	0	0	0	0	0	0	0	0	0	0	0	0	0	0	0	0	0	0	0	0	0	0	0	0	0	0	0	0	0	0	0	0	0	0	0	0	0	0	0	0	0	0	0	0	0	0	0	0	0
450	0	0	1	0	0	0	0	0	0	0	0	0	0	0	0	0	0	0	0	0	0	0	0	0	0	0	0	0	0	0	0	0	0	0	0	0	0	0	0	0	0	0	0	0	0	0	0	0	0
451	0	0	0	0	1	0	0	0	0	0	0	0	0	0	0	0	0	0	0	0	0	0	0	0	0	0	0	0	0	0	0	0	0	0	0	0	0	0	0	0	0	0	0	0	0	0	0	0	0
452	0	0	0	0	0	0	0	0	0	0	0	0	0	0	0	0	0	0	0	0	0	0	0	0	0	0	0	0	0	0	0	0	0	0	0	0	0	0	0	0	0	0	0	0	0	0	0	0	0
453	0	0	0	0	0	0	0	0	0	0	0	0	0	0	0	0	0	0	0	0	0	0	0	0	0	0	0	0	0	0	0	0	0	0	0	0	0	0	0	1	0	0	0	0	0	0	0	0	0
454	0	0	0	0	0	0	0	0	0	0	0	0	0	0	0	0	0	0	0	0	0	0	0	0	0	0	0	0	0	0	0	0	0	0	0	0	0	0	0	0	0	0	0	0	0	0	0	0	0
455	0	0	0	0	0	0	0	0	0	0	0	0	0	0	0	0	0	0	0	0	0	0	0	0	0	0	0	0	1	0	0	0	0	0	0	0	0	0	0	0	0	0	0	0	0	0	0	0	0
456	0	0	0	0	0	0	0	0	0	0	0	0	0	0	0	0	0	0	0	0	0	0	0	0	0	0	0	0	0	0	0	0	0	0	0	0	0	0	0	0	0	0	0	0	0	0	0	0	0
457	0	0	0	0	0	0	0	0	0	0	0	0	0	0	0	0	0	0	0	0	0	0	0	0	0	0	0	0	0	0	0	0	0	0	0	0	0	0	0	0	0	0	0	0	0	0	0	0	0
458	0	0	0	0	0	0	0	0	0	0	0	0	0	0	0	0	0	0	0	0	0	0	0	0	0	0	0	0	0	0	0	0	0	0	0	0	0	0	0	0	0	0	0	0	0	0	0	0	0
459	0	0	0	0	0	0	0	0	0	0	0	0	0	0	0	0	0	0	0	0	0	0	0	0	0	0	0	0	0	0	0	0	0	0	0	0	0	0	0	0	0	0	0	0	0	0	0	0	0
460	0	0	0	0	0	0	0	0	0	0	0	0	0	0	0	0	0	0	0	0	0	0	0	0	0	0	0	0	0	0	0	0	0	0	0	0	0	0	0	0	0	0	0	0	0	0	0	0	0
461	0	0	0	0	0	0	0	0	0	0	0	0	0	0	0	0	0	0	0	0	0	0	0	0	0	0	0	0	0	0	0	0	0	0	0	0	0	0	0	0	0	0	0	0	0	0	0	0	0
462	0	0	0	0	0	0	0	0	0	0	0	0	0	0	0	0	0	0	0	0	0	0	0	0	0	0	0	0	0	0	0	0	0	0	0	0	0	0	0	0	0	0	0	0	0	0	0	0	0
463	0	0	0	0	0	0	0	0	0	0	0	0	0	0	0	0	0	0	0	0	0	0	0	0	0	0	0	0	0	0	0	0	0	0	0	0	0	0	0	0	0	0	0	0	0	0	0	0	0
464	0	0	0	0	0	0	0	0	0	0	0	0	0	0	0	0	0	0	0	0	0	0	0	1	0	0	0	0	0	0	0	0	0	0	0	0	0	0	0	0	0	0	0	0	0	0	0	0	0
465	0	0	0	0	0	0	0	0	0	0	0	0	0	0	0	0	0	0	0	0	0	0	0	0	0	0	0	0	0	0	0	0	0	0	0	0	0	0	0	0	0	0	0	0	0	0	0	0	0
466	0	0	0	0	0	0	0	0	0	0	0	0	0	0	0	0	0	0	0	0	0	0	0	0	0	0	0	0	0	0	0	0	0	0	0	0	0	0	0	0	0	0	0	0	0	0	0	0	0
467	0	0	0	0	0	0	0	0	0	0	0	0	0	0	0	0	0	0	0	0	0	0	0	0	0	0	0	0	0	0	0	0	0	0	0	0	0	0	0	0	0	0	0	0	0	0	0	0	0
468	0	0	0	0	0	0	0	0	0	0	0	0	0	0	0	0	0	0	0	0	0	0	0	0	0	0	0	0	0	0	0	0	0	0	0	0	0	0	0	0	0	0	0	0	0	0	0	0	0
469	0	0	0	0	0	0	0	0	0	0	0	0	0	0	0	0	0	0	0	0	0	0	0	0	0	0	0	0	0	0	0	0	0	0	0	0	0	0	0	0	0	0	0	0	0	0	0	0	0
470	0	0	0	0	0	0	0	0	0	0	0	0	0	0	0	0	0	0	0	0	0	0	0	0	0	0	0	0	0	0	0	0	0	0	0	0	0	0	0	0	0	0	0	0	0	0	0	0	0
471	0	0	0	0	0	0	0	0	0	0	0	0	1	0	0	0	0	0	0	0	0	0	0	0	0	0	0	0	0	0	0	0	0	0	0	0	0	0	0	0	0	0	0	0	0	0	0	0	0
472	0	0	0	0	0	0	0	0	0	0	0	0	0	0	0	0	0	0	0	0	0	0	0	0	0	0	0	0	0	0	0	0	0	0	0	0	0	0	0	0	0	0	0	0	0	0	0	0	0
473	1	0	0	0	0	0	0	0	0	0	0	0	0	0	0	0	0	0	0	1	0	0	0	0	0	0	0	1	0	0	0	0	0	0	0	0	0	0	0	0	0	0	0	0	0	0	0	0	0
474	0	0	0	0	0	0	0	0	0	0	0	0	0	0	0	0	0	0	0	0	0	0	0	0	0	0	0	0	0	0	0	0	0	0	0	0	0	0	0	0	0	0	0	0	0	0	0	0	0
475	0	0	0	0	0	0	0	0	0	0	0	0	0	0	0	0	0	0	0	0	0	0	0	0	0	0	0	0	0	0	0	0	0	0	0	0	0	0	0	0	0	0	0	0	0	0	0	0	0
476	0	0	0	0	0	0	0	0	0	0	0	0	0	0	0	0	0	0	0	0	0	0	0	0	0	0	0	0	0	0	0	0	0	0	0	0	0	0	0	0	0	0	0	0	0	0	0	0	0
477	0	0	0	0	0	0	0	0	0	0	0	0	0	0	0	0	0	0	0	0	0	0	0	0	0	0	0	0	0	0	0	0	0	0	0	0	0	0	0	0	0	0	0	0	0	0	0	0	0
478	0	0	0	0	0	0	0	0	0	0	1	0	0	0	0	0	0	0	0	0	0	0	0	0	0	0	0	0	0	0	0	0	0	0	0	0	0	0	0	0	0	0	0	0	0	0	0	0	0
[truncated: 2,451 more columns]

## Sheet: Figure 3g
Fig. 3g Representative peri-stimulus time histograms and raster plot of one FSU responding to the PRF of 3000Hz
Trial Numbr\Time (sec)	-0.5	-0.4996	-0.4992	-0.4988	-0.498399	-0.497999	-0.497599	-0.497199	-0.496799	-0.496399	-0.495998	-0.495598	-0.495198	-0.494798	-0.494398	-0.493998	-0.493597	-0.493197	-0.492797	-0.492397	-0.491997	-0.491597	-0.491196	-0.490796	-0.490396	-0.489996	-0.489596	-0.489196	-0.488796	-0.488395	-0.487995	-0.487595	-0.487195	-0.486795	-0.486395	-0.485994	-0.485594	-0.485194	-0.484794	-0.484394	-0.483994	-0.483593	-0.483193	-0.482793	-0.482393	-0.481993	-0.481593	-0.481192	-0.480792
1	0	0	0	0	0	0	0	0	0	0	0	0	0	0	0	0	0	0	0	0	0	0	0	0	0	0	0	0	0	0	0	0	0	0	0	0	0	0	0	0	0	0	0	0	0	0	0	0	0
2	0	0	0	0	0	0	0	1	0	0	0	0	0	0	0	1	0	0	0	0	0	0	0	0	0	0	0	0	0	0	0	0	0	0	0	0	0	0	0	0	0	0	0	0	0	0	0	0	0
3	0	0	0	0	0	0	0	0	0	0	0	0	0	0	0	0	0	0	0	0	0	0	0	0	0	0	0	0	0	0	0	0	1	0	0	0	0	0	0	0	0	1	0	0	0	0	0	0	0
4	0	0	0	0	0	0	0	0	0	0	0	0	0	0	0	0	0	0	0	0	0	0	0	0	0	0	0	0	0	0	0	0	0	0	0	0	0	0	0	0	0	0	0	0	0	0	0	0	0
5	0	0	0	0	0	0	0	0	0	0	0	0	0	0	0	0	0	0	0	0	0	0	0	0	0	0	0	0	0	0	0	0	0	0	0	0	0	0	0	0	0	0	0	0	0	0	0	0	0
6	0	0	0	0	0	0	0	0	0	0	0	0	0	0	0	0	0	0	0	0	0	0	0	0	0	0	0	0	0	0	0	0	0	0	0	0	0	0	0	0	0	0	0	0	0	0	0	0	0
7	0	0	0	0	0	0	0	0	0	0	0	0	0	0	0	0	0	0	0	0	0	0	0	0	0	1	0	0	0	0	0	0	0	0	0	0	0	0	0	0	0	0	0	0	0	0	0	0	0
8	0	0	0	0	0	0	0	0	0	0	0	0	0	0	0	0	0	0	0	0	0	0	0	0	0	0	0	0	0	0	0	0	0	0	0	0	0	0	0	0	0	0	0	0	0	0	0	0	0
9	0	0	0	0	0	0	0	0	0	0	0	0	0	0	0	0	0	0	0	0	0	0	0	0	0	0	0	0	0	0	0	0	0	0	0	0	0	0	0	0	0	0	0	0	0	0	0	0	0
10	0	0	0	0	0	0	0	0	0	0	0	0	0	0	0	0	0	0	0	0	0	0	0	0	0	0	0	0	0	0	0	0	0	0	0	0	0	0	0	0	0	0	0	0	0	0	0	0	0
11	0	0	0	0	0	0	0	0	0	0	0	0	0	0	0	0	0	0	0	0	0	0	0	0	0	0	0	0	0	0	0	0	0	0	0	0	0	0	0	0	0	0	0	0	0	0	0	0	0
12	0	0	0	0	0	0	0	0	0	0	0	0	0	0	0	0	0	0	0	0	0	0	0	0	0	0	0	0	0	0	0	0	0	0	0	0	0	0	0	0	0	0	0	0	0	0	0	0	0
13	0	0	0	0	0	0	0	0	0	0	0	0	0	0	0	0	0	0	0	0	0	0	0	0	0	0	0	0	0	0	0	0	0	0	0	0	0	0	0	0	0	0	0	0	0	0	0	0	0
14	0	0	0	0	0	0	0	0	0	0	0	0	0	0	0	0	0	0	0	0	0	0	0	0	0	0	0	0	0	0	0	0	0	0	0	0	0	0	0	0	0	0	0	0	0	1	0	0	1
15	0	0	0	0	0	0	0	0	0	0	0	0	0	0	0	0	0	0	0	0	0	0	0	0	0	0	0	0	0	0	0	0	0	0	0	0	0	0	0	0	0	0	0	0	0	0	0	1	0
16	0	0	0	0	0	0	0	0	0	0	0	0	0	0	0	0	0	0	0	0	0	1	0	0	0	1	0	0	0	0	0	0	0	0	0	0	0	0	0	0	0	0	0	0	0	0	0	0	0
17	0	0	0	0	0	0	0	0	0	0	0	0	0	0	0	0	0	0	0	0	0	0	0	0	0	0	0	0	0	0	0	0	0	0	0	0	0	0	0	0	0	0	0	0	0	0	0	0	0
18	0	0	0	0	0	0	0	0	0	0	0	0	0	0	0	0	0	0	0	0	0	0	0	0	1	0	0	0	0	0	0	0	0	0	0	0	0	0	0	0	0	0	0	0	0	0	0	0	0
19	0	0	0	0	0	0	0	0	0	0	0	0	0	0	0	0	0	0	0	0	0	0	0	0	0	0	0	0	0	0	0	0	0	0	0	0	0	0	0	0	0	0	0	0	0	0	0	0	0
20	0	0	0	0	0	0	0	0	0	0	0	0	0	0	0	0	0	0	0	0	0	0	0	0	0	0	0	0	0	0	0	0	0	0	0	0	0	0	0	0	0	0	0	0	0	0	0	0	0
21	0	0	0	0	0	0	0	0	0	0	0	0	0	0	0	0	0	0	1	0	0	1	0	0	0	0	0	0	0	0	0	0	0	0	0	0	0	0	0	0	0	0	0	0	0	0	0	0	0
22	0	0	0	0	0	1	0	0	0	0	1	0	0	0	0	0	0	0	0	0	0	0	0	0	0	0	0	0	0	0	0	0	0	0	0	0	0	0	0	0	0	0	0	0	0	0	0	0	0
23	0	0	0	0	0	0	0	0	0	0	0	0	0	0	0	0	0	0	0	0	0	0	0	0	0	0	0	0	0	0	0	0	0	0	0	0	0	0	0	0	0	0	0	0	0	0	0	0	1
24	0	0	0	0	0	0	0	0	0	0	0	0	0	0	0	0	0	0	0	0	0	0	0	0	0	0	0	0	0	0	0	0	0	0	0	0	0	0	0	1	0	0	0	0	0	0	0	0	0
25	0	0	0	0	0	0	0	1	0	0	0	0	0	0	1	0	0	0	0	0	0	0	0	0	0	0	0	0	0	0	0	0	0	0	0	0	0	0	0	0	0	0	0	0	0	0	0	0	0
26	0	0	0	0	0	0	0	0	0	0	0	0	0	0	0	0	0	0	0	0	0	0	0	0	0	0	0	0	0	0	0	0	0	0	0	0	0	0	0	0	0	0	0	0	0	0	0	0	0
27	0	0	0	0	0	0	0	0	0	0	0	0	0	0	0	0	0	0	0	0	0	0	0	0	0	0	0	0	0	0	0	0	0	0	0	0	0	0	0	0	0	0	0	0	0	0	0	0	0
28	0	0	0	0	0	0	0	0	0	0	0	0	0	0	0	0	0	0	0	0	0	0	0	0	0	0	0	0	0	0	0	0	0	0	0	0	0	0	0	0	0	0	0	0	0	0	0	0	0
29	0	0	0	0	0	0	0	0	0	0	0	0	0	0	0	0	0	0	0	0	0	0	0	0	0	0	0	0	0	0	0	0	0	0	0	0	0	0	0	0	0	0	0	0	0	0	0	0	0
30	0	0	0	0	0	0	0	0	0	0	0	0	0	0	0	0	0	0	0	0	0	0	0	0	0	0	0	0	0	0	0	0	0	0	0	0	0	0	0	0	0	0	0	0	0	0	0	0	0
31	0	0	0	0	0	0	0	0	0	0	0	0	0	0	0	0	1	0	0	0	0	0	0	0	0	0	0	0	0	0	0	0	0	0	0	0	0	0	0	0	0	0	0	0	0	0	0	0	0
32	0	0	0	0	0	0	0	0	0	0	0	0	0	0	0	0	0	0	0	0	0	0	0	0	0	0	0	0	0	0	0	0	0	0	0	0	0	0	0	0	0	0	1	0	0	0	0	0	0
33	0	0	0	0	0	0	0	0	0	0	0	0	0	0	0	0	0	0	0	0	0	0	0	0	0	0	0	0	0	0	0	0	0	0	0	0	0	0	0	0	0	0	0	0	0	0	0	0	0
34	0	0	0	0	0	0	0	0	0	0	0	0	0	0	0	0	0	0	0	0	0	0	0	0	0	0	0	0	0	0	0	0	0	0	0	0	0	0	0	0	0	0	0	0	0	0	0	0	0
35	0	0	0	0	0	0	0	0	0	0	0	0	0	0	0	0	0	0	0	0	0	0	0	0	0	0	0	0	0	0	0	0	0	0	0	0	0	0	0	0	0	0	0	0	0	0	0	0	0
36	0	0	0	0	0	0	0	0	0	0	0	0	0	0	0	0	0	0	0	0	0	0	0	0	0	0	0	0	0	0	0	0	0	0	0	0	0	0	0	0	0	0	0	0	0	0	1	0	0
37	0	0	0	0	0	0	0	0	0	0	0	0	0	0	0	0	0	0	0	0	0	0	0	0	0	1	0	0	0	0	0	0	0	0	0	0	0	0	0	0	0	0	0	0	0	0	0	0	0
38	0	1	0	0	0	0	0	0	0	0	0	0	0	0	0	0	0	0	1	0	0	0	0	0	0	0	0	0	0	0	0	0	0	0	0	0	0	0	0	0	0	0	0	0	0	0	0	0	0
39	0	0	0	0	0	0	0	0	0	0	0	0	0	0	0	0	0	0	0	0	0	0	0	0	0	0	0	0	0	0	0	0	0	0	0	0	0	0	0	0	0	0	0	0	0	0	0	0	0
40	0	0	0	0	1	0	0	0	0	0	0	0	0	0	0	0	0	1	0	0	0	0	0	0	0	0	0	0	0	0	0	0	0	0	0	0	0	0	0	0	0	0	0	0	0	0	0	0	0
41	0	0	0	0	0	0	0	0	1	0	0	0	0	0	0	0	0	0	0	0	0	0	0	0	0	0	0	0	0	0	0	0	0	0	0	0	0	0	0	0	0	0	0	0	0	0	0	0	0
42	0	0	0	0	0	0	0	0	0	0	0	0	0	0	0	0	0	0	0	0	0	0	0	0	0	0	0	0	0	0	0	0	0	0	0	0	0	0	0	0	0	0	0	0	0	0	0	0	0
43	0	0	0	0	0	0	0	0	0	0	0	0	0	0	0	0	0	0	0	0	0	0	0	0	0	1	0	0	0	0	0	0	0	0	0	0	0	0	0	0	0	0	0	0	0	0	0	0	0
44	0	0	0	0	0	0	0	0	0	0	0	0	0	0	0	0	0	0	0	0	0	0	0	0	0	0	0	0	0	0	0	0	0	0	0	0	0	0	0	0	0	0	0	0	0	0	0	0	0
45	0	0	0	0	0	0	0	0	0	0	0	0	0	0	0	0	0	0	0	0	0	0	0	0	0	0	0	0	0	0	0	0	0	0	0	0	0	0	0	0	0	0	0	0	0	0	0	0	0
46	0	0	0	0	0	0	0	0	0	0	0	0	0	0	0	0	0	0	0	0	0	0	0	0	0	0	0	0	0	0	0	0	0	0	1	0	1	0	1	0	0	1	0	0	0	0	0	0	1
47	0	0	0	0	0	0	0	0	0	0	0	0	0	0	0	0	0	0	0	0	0	0	0	0	0	0	0	0	0	0	0	0	0	0	0	0	0	0	0	0	0	0	0	0	0	0	0	0	0
48	0	0	0	0	0	0	0	0	0	0	0	0	0	0	0	0	0	0	0	0	0	0	0	0	0	0	0	0	0	0	0	0	0	0	0	0	0	0	0	0	0	0	0	0	0	0	0	0	0
49	0	0	0	0	0	0	0	0	0	0	0	0	0	0	0	0	0	0	0	0	0	0	0	0	0	0	0	0	0	0	0	0	0	0	0	0	0	0	0	0	0	0	0	0	0	0	0	0	0
50	0	1	0	1	0	0	1	0	0	0	0	0	0	0	0	0	0	0	0	0	0	0	0	0	0	0	0	0	0	0	0	0	0	0	0	0	0	0	0	0	0	0	0	0	0	0	1	0	0
51	0	0	0	0	0	0	0	0	0	0	0	0	0	0	0	0	0	0	0	1	0	0	0	0	0	0	0	0	0	0	0	0	0	0	0	0	0	0	0	0	0	0	0	0	0	0	0	0	0
52	0	0	0	0	0	0	0	0	0	0	0	0	0	0	0	0	0	0	0	0	0	0	0	0	0	0	0	0	0	0	0	0	0	0	0	0	0	0	0	0	0	0	0	0	0	0	0	0	0
53	0	0	0	0	0	0	0	0	0	0	0	0	0	0	0	0	0	0	0	0	0	0	0	0	0	0	0	0	0	0	0	0	0	0	0	0	0	0	0	0	0	1	0	0	0	0	0	0	0
54	0	0	0	0	0	0	0	0	0	0	0	0	0	0	0	0	0	0	0	0	0	0	0	0	0	0	0	0	0	0	0	0	0	1	0	0	0	0	0	0	0	0	0	0	0	0	0	0	0
55	0	0	0	0	0	0	0	0	0	0	0	0	0	0	0	0	0	0	0	0	0	0	0	0	0	0	0	0	0	0	0	0	0	0	0	0	0	0	0	0	0	0	0	0	0	0	0	0	0
56	0	0	0	0	0	0	0	0	0	0	0	0	0	0	0	0	0	0	0	0	0	0	0	0	0	0	0	0	0	0	0	0	0	0	0	0	0	0	0	0	0	0	0	0	0	0	0	0	0
57	0	0	0	0	0	0	0	0	0	0	0	0	0	0	0	0	0	0	0	0	0	0	0	0	0	0	0	0	0	0	0	0	0	0	0	0	0	0	0	0	0	0	0	0	0	0	0	0	0
58	0	0	0	0	0	0	0	0	0	0	0	0	0	0	0	0	0	0	0	0	0	0	0	0	0	0	0	0	0	0	0	0	0	0	0	0	0	0	0	0	0	0	0	0	0	0	0	0	0
59	0	0	0	0	0	0	0	0	0	0	0	0	0	0	0	0	0	0	0	0	0	0	0	0	0	0	0	0	0	0	0	0	0	0	0	0	0	0	0	0	0	0	0	0	0	0	0	0	0
60	0	0	0	0	0	0	0	0	0	0	0	0	0	0	0	0	0	0	0	0	0	0	0	0	0	0	0	0	0	0	0	0	0	0	0	0	0	0	0	0	0	0	0	0	0	0	0	0	0
61	0	1	0	0	0	0	0	0	0	0	0	0	0	0	0	0	0	0	0	0	0	0	0	0	0	0	0	0	0	0	0	0	0	0	0	0	0	0	0	1	0	0	0	0	0	0	1	0	0
62	0	0	0	0	0	0	0	0	0	0	0	0	0	0	0	0	0	0	0	0	0	0	0	0	0	0	0	0	0	0	0	0	0	0	0	0	0	0	0	0	0	0	0	0	0	0	0	0	0
63	0	0	0	0	0	0	0	0	0	0	0	0	0	0	0	0	0	0	0	0	0	0	0	0	0	0	0	0	0	0	0	0	0	0	0	0	0	0	0	0	0	0	0	0	0	0	0	0	0
64	0	0	0	0	0	0	0	0	0	0	0	0	0	0	0	0	0	0	0	0	0	0	0	0	0	0	0	0	0	0	0	0	0	0	0	0	0	0	0	0	0	0	0	0	0	0	0	0	0
65	0	0	0	0	0	0	0	0	0	0	0	0	0	0	0	0	0	0	0	0	0	0	0	0	0	0	0	0	0	0	0	0	0	0	0	0	0	0	0	0	0	0	0	0	0	0	0	0	0
66	0	0	0	0	0	1	0	0	0	0	0	0	0	0	0	0	0	0	0	0	0	0	0	0	0	0	0	0	0	0	0	0	0	0	0	0	0	0	0	0	0	0	0	0	0	0	0	0	0
67	0	0	0	0	0	0	0	0	0	0	0	0	0	0	0	0	0	0	0	0	0	0	0	0	0	0	0	0	0	0	0	0	0	0	0	0	0	0	0	0	0	0	0	0	0	0	0	0	0
68	0	0	0	0	0	0	0	0	0	0	0	0	0	0	0	0	0	0	0	0	0	0	0	0	0	0	0	0	0	0	0	0	0	0	0	0	0	0	0	0	0	0	0	0	0	0	0	0	0
69	0	0	0	0	0	0	0	0	0	0	0	0	0	0	0	0	0	0	0	0	0	0	0	0	0	0	0	0	0	0	0	0	0	0	0	0	0	0	0	0	0	0	0	0	0	0	0	0	0
70	0	0	0	0	0	0	0	0	1	0	0	0	0	0	0	0	0	0	0	0	1	0	0	0	0	0	0	0	0	0	0	0	0	0	0	0	0	0	0	0	0	0	0	0	0	0	0	0	0
71	0	0	0	0	0	0	0	0	0	0	0	0	0	0	0	0	0	0	0	0	0	0	0	0	0	0	0	0	0	0	0	0	0	0	0	0	0	0	0	0	0	0	0	0	0	0	0	0	0
72	0	0	0	0	0	0	0	0	0	0	0	0	0	0	0	0	0	0	0	0	0	0	0	0	0	0	0	0	0	0	0	0	0	0	0	0	0	0	0	0	0	0	0	0	0	0	0	0	0
73	0	0	0	0	0	0	0	1	0	0	0	0	0	0	0	0	0	0	0	0	0	0	0	0	0	0	0	0	0	0	0	0	0	0	0	0	0	0	0	0	0	0	0	0	0	0	0	0	0
74	0	0	0	0	0	0	0	0	0	0	0	0	0	0	0	0	0	0	0	0	0	0	0	0	0	0	0	0	0	0	0	0	0	0	0	0	0	0	0	0	1	0	0	0	0	0	0	0	0
75	0	0	0	0	0	0	0	0	0	0	0	0	0	0	0	0	0	0	0	0	0	0	0	0	0	0	0	0	0	0	0	0	0	0	0	0	0	0	0	0	0	0	0	0	0	0	0	0	0
76	0	0	0	0	0	0	0	0	0	0	0	0	0	0	0	0	0	0	0	0	0	0	0	0	0	0	0	0	0	0	0	0	0	0	0	0	0	0	0	0	0	0	0	0	0	0	0	0	0
77	0	0	0	0	0	0	0	0	0	0	0	0	0	0	0	0	0	0	0	0	0	0	0	0	0	0	0	0	0	0	0	0	0	0	0	0	0	0	0	0	0	0	0	0	0	0	0	1	0
78	0	0	0	0	0	0	0	0	0	0	0	0	0	0	0	0	0	0	0	0	0	0	0	0	0	0	0	0	0	0	0	0	0	0	0	0	0	0	0	0	0	0	0	0	0	0	0	0	0
79	1	0	0	0	0	0	0	0	0	0	0	0	0	0	0	0	0	0	0	1	0	0	1	0	0	0	0	0	0	0	0	0	0	0	0	0	0	0	0	0	0	0	0	0	0	0	0	0	0
80	0	0	0	1	0	0	0	0	0	0	0	0	0	0	0	0	0	0	0	0	0	0	0	0	0	0	0	0	0	0	0	0	0	0	0	0	0	0	0	0	0	0	0	0	0	0	0	0	0
81	0	0	0	0	0	0	0	0	0	0	0	0	0	0	0	0	0	0	0	0	0	0	0	0	0	0	0	0	0	0	0	0	0	0	0	0	0	0	0	0	0	0	0	0	0	0	0	0	0
82	0	0	0	0	0	0	0	0	0	0	0	0	0	0	0	0	0	0	0	0	0	0	0	0	0	0	0	0	0	0	1	0	0	0	0	0	0	0	0	0	0	0	0	0	0	0	0	0	0
83	0	0	0	0	0	0	0	0	0	0	0	0	0	0	0	0	0	0	0	0	0	0	0	0	0	0	0	0	0	0	0	0	0	0	0	0	0	0	0	0	0	0	0	0	0	0	0	0	0
84	0	0	0	0	0	0	0	0	0	0	1	0	0	0	0	0	0	0	0	0	0	0	0	0	0	0	0	0	0	0	0	0	0	0	0	0	0	0	0	0	0	0	0	0	0	0	0	0	0
85	0	0	0	0	0	0	0	0	0	0	0	0	0	0	0	0	0	0	0	0	0	0	0	0	0	0	0	0	0	0	0	0	0	0	0	0	0	0	0	0	0	0	0	0	0	0	0	0	0
86	0	0	0	0	0	0	0	0	0	0	0	0	0	0	0	0	0	0	0	0	1	0	0	0	0	0	0	0	0	0	0	0	0	0	0	0	0	0	0	0	0	0	0	0	0	0	0	0	0
87	0	0	0	0	0	0	0	0	0	0	0	0	0	0	0	0	0	0	0	0	0	0	0	0	0	0	0	0	0	0	0	0	0	0	0	0	0	0	0	0	0	0	0	0	0	0	0	0	0
88	0	0	0	0	0	0	0	0	0	0	0	0	0	0	0	0	0	0	0	0	0	0	0	0	0	0	0	0	0	0	0	0	0	0	0	0	0	0	0	0	0	0	0	0	0	0	0	0	0
89	0	0	0	0	0	1	0	0	0	0	1	0	0	0	0	0	0	0	0	0	0	0	0	0	0	0	0	0	0	0	0	0	0	0	0	0	0	0	0	0	0	0	0	0	0	0	0	0	0
90	0	0	0	0	0	0	0	0	0	0	0	0	0	0	0	0	0	0	0	0	0	0	0	0	0	0	0	0	0	0	0	0	0	0	0	0	0	0	0	0	0	0	0	0	0	0	0	0	0
91	0	0	0	0	0	0	0	0	0	0	0	0	0	0	0	0	0	0	0	0	0	0	0	0	0	0	0	0	0	0	0	0	0	0	0	0	0	0	0	0	0	0	0	0	0	0	0	0	0
92	0	0	0	0	0	0	0	0	0	0	0	0	0	0	0	0	0	0	0	0	0	0	0	0	0	0	0	0	0	0	0	0	0	0	0	0	0	0	0	0	0	0	0	0	0	0	0	0	0
93	0	0	0	0	0	0	0	0	0	0	0	0	0	0	0	0	0	0	0	0	0	0	0	0	0	0	0	0	0	0	0	0	0	0	0	0	0	0	0	0	0	0	0	0	0	0	0	0	0
94	0	0	0	0	0	0	0	0	0	0	0	0	0	0	0	0	0	0	0	0	0	0	0	0	0	0	0	0	0	0	0	0	0	0	0	0	0	0	0	0	0	0	0	0	0	0	0	0	0
95	0	0	0	0	0	0	0	0	0	0	0	0	0	0	0	0	0	0	0	0	0	0	0	0	0	0	0	0	0	0	0	0	0	0	0	0	0	0	0	0	0	1	0	0	0	0	0	0	0
96	0	0	0	0	0	0	0	0	0	0	0	0	0	0	0	0	0	0	0	0	0	0	0	0	0	0	0	0	0	0	0	0	0	0	0	0	0	0	0	0	0	0	0	0	0	0	0	0	0
97	0	0	0	0	0	0	0	0	0	0	0	0	0	0	0	0	0	0	0	0	0	0	0	0	0	0	0	0	0	0	0	0	0	0	0	0	0	0	0	0	0	0	0	0	0	0	0	0	0
98	0	0	0	0	0	0	0	0	0	0	0	0	0	0	0	0	0	0	0	0	0	0	0	0	0	0	0	0	0	0	0	0	0	0	0	0	0	0	0	0	0	0	0	0	0	0	0	0	0
99	0	0	0	0	0	0	0	0	0	0	0	0	0	0	0	0	0	0	0	0	0	0	0	0	0	0	0	0	0	0	0	0	0	0	0	0	0	0	0	0	0	0	0	0	0	0	0	0	0
100	0	0	0	0	0	0	0	0	0	0	0	0	1	0	0	0	1	0	0	1	0	0	0	0	0	0	0	0	0	0	0	0	0	0	0	0	0	0	0	0	0	0	0	0	0	0	0	0	0
101	0	0	0	0	0	0	0	1	0	0	0	0	0	0	0	0	0	0	0	0	0	0	0	0	0	0	0	0	0	0	0	0	0	0	0	0	0	0	0	0	0	0	0	0	1	0	0	0	0
102	0	0	0	0	0	0	0	0	0	0	0	0	0	0	0	0	0	0	0	0	0	0	0	0	0	0	0	0	0	0	0	0	0	0	0	0	0	0	0	0	1	0	0	0	0	0	0	0	0
103	0	0	0	0	0	0	0	0	0	0	0	0	0	0	0	0	0	0	0	0	0	0	0	0	0	0	0	0	0	0	0	0	0	0	0	0	0	0	0	0	0	0	0	0	0	0	0	0	0
104	0	0	0	0	0	0	0	0	0	0	0	0	0	0	0	0	0	0	0	0	0	0	0	0	0	0	0	0	0	0	0	0	0	0	0	0	0	0	0	0	0	0	0	0	0	0	0	0	0
105	0	0	0	0	0	0	0	0	0	0	0	0	0	0	0	0	0	0	0	0	0	0	0	0	1	0	0	0	0	0	0	0	0	0	0	0	0	0	0	0	0	0	0	0	0	0	0	0	0
106	0	0	0	0	0	0	0	0	0	0	0	0	0	0	0	0	0	0	0	0	0	0	0	0	0	0	0	0	0	0	0	0	0	0	0	0	0	0	0	0	0	0	0	0	0	0	0	0	0
107	0	0	0	0	0	0	0	0	0	0	0	0	0	0	0	0	0	0	0	0	0	0	0	0	0	0	0	0	0	0	0	0	0	0	0	0	0	0	0	0	0	0	0	0	0	0	0	0	0
108	0	0	0	0	0	0	0	0	0	0	0	0	0	0	0	0	0	0	0	0	0	0	0	0	0	0	0	0	0	0	0	0	0	0	0	0	0	0	0	0	0	0	0	0	0	0	0	0	0
109	0	0	0	0	0	0	0	0	0	0	0	0	0	0	0	0	0	0	0	0	0	0	0	0	1	0	0	0	0	0	0	0	0	0	0	0	0	0	0	0	0	0	0	0	0	0	0	0	0
110	0	0	0	0	0	0	0	0	0	0	0	0	0	0	0	0	0	0	0	0	0	0	0	0	0	0	0	0	0	0	0	0	0	0	0	0	0	0	0	0	0	0	0	0	0	0	0	0	0
111	0	0	0	0	0	0	0	0	0	0	0	0	0	0	0	0	0	0	0	0	0	0	0	0	0	0	0	0	0	0	0	0	0	0	0	0	0	0	0	0	0	0	0	0	0	1	0	0	0
112	0	0	0	0	0	0	0	0	0	0	0	0	0	0	0	0	0	0	0	0	0	0	0	0	0	0	0	0	0	0	0	0	0	0	0	0	0	0	0	0	0	0	0	0	0	0	0	0	1
113	0	0	0	0	0	0	0	0	0	0	0	0	0	0	0	0	0	0	0	0	0	0	0	0	0	0	0	0	0	0	0	0	0	0	0	0	0	0	0	0	0	0	0	0	0	0	0	0	0
114	0	0	0	0	0	0	0	0	0	0	0	0	0	0	0	0	0	0	0	0	0	0	0	0	0	0	0	0	0	0	1	0	0	0	0	0	0	0	0	0	1	0	0	0	0	0	0	0	0
115	0	0	0	0	0	0	0	0	0	0	0	0	0	0	0	0	0	0	0	0	0	0	0	0	0	0	0	0	0	0	0	0	0	0	0	0	0	0	0	0	0	0	0	0	0	0	0	0	0
116	0	0	0	0	0	0	0	0	0	0	0	0	0	0	0	0	0	0	0	0	0	0	0	0	0	0	0	0	0	0	0	0	0	0	0	0	0	0	0	0	0	0	0	0	0	0	0	0	0
117	0	0	0	0	0	0	0	0	0	0	0	0	0	0	0	0	0	0	0	0	0	0	0	0	0	0	0	0	0	0	0	0	0	0	0	0	0	0	0	0	0	0	0	0	0	0	0	0	0
118	0	0	0	0	0	0	0	0	0	0	0	0	0	0	0	0	0	0	0	0	0	0	0	0	0	0	0	0	0	0	0	0	0	0	0	0	0	0	0	0	0	0	0	0	0	0	0	0	0
119	0	0	0	0	0	0	0	0	0	0	0	0	0	0	0	0	0	0	0	0	0	0	0	0	0	0	0	0	0	0	0	0	0	0	0	0	0	0	0	0	0	0	0	0	0	0	0	0	0
120	0	0	0	0	0	0	1	0	0	0	0	0	0	0	0	0	0	0	0	1	0	0	0	0	0	0	0	0	0	0	0	0	0	0	0	0	0	0	0	0	0	0	0	0	0	0	0	0	0
121	0	0	0	0	0	0	0	0	0	1	0	0	1	0	0	0	0	1	0	1	0	0	0	0	0	0	1	0	0	0	0	0	0	0	0	0	0	0	0	0	0	0	0	0	0	0	0	0	0
122	0	0	0	0	0	0	0	0	0	0	0	1	0	0	0	0	0	0	0	0	0	0	0	0	0	0	0	0	0	0	0	0	0	0	0	0	0	1	0	0	0	0	0	0	0	0	0	0	0
123	0	0	0	0	0	0	0	0	0	0	0	0	0	0	0	0	0	0	0	0	0	0	0	0	0	0	0	0	0	0	0	0	0	0	0	0	0	0	0	0	0	0	0	0	0	0	0	0	0
124	0	0	0	0	0	0	0	0	0	0	0	0	0	0	0	0	0	0	0	0	0	0	0	0	0	0	0	0	0	0	0	0	0	0	0	0	0	0	0	0	0	0	0	0	0	0	0	0	0
125	0	0	0	0	0	0	0	0	0	0	0	0	0	0	0	0	0	0	0	0	0	0	0	0	0	0	0	0	0	0	0	0	0	0	0	0	0	0	0	0	0	0	0	0	0	0	0	0	0
126	0	0	0	0	0	0	0	0	0	0	0	0	0	0	0	0	0	0	0	0	0	0	0	0	0	0	0	0	0	0	0	0	0	0	0	0	0	0	0	0	0	0	0	0	0	0	0	0	0
127	0	0	0	0	0	0	0	0	0	0	0	0	0	0	0	0	0	0	0	0	0	0	0	0	0	0	0	0	0	0	0	0	0	0	0	0	0	0	0	0	0	0	0	0	0	0	0	0	0
128	0	0	0	0	0	0	0	0	0	0	0	0	0	0	0	0	0	0	0	0	0	0	0	0	0	0	0	0	0	0	0	0	0	0	0	0	0	0	0	0	0	0	0	0	0	0	0	0	0
129	0	0	0	0	0	0	0	0	0	0	0	0	0	0	0	0	0	0	0	0	0	0	0	0	0	0	0	0	0	0	0	0	0	0	0	0	0	0	0	0	0	0	0	0	0	0	0	0	0
130	0	0	0	0	0	0	0	0	0	0	0	0	0	0	0	0	0	0	0	0	0	0	0	0	0	0	0	0	0	0	1	0	0	0	0	0	0	1	0	0	0	0	0	0	0	0	0	0	0
131	0	0	0	0	0	0	0	0	0	0	0	0	0	0	0	0	0	0	0	0	0	0	0	0	0	0	0	0	0	0	0	0	0	0	0	0	0	0	0	0	0	0	0	0	0	0	0	0	0
132	0	0	0	0	0	0	0	0	0	0	0	0	0	0	0	0	0	0	0	0	0	0	0	0	0	0	0	0	0	0	0	0	0	0	0	0	0	0	0	0	0	0	0	0	0	0	0	0	0
133	0	0	0	0	0	0	0	0	0	0	0	0	1	0	0	0	0	0	1	0	0	0	0	0	0	0	0	1	0	0	1	0	0	1	0	0	1	0	0	0	0	0	0	0	0	0	0	0	0
134	0	0	0	0	0	0	0	0	0	0	0	0	0	0	0	0	0	0	0	0	0	0	0	0	0	0	0	0	0	0	0	0	0	0	0	0	0	0	0	0	0	0	0	0	0	0	0	0	0
135	0	0	0	0	0	0	0	0	0	0	0	0	0	0	0	0	0	0	0	0	0	0	0	0	0	0	0	0	0	0	0	0	0	0	0	0	0	0	0	0	0	0	0	0	0	0	0	0	0
136	0	0	0	0	0	0	0	0	0	0	0	0	0	0	0	0	0	0	0	0	0	0	0	0	0	0	0	0	0	0	0	0	0	0	0	0	0	0	0	0	0	0	0	0	0	0	0	0	0
137	0	0	0	0	0	0	0	0	0	0	0	0	0	0	0	0	0	0	0	0	0	0	0	0	0	0	0	0	0	0	0	0	0	0	0	0	0	0	0	0	0	0	0	0	0	0	0	0	0
138	0	0	0	0	0	0	0	0	0	0	0	0	0	0	0	0	0	0	0	0	0	0	0	0	0	0	0	0	0	0	0	0	0	0	0	0	0	0	0	0	0	0	0	0	0	0	0	0	0
139	0	0	0	0	0	0	0	0	0	0	0	0	0	1	0	0	0	0	0	0	0	0	0	0	0	0	0	0	0	0	0	0	0	0	0	0	0	0	0	0	0	0	0	0	0	0	0	0	0
140	0	0	0	0	0	0	0	0	0	0	0	0	0	0	0	0	0	0	0	0	0	0	0	0	0	0	0	0	0	0	0	0	0	0	0	0	0	0	0	0	0	0	0	0	0	0	0	0	0
141	0	0	0	0	0	0	0	0	0	0	0	0	0	0	0	0	0	0	0	0	0	0	0	0	0	0	0	0	0	0	0	0	0	0	0	0	0	0	0	0	0	0	0	0	0	0	0	0	0
142	0	0	0	0	0	0	0	0	0	0	0	0	0	0	0	0	0	0	0	0	0	0	0	0	0	0	0	0	0	0	0	0	0	0	0	0	0	0	0	0	0	0	0	0	0	0	0	0	0
143	0	0	0	0	0	0	0	0	0	0	0	0	0	0	0	0	0	0	0	0	0	0	0	0	1	0	0	0	0	0	0	0	0	0	0	0	0	0	0	0	0	0	0	1	0	0	0	0	0
144	0	0	0	0	0	0	0	0	0	0	0	0	0	0	0	0	0	0	0	0	0	0	0	0	0	0	0	0	0	0	0	0	0	0	0	0	0	0	0	0	0	0	0	0	0	0	0	0	0
145	0	0	0	0	0	0	0	0	0	0	0	0	0	0	0	0	0	0	0	0	0	0	0	0	0	0	0	0	0	0	0	0	0	0	0	0	0	0	0	0	0	0	0	0	0	0	0	0	0
146	0	0	0	0	0	0	0	0	0	0	0	0	0	0	0	0	0	0	0	0	0	0	0	0	0	0	0	0	0	0	0	0	0	0	0	0	0	0	0	0	0	0	0	0	0	0	0	0	0
147	0	0	0	0	0	0	0	0	0	0	0	0	0	0	0	0	0	0	0	0	0	0	0	0	0	0	0	0	0	0	0	0	0	0	0	0	0	0	0	0	0	0	0	0	0	0	0	0	0
148	0	0	0	0	0	0	0	0	0	0	0	0	0	0	0	0	0	0	0	0	0	0	0	0	0	0	0	0	0	0	0	0	0	0	0	0	0	0	0	0	0	0	0	0	0	0	0	0	0
149	0	1	0	0	0	0	0	0	0	0	0	0	0	0	0	0	0	0	0	0	0	0	0	0	0	0	0	0	0	0	0	0	0	0	0	0	0	0	0	0	0	0	0	0	0	0	0	0	0
150	0	0	0	0	0	0	0	0	0	0	0	0	0	0	0	0	0	0	0	0	0	0	0	0	0	0	0	0	0	0	0	0	0	0	0	0	0	0	0	0	0	0	0	0	0	0	0	0	0
151	0	0	0	0	0	0	0	0	0	0	0	0	0	0	0	0	0	0	0	0	0	0	0	0	0	0	0	0	0	0	0	0	0	0	0	0	0	0	0	0	0	0	0	0	0	0	0	0	0
152	0	0	0	0	0	0	0	0	0	0	0	0	0	0	0	0	0	0	0	0	0	0	0	0	0	0	0	0	0	0	0	0	0	0	0	0	0	0	0	0	0	0	0	0	0	0	0	0	0
153	0	0	0	0	0	0	0	0	0	0	0	0	0	0	0	0	0	0	0	0	0	0	0	0	0	0	0	0	0	0	0	0	0	0	0	0	0	0	0	0	0	0	0	0	0	0	0	0	0
154	0	0	0	0	0	0	0	0	0	0	0	0	0	0	0	0	0	0	0	0	0	0	0	0	0	0	0	0	0	0	0	0	0	0	0	0	0	0	0	0	0	0	0	0	0	0	0	0	0
155	0	0	0	0	0	0	0	0	0	0	0	0	0	0	0	0	0	0	0	0	0	0	0	0	0	0	0	0	0	0	0	0	1	0	0	0	0	0	0	0	0	0	0	0	0	0	0	0	0
156	0	0	0	0	0	0	0	0	0	0	0	0	0	0	0	0	0	0	0	0	0	0	0	0	0	0	0	0	0	0	0	0	0	0	0	0	0	0	0	0	0	0	0	0	0	0	0	0	0
157	0	0	0	0	0	0	0	0	0	0	0	0	0	0	0	0	0	0	0	0	0	0	0	0	0	0	0	0	0	0	0	0	0	0	0	0	0	0	0	0	0	0	0	0	0	0	0	0	0
158	0	0	0	0	0	0	0	0	0	0	0	0	0	0	0	0	0	0	0	0	0	0	0	0	0	0	0	0	0	0	0	0	0	0	0	0	0	0	0	0	0	0	0	0	0	0	0	0	0
159	0	0	0	0	0	0	0	0	0	0	0	0	0	0	0	0	0	0	0	0	0	0	0	0	0	0	0	0	0	0	0	0	0	0	0	0	0	0	0	0	0	0	0	0	0	0	0	0	0
160	0	0	0	0	0	0	0	0	0	0	0	0	0	0	0	0	0	0	0	0	0	0	0	0	0	0	0	0	0	0	0	0	0	0	0	0	0	0	0	0	0	0	0	0	0	0	0	0	0
161	0	0	0	0	0	0	0	0	1	0	0	0	0	0	0	0	0	0	0	0	0	0	0	0	0	0	0	0	0	0	0	0	0	0	0	0	0	0	0	0	0	0	0	0	0	0	0	0	0
162	0	0	0	0	0	0	0	0	0	0	0	0	0	0	0	0	0	0	0	0	0	0	0	0	0	0	0	0	0	0	0	0	0	0	0	0	0	0	0	0	0	0	0	0	0	0	0	0	0
163	0	0	0	0	0	0	0	0	0	0	0	0	0	0	0	0	0	0	0	0	0	0	0	0	0	0	0	0	0	0	0	0	0	0	0	0	0	0	0	0	0	0	0	0	0	0	0	0	0
164	0	0	0	0	0	0	0	0	0	0	0	0	0	0	0	0	0	0	0	0	0	0	0	0	0	0	0	0	0	0	0	0	0	0	0	0	0	0	0	0	0	0	0	0	0	0	0	0	0
165	0	0	0	0	0	0	0	0	0	0	0	0	0	0	0	0	0	0	0	0	0	0	0	0	0	0	0	0	0	0	0	0	0	0	0	0	0	0	0	0	0	0	0	0	0	0	0	0	0
166	0	0	0	0	0	0	0	0	0	0	0	0	0	0	0	0	0	0	0	0	0	0	0	0	0	0	0	0	0	0	0	0	0	0	0	0	0	0	0	0	0	0	0	0	0	0	0	0	0
167	0	0	0	0	0	0	0	0	0	0	0	0	0	0	0	0	0	0	0	0	0	0	0	0	0	0	1	0	0	0	0	0	0	0	0	0	0	0	0	0	0	0	0	0	0	0	0	0	0
168	0	0	0	0	0	0	0	0	0	0	0	0	0	0	0	0	0	0	0	0	0	0	0	0	0	0	0	0	0	0	0	0	0	0	0	0	0	0	0	0	0	0	0	0	0	0	0	0	0
169	0	0	0	0	0	0	0	0	0	0	0	0	0	0	0	0	0	0	0	0	0	0	0	0	0	1	0	0	0	0	0	0	0	0	1	0	0	0	0	0	1	0	0	0	0	0	0	0	0
170	0	0	0	0	0	0	0	0	0	0	0	0	0	0	0	0	0	0	0	0	0	0	0	0	0	0	0	0	0	0	0	0	0	0	0	0	0	0	0	0	1	0	0	0	1	0	0	0	0
171	0	0	0	0	0	0	0	0	0	0	0	0	0	0	0	0	0	0	0	0	0	0	0	0	0	0	0	0	0	0	0	0	0	0	0	0	0	0	0	0	0	0	0	0	0	0	1	0	0
172	0	0	0	0	0	0	0	0	0	0	0	0	0	0	0	0	0	0	0	0	0	0	0	0	0	0	0	0	0	0	0	0	0	0	0	0	0	0	0	0	0	0	0	0	0	0	0	0	0
173	0	0	0	0	0	0	0	0	0	0	0	0	0	0	0	0	0	0	0	0	0	0	0	0	0	0	0	0	0	0	0	0	0	0	0	0	0	0	0	0	0	0	0	0	0	0	0	0	0
174	0	0	0	0	0	0	0	0	0	0	0	0	0	0	0	0	0	0	0	0	0	0	0	0	0	0	0	0	0	0	0	0	0	0	0	0	0	0	0	0	0	0	0	0	0	0	0	0	0
175	0	0	0	0	0	0	0	0	0	0	0	0	0	0	0	0	0	0	0	0	0	0	0	0	0	0	0	0	0	0	0	0	0	0	0	0	0	0	0	0	0	0	0	0	0	0	0	0	0
176	0	0	0	0	0	0	0	0	0	0	0	0	0	0	0	0	0	0	0	0	0	0	0	0	0	0	0	0	0	0	0	0	0	0	0	0	0	0	0	0	0	0	0	0	0	0	0	0	0
177	0	0	0	0	0	0	0	0	0	0	0	0	0	0	0	0	0	0	0	0	0	0	0	0	0	0	0	0	0	0	0	0	0	0	0	0	0	0	0	0	0	0	0	0	0	0	0	0	0
178	0	0	0	0	0	0	0	0	0	0	0	0	0	0	0	0	0	0	0	0	0	0	0	0	0	0	0	0	0	0	0	0	0	0	0	0	0	0	0	0	0	0	0	0	0	0	0	0	0
179	0	0	0	0	0	0	0	0	0	0	0	0	0	0	0	0	0	0	0	0	0	0	0	0	0	0	0	0	0	0	0	0	0	0	0	0	0	0	0	0	0	0	0	0	0	0	0	0	0
180	0	0	0	0	0	0	0	0	0	0	0	0	0	0	0	0	0	0	0	0	0	0	0	0	0	0	0	0	0	0	0	0	0	0	0	0	0	0	0	0	0	0	0	0	0	0	0	0	0
181	0	0	0	0	0	0	0	0	0	0	0	0	0	0	0	0	0	0	0	0	0	0	0	0	0	0	0	0	0	0	0	0	0	0	0	0	0	0	0	0	0	0	0	0	0	0	0	0	0
182	0	0	0	0	0	0	0	0	0	0	0	0	0	0	0	0	0	0	0	0	0	0	0	0	0	0	0	0	0	0	0	0	0	0	0	0	0	0	0	0	0	0	0	0	0	0	0	0	0
183	0	0	0	0	0	0	0	0	0	0	0	0	0	0	0	0	0	0	0	0	0	0	0	0	0	0	0	1	0	0	0	0	0	0	0	0	0	0	0	0	0	0	0	0	0	0	0	0	0
184	0	0	1	0	0	0	0	0	0	0	0	0	0	0	0	0	0	0	0	0	0	0	0	0	0	0	0	0	0	0	0	0	0	0	0	0	0	0	0	0	0	0	0	0	0	0	0	0	0
185	0	0	0	0	0	0	0	0	0	0	0	0	0	0	0	0	0	0	0	0	0	0	0	0	0	0	0	0	0	0	0	0	0	0	0	0	0	0	0	0	0	0	0	0	0	0	0	0	0
186	0	0	0	0	0	0	0	0	0	0	0	0	0	0	0	0	0	0	0	0	0	0	0	0	0	0	0	0	0	0	0	0	0	0	0	0	0	0	0	0	0	0	0	0	0	0	0	0	0
187	0	0	0	0	0	0	0	0	0	0	0	0	0	0	0	0	0	0	0	0	0	0	0	0	0	0	0	0	0	0	0	0	0	0	0	0	0	0	0	0	0	0	0	0	0	0	0	0	0
188	0	0	0	0	0	0	0	0	0	0	0	0	0	0	0	0	0	1	0	0	0	0	0	0	0	1	0	0	0	0	0	0	0	0	0	0	0	0	0	0	0	0	0	0	0	0	0	0	0
189	0	0	0	0	0	0	0	0	0	0	0	0	0	0	0	0	0	0	0	0	0	0	0	0	0	0	0	0	0	0	0	0	0	0	0	0	0	0	0	0	0	0	0	0	0	0	0	0	0
190	0	0	0	0	0	0	0	0	0	0	0	0	0	0	0	0	0	0	0	0	0	0	0	0	0	0	0	0	0	0	0	0	0	0	0	0	0	0	0	0	0	0	0	0	0	0	0	0	0
191	0	0	0	0	0	0	0	0	0	0	0	0	0	0	0	0	0	0	0	1	0	0	0	0	0	0	0	0	0	0	0	0	0	0	0	0	0	0	0	0	1	0	0	0	0	0	0	0	0
192	0	0	0	0	0	0	0	0	0	0	0	0	0	0	0	0	0	0	0	0	0	0	0	0	0	0	0	0	0	0	0	0	0	1	0	0	0	0	0	0	0	0	0	0	0	0	0	0	0
193	0	0	0	0	0	0	0	0	0	0	0	0	0	0	0	0	0	0	0	0	0	0	0	0	0	0	0	0	0	0	0	0	0	0	0	0	0	0	0	0	0	0	0	0	0	0	0	0	0
194	0	0	0	0	0	0	0	0	0	0	0	0	0	0	0	0	0	0	0	0	0	0	0	0	0	0	0	0	0	0	0	0	0	0	0	0	0	0	0	0	0	0	0	0	0	0	0	0	0
195	0	0	0	0	0	0	0	0	0	0	0	0	0	0	0	0	0	0	0	0	0	0	0	0	0	0	0	0	0	0	0	0	0	0	0	0	0	0	0	0	0	0	0	0	0	0	0	0	0
196	0	0	0	0	0	0	0	0	0	0	0	0	0	0	0	0	0	0	0	0	0	0	0	0	0	0	0	0	0	0	0	0	0	0	0	0	0	0	0	0	0	0	0	0	0	0	0	0	0
197	0	0	0	0	0	0	0	0	0	0	0	0	0	0	0	0	0	0	0	0	0	0	0	0	0	0	0	0	0	0	0	0	0	0	0	0	0	0	0	0	0	0	0	0	0	0	0	0	0
198	0	0	0	0	0	0	0	0	0	0	0	0	0	0	0	0	0	0	0	0	0	0	0	0	0	0	0	0	0	0	0	0	0	0	0	0	0	0	0	0	0	0	0	0	0	0	0	0	0
199	0	0	0	0	0	0	0	0	0	0	0	0	0	0	0	0	0	0	0	0	0	0	0	0	0	0	0	0	0	0	0	0	0	0	0	0	0	0	0	0	0	0	0	0	0	0	0	0	0
200	0	0	0	0	0	0	0	0	0	0	0	0	0	0	0	0	0	0	0	0	0	0	0	0	0	0	0	0	0	0	0	1	0	0	0	0	0	0	0	0	0	0	0	0	0	0	0	0	0
201	0	0	0	0	0	0	0	0	0	0	0	0	0	0	0	0	0	0	0	0	0	0	0	0	0	0	0	0	0	0	0	0	0	0	0	0	0	0	0	0	0	0	0	0	0	0	0	0	0
202	0	0	0	0	0	0	0	0	0	0	0	0	0	0	0	0	1	0	0	0	1	0	0	0	0	0	0	0	0	0	0	0	0	0	0	0	0	0	0	0	0	0	0	0	0	0	0	0	0
203	0	0	0	0	0	0	0	0	0	0	0	0	0	0	0	0	0	0	0	0	0	0	0	0	0	0	0	0	0	0	0	0	1	1	0	0	1	0	0	0	0	0	0	1	0	0	0	0	0
204	0	0	0	0	0	0	0	0	0	0	0	0	0	0	0	0	0	0	0	0	0	0	0	0	0	0	0	0	0	0	0	0	0	0	0	0	0	0	0	0	0	0	0	0	0	0	0	0	0
205	0	0	0	0	0	0	0	0	0	0	0	0	0	0	0	0	0	0	0	0	0	0	0	0	0	0	0	0	0	0	0	0	0	0	0	0	0	0	0	0	0	0	0	0	0	0	0	0	0
206	0	0	0	0	0	0	0	0	0	0	0	0	0	0	0	0	0	0	0	0	0	0	0	0	0	0	0	0	0	0	0	0	0	0	0	0	0	0	0	0	0	0	0	0	0	0	0	0	0
207	0	0	0	0	0	0	0	0	0	0	0	0	0	0	0	0	0	0	0	0	0	0	0	0	0	0	0	0	0	0	0	0	0	0	0	0	0	0	1	0	0	0	0	0	0	0	0	0	0
208	0	0	0	0	0	0	0	0	0	0	0	0	0	0	0	0	0	0	0	0	0	0	0	0	0	0	0	0	0	0	0	0	0	0	0	0	0	0	0	0	0	0	0	0	0	0	0	0	0
209	0	0	0	0	0	0	0	0	0	0	0	0	0	0	0	0	0	0	0	0	0	0	0	0	0	0	0	0	0	0	0	0	0	0	0	0	0	0	0	0	0	0	0	0	0	0	0	0	0
210	0	0	0	0	0	0	0	0	0	0	0	0	0	0	0	0	0	0	0	0	0	0	0	0	0	0	0	0	0	0	0	0	0	0	0	0	0	0	0	0	0	0	0	0	0	0	0	0	0
211	0	0	0	0	0	0	0	0	0	0	0	0	0	0	0	0	0	0	0	0	0	0	0	0	0	0	0	0	0	0	0	0	0	0	0	0	0	0	0	0	0	0	0	0	0	0	0	0	0
212	0	0	0	0	0	0	0	0	0	0	0	0	0	0	0	0	0	0	0	0	0	0	0	0	0	0	0	0	0	0	0	0	0	0	0	0	0	0	0	0	0	0	0	0	0	0	0	0	0
213	0	0	0	0	0	0	0	0	0	0	0	0	0	0	0	0	0	0	0	0	0	0	0	0	0	0	0	0	0	0	0	0	0	0	0	0	0	0	0	0	0	0	0	0	0	0	0	0	0
214	0	0	0	0	0	0	0	0	0	0	0	0	0	0	0	0	0	0	0	0	0	0	0	0	0	0	0	0	0	0	0	0	0	0	0	0	0	0	0	0	0	0	0	0	0	0	0	0	0
215	0	0	0	0	0	0	0	0	0	0	0	0	0	0	0	0	0	0	0	0	0	0	0	0	0	0	0	0	0	0	0	0	0	0	0	0	0	0	0	0	0	0	0	0	0	0	0	0	0
216	0	0	0	0	0	0	0	0	0	0	0	0	0	0	0	0	0	0	0	0	0	0	0	0	0	0	0	0	0	0	0	0	0	0	0	0	0	0	0	0	0	0	0	0	0	0	0	0	0
217	0	0	0	0	0	0	0	0	0	0	0	0	0	0	0	0	0	0	0	0	0	0	0	0	0	0	0	0	0	0	0	0	0	0	0	0	0	0	0	0	0	0	0	0	0	0	0	0	0
218	0	0	0	0	0	0	0	0	0	0	0	0	0	0	0	0	0	0	0	0	0	0	0	0	0	0	0	0	0	0	0	0	0	0	0	0	0	0	0	0	0	0	0	0	0	0	0	0	0
219	0	0	1	0	0	0	0	0	0	0	0	0	0	0	0	0	0	0	0	0	0	0	0	0	0	0	0	0	0	0	0	0	0	0	0	0	0	0	0	0	0	0	0	0	0	0	0	0	0
220	0	0	0	0	0	0	0	0	0	0	0	0	0	0	0	0	0	0	0	0	0	0	0	0	0	0	0	0	0	0	0	0	0	0	0	0	0	0	0	0	0	0	0	0	0	0	0	0	0
221	0	0	0	0	0	0	0	0	0	0	0	0	0	0	0	0	0	0	0	0	0	0	0	0	0	0	0	0	0	0	0	0	0	0	0	0	0	0	0	0	0	0	0	0	0	0	0	0	0
222	0	0	0	0	0	0	0	0	0	0	0	0	0	0	0	0	0	0	0	0	0	0	0	0	0	0	0	0	0	0	0	0	0	0	0	0	0	0	0	0	0	0	0	0	0	0	0	0	0
223	0	0	0	0	0	0	0	0	0	0	0	0	0	0	0	0	0	0	0	0	0	0	0	0	0	0	0	0	0	0	0	0	0	0	0	0	0	0	0	0	0	0	0	0	0	0	0	0	0
224	0	0	0	0	0	0	0	0	0	0	0	0	0	0	0	0	0	0	0	0	0	0	0	0	0	0	0	0	0	0	0	0	0	0	0	0	0	0	0	0	0	0	0	0	0	0	0	0	0
225	0	0	0	0	0	0	0	0	0	0	0	0	0	0	0	0	0	0	0	0	0	0	0	0	0	0	0	0	0	0	0	0	0	0	0	0	0	0	0	0	0	0	0	0	0	0	0	0	0
226	0	0	0	0	0	0	0	0	0	0	0	0	0	0	0	0	0	0	0	0	0	0	0	0	0	0	0	0	0	0	0	0	0	0	0	0	0	0	0	0	0	0	0	0	0	0	0	0	0
227	0	0	0	0	0	0	0	0	0	0	0	0	0	0	0	0	0	0	0	0	0	0	0	0	0	0	1	0	0	1	0	0	0	0	0	0	0	0	0	0	0	0	0	0	0	0	0	0	0
228	0	0	0	0	0	0	0	0	0	0	0	0	0	0	0	0	0	0	0	0	0	0	0	0	0	0	0	0	0	0	0	0	0	0	0	0	0	0	0	0	0	0	0	0	0	0	0	0	0
229	0	0	0	0	0	0	0	0	0	0	0	0	0	0	0	0	0	0	0	0	0	0	0	0	0	0	0	0	0	0	0	0	0	0	0	0	0	0	0	0	0	0	0	0	0	0	0	0	0
230	0	0	0	0	0	0	0	0	0	0	0	0	0	0	0	0	0	0	0	0	0	0	0	0	0	0	0	0	0	0	0	0	0	0	0	0	0	0	0	0	0	0	0	0	0	0	0	0	0
231	0	0	0	0	0	0	0	0	0	0	0	0	0	0	0	1	0	0	0	0	0	0	0	0	0	0	0	0	0	0	0	0	0	0	0	0	0	0	0	0	0	0	0	0	0	0	0	0	0
232	0	0	0	0	0	0	0	0	0	0	0	0	0	0	0	0	0	0	0	0	0	0	0	0	0	0	0	0	0	0	0	0	0	0	0	0	0	0	0	0	0	0	0	0	0	0	0	0	0
233	0	0	0	0	0	0	0	0	0	0	0	0	0	0	0	0	0	0	0	0	0	0	0	0	0	0	0	0	0	0	0	0	0	0	0	0	0	0	0	0	0	0	0	0	0	0	0	0	0
234	0	0	0	0	0	0	0	0	0	0	0	0	0	0	0	0	0	0	0	0	0	0	0	0	0	0	1	0	0	0	0	0	0	0	0	0	0	0	0	0	0	0	0	0	0	1	0	0	0
235	0	0	0	0	0	0	0	0	0	0	0	0	0	0	0	0	0	0	0	0	0	0	0	0	0	0	0	0	0	0	1	0	0	0	0	0	0	0	0	1	0	0	0	0	0	0	0	0	0
236	0	0	0	0	0	0	0	0	0	0	0	0	0	0	0	0	0	0	0	0	0	0	0	0	0	0	0	0	0	0	0	0	0	0	0	0	0	0	0	0	0	0	0	0	0	0	0	0	0
237	0	0	0	0	0	0	0	0	0	0	0	0	0	0	0	0	0	0	0	0	0	0	0	0	0	0	0	0	0	0	0	0	0	0	0	0	0	0	0	0	0	0	0	0	0	0	0	0	0
238	0	0	0	0	0	0	0	0	0	0	0	0	0	0	0	0	0	0	0	0	0	0	0	0	0	0	0	0	0	0	0	0	0	0	0	0	0	0	0	0	0	0	0	0	0	0	0	0	0
239	0	0	0	0	0	0	0	0	0	0	0	0	0	0	0	0	0	0	0	0	0	0	0	0	0	0	0	0	0	0	0	0	0	0	0	0	0	0	0	0	0	0	0	0	0	0	0	0	0
240	0	0	0	0	0	0	0	0	0	0	0	0	0	0	0	0	0	0	0	0	0	0	0	0	0	0	0	0	0	0	0	0	0	0	0	0	0	0	0	0	0	0	0	0	0	0	0	0	0
241	0	0	0	0	0	0	0	0	0	0	0	0	0	0	0	0	0	0	0	0	0	0	0	0	0	0	0	0	0	0	0	0	0	0	0	0	0	0	0	0	0	0	0	0	0	0	0	0	0
242	0	0	0	0	0	0	0	0	0	0	0	0	0	0	0	0	0	0	0	0	0	0	0	0	0	0	0	0	0	0	0	0	0	0	0	0	0	0	0	0	0	0	0	0	0	0	0	0	0
243	0	0	0	0	0	0	0	0	0	0	0	0	0	0	0	0	0	0	0	0	0	0	0	0	0	0	0	0	0	0	0	0	0	0	0	0	0	0	0	0	0	0	0	0	0	0	0	0	0
244	0	0	0	0	0	0	0	0	0	0	0	0	0	0	0	0	0	0	0	0	0	1	0	0	0	0	0	0	0	0	0	0	0	0	0	0	0	0	0	0	0	0	0	0	0	0	0	0	0
245	0	0	0	0	0	0	0	0	0	0	0	0	0	0	0	0	0	0	0	0	0	0	0	0	0	0	0	0	0	0	0	0	0	0	0	0	0	0	0	0	0	0	0	0	0	0	0	0	0
246	0	0	0	0	0	0	0	0	0	0	0	0	0	0	0	0	0	0	0	0	0	0	0	0	0	0	0	0	0	0	0	0	0	0	0	0	0	0	0	0	0	0	0	0	0	0	0	0	0
247	0	0	0	0	0	0	0	0	0	0	0	0	0	0	0	0	0	0	0	0	0	0	0	0	0	0	0	0	0	0	0	0	0	0	0	0	0	0	0	0	0	0	0	0	0	0	0	0	0
248	0	0	0	0	0	0	0	0	0	0	0	0	0	0	0	0	0	0	0	0	0	0	0	0	0	0	0	0	0	0	0	0	1	0	0	1	0	0	0	0	0	0	0	0	0	0	0	0	0
249	0	0	0	0	0	0	0	0	0	0	0	0	0	0	0	0	0	0	0	0	0	0	0	0	0	0	0	0	0	0	0	0	0	0	0	0	0	0	0	0	0	0	0	0	0	0	0	0	0
250	0	0	0	0	0	0	0	0	0	0	0	0	0	0	0	0	0	0	0	0	0	0	0	0	0	0	0	0	0	0	0	0	0	0	0	0	0	0	0	0	0	0	0	0	0	0	0	0	0
251	0	0	0	0	0	0	0	0	0	0	0	0	0	0	0	0	0	0	0	0	0	0	0	0	0	0	0	0	0	0	0	0	0	0	0	0	0	0	0	0	0	0	0	0	0	0	0	0	0
252	0	0	0	0	0	0	0	0	0	0	0	0	0	0	0	0	0	0	0	0	0	0	0	0	0	0	0	0	0	0	0	0	0	0	0	0	0	0	0	0	0	0	0	0	0	0	0	0	0
253	0	0	0	0	0	0	0	0	0	0	0	0	0	0	0	0	0	0	0	0	0	0	0	0	0	0	0	0	0	0	0	0	0	0	0	0	0	0	0	0	0	1	0	0	0	1	0	0	0
254	0	0	0	0	0	0	0	0	0	0	0	0	0	0	0	0	0	0	0	0	0	0	0	0	0	0	0	0	0	0	0	0	0	0	0	0	0	0	0	0	0	0	0	0	0	0	0	0	0
255	0	0	0	0	0	0	0	1	0	0	0	0	0	0	0	0	0	0	0	0	0	0	0	0	0	0	0	1	0	0	1	0	1	0	0	0	0	0	0	1	0	0	1	0	0	0	0	0	0
256	0	0	0	0	0	0	0	0	0	0	0	0	0	0	0	0	0	0	0	0	0	0	0	0	0	0	0	0	0	0	0	0	0	0	0	0	0	0	0	0	0	0	0	0	0	0	0	0	0
257	0	0	0	0	0	0	0	0	0	0	0	0	0	0	0	0	0	0	0	0	0	0	0	0	0	0	0	0	0	0	0	0	0	0	0	0	0	0	0	0	0	0	0	0	0	0	0	0	0
258	0	0	0	0	0	0	0	0	0	0	0	0	0	0	0	0	0	0	0	0	0	0	0	0	0	0	0	0	0	0	0	0	0	0	0	0	0	0	0	0	0	0	0	0	0	0	0	0	0
259	0	0	0	0	0	0	0	0	0	0	0	0	0	0	0	0	0	0	0	0	0	0	0	0	0	0	0	0	0	0	0	0	0	0	0	0	0	0	0	0	0	0	0	0	0	0	0	0	0
260	0	0	0	0	0	0	0	0	0	0	0	0	0	0	0	0	0	0	0	0	0	0	0	0	0	0	0	0	0	0	0	0	0	0	0	0	0	0	0	0	0	0	0	0	0	0	0	0	0
261	0	0	0	0	0	0	0	0	0	0	0	0	0	0	0	0	0	0	0	0	0	0	0	0	0	0	0	0	0	0	0	0	0	0	0	0	0	0	0	0	0	0	0	0	0	0	0	0	0
262	0	0	0	0	0	0	0	0	0	0	0	0	0	0	0	0	0	0	0	0	0	0	0	0	0	0	0	0	0	0	0	0	0	0	0	0	0	0	0	0	0	0	0	0	0	0	0	0	0
263	0	0	0	0	0	0	0	0	0	0	0	0	0	0	0	0	0	0	0	0	0	0	0	0	0	0	0	0	0	0	0	0	0	0	0	0	0	0	0	0	0	0	0	0	0	0	0	0	0
264	0	0	0	0	0	0	0	0	0	0	0	0	0	0	0	0	0	0	0	0	0	0	0	0	0	0	0	0	0	0	0	0	0	0	0	0	0	0	0	0	0	0	0	0	0	0	0	0	0
265	0	0	0	0	0	0	0	0	0	0	0	0	0	0	0	0	0	0	0	0	0	0	0	0	0	0	0	0	0	0	0	0	0	0	0	0	0	0	0	0	0	0	0	0	0	0	0	0	0
266	0	0	0	0	0	0	0	0	0	0	0	0	0	0	0	0	0	0	0	0	0	0	0	0	0	0	0	0	0	0	0	0	0	0	0	0	0	0	0	0	0	0	0	0	0	0	0	0	0
267	0	0	0	0	0	0	0	0	0	0	0	0	0	0	0	0	0	0	0	0	0	0	0	0	0	0	0	0	0	0	0	0	0	0	0	0	0	0	0	0	0	0	0	0	0	0	0	0	0
268	0	0	0	0	0	0	0	0	0	0	0	0	0	0	0	0	0	0	0	0	0	0	0	0	0	0	0	0	0	0	0	0	0	0	0	0	0	0	0	0	0	0	0	0	0	0	0	0	0
269	0	0	0	0	0	0	0	0	0	0	0	0	0	0	0	0	0	0	0	0	0	0	0	0	0	0	0	0	0	0	0	0	0	0	0	0	1	0	1	0	0	0	0	0	1	0	0	0	0
270	0	0	0	0	0	0	0	0	0	0	0	0	0	0	0	0	0	0	0	0	0	0	0	0	0	0	0	0	0	0	0	0	0	0	0	0	0	0	0	0	0	0	0	0	0	0	0	0	0
271	0	0	0	0	0	0	0	0	0	0	0	0	0	0	0	0	0	0	0	0	0	0	0	0	0	0	0	0	0	0	0	0	0	0	0	0	0	0	0	0	0	0	0	0	0	0	0	0	0
272	0	0	0	0	0	0	0	0	0	0	0	0	0	0	0	0	0	0	0	0	0	0	0	0	0	0	0	0	0	0	0	0	0	0	0	0	0	0	0	0	0	0	0	0	0	0	0	0	0
273	0	0	0	0	0	0	0	0	0	0	0	0	0	0	0	0	0	0	0	0	0	0	0	0	0	0	0	0	0	0	0	0	0	0	0	0	0	0	0	0	0	0	0	0	0	0	0	0	0
274	0	0	0	0	0	0	0	0	0	0	0	0	0	0	0	0	0	0	0	0	0	0	0	0	0	0	0	0	0	0	0	0	0	0	0	0	0	0	0	0	0	0	0	0	0	0	0	0	0
275	0	0	0	0	0	0	0	0	0	0	0	0	0	0	0	0	0	0	0	0	0	0	0	0	0	0	0	0	0	0	0	0	0	0	0	0	0	0	0	0	0	0	0	0	0	0	0	0	0
276	0	0	0	0	0	0	0	0	0	0	0	0	0	0	0	0	0	0	0	0	0	0	0	0	0	0	0	0	0	0	0	0	0	0	0	0	0	0	0	0	0	0	0	0	0	0	0	0	0
277	0	0	0	0	0	0	0	0	0	0	0	0	0	0	0	0	0	0	0	0	0	0	0	0	0	0	0	0	0	0	0	0	0	0	0	0	0	0	0	0	0	0	0	0	0	0	0	0	0
278	0	0	0	0	0	0	0	0	0	0	0	0	0	0	0	0	0	0	0	0	0	0	0	0	0	0	0	0	0	0	0	0	0	0	0	0	0	0	0	0	0	0	0	0	0	0	0	0	0
279	0	0	0	0	0	0	0	0	0	0	0	1	0	0	0	0	0	0	0	0	0	0	0	0	0	0	0	1	0	0	0	0	0	0	0	0	0	0	1	0	1	0	0	0	0	0	0	0	0
280	0	0	0	0	0	0	0	0	0	0	0	0	0	0	0	0	0	0	0	0	0	0	0	0	0	0	0	0	0	0	0	0	0	0	0	0	0	0	0	0	0	0	0	0	0	0	0	0	0
281	0	0	0	0	0	0	0	0	0	0	0	0	0	0	0	0	0	0	0	0	0	0	0	0	0	0	0	0	0	0	0	0	0	0	0	0	0	0	0	0	0	0	0	0	0	0	0	0	0
282	0	0	0	0	0	0	0	0	0	0	0	0	0	0	0	0	0	0	0	0	0	0	0	0	1	0	0	0	0	0	0	0	0	0	0	0	0	0	0	0	0	0	0	0	0	0	0	0	0
283	0	0	0	0	0	0	0	0	0	0	0	0	0	0	0	0	0	0	0	0	0	0	0	0	0	0	0	0	0	0	0	0	0	0	0	0	0	0	0	0	0	0	0	0	0	0	0	0	0
284	0	0	0	1	0	0	0	0	0	0	0	0	0	0	0	0	0	0	0	0	0	0	0	0	0	0	0	0	0	0	0	0	0	0	0	0	0	0	0	0	0	0	0	0	0	0	0	0	0
285	0	0	0	0	0	0	0	0	0	0	0	0	0	0	0	0	0	0	0	0	0	0	0	0	0	0	0	0	0	0	0	0	0	0	0	0	0	0	0	0	0	0	0	0	0	0	0	0	0
286	0	0	0	0	0	0	0	0	0	0	0	0	0	0	0	0	0	0	0	0	0	0	0	0	0	0	0	0	0	0	0	0	0	0	0	0	0	0	0	0	0	0	0	0	0	0	0	0	0
287	0	0	0	0	0	0	0	0	0	0	0	0	0	0	0	0	0	0	0	0	0	0	0	0	0	0	0	0	0	0	0	0	0	0	0	0	0	0	0	0	0	0	0	0	0	0	0	0	0
288	0	0	0	0	0	0	0	0	0	0	0	0	0	0	0	0	0	0	0	0	0	0	0	0	0	0	0	0	0	0	0	0	0	0	0	0	0	0	0	0	0	0	0	0	0	0	0	0	0
289	0	0	0	0	0	0	0	0	0	0	0	0	0	0	0	0	0	0	0	0	0	0	0	0	0	0	0	0	0	0	0	0	0	0	0	0	0	0	0	0	0	0	0	0	0	0	0	0	0
290	0	0	0	0	0	0	0	0	0	0	0	0	0	0	0	0	0	0	0	0	0	0	0	0	0	0	0	0	0	0	0	0	0	0	0	0	0	0	0	0	0	0	0	0	0	0	0	0	0
291	0	0	0	0	1	0	0	0	0	0	0	0	0	0	0	0	0	0	0	0	0	0	0	0	0	0	0	0	0	0	0	0	0	0	0	0	0	0	0	0	0	0	0	0	0	0	0	0	0
292	0	0	0	0	0	0	0	0	0	0	0	0	0	0	0	0	0	0	0	0	0	0	0	0	0	0	0	0	0	0	0	0	0	0	0	0	0	0	0	0	0	0	0	0	0	0	0	0	0
293	0	0	0	0	0	0	0	0	0	0	0	0	0	0	0	0	0	0	0	0	0	0	1	0	0	0	0	0	0	0	0	0	0	0	0	0	0	0	0	0	0	0	0	0	0	0	0	0	0
294	0	0	0	0	0	0	0	0	0	0	0	0	0	0	0	0	0	0	0	0	0	0	0	0	0	0	0	0	0	0	0	0	0	0	0	0	0	0	0	0	0	0	0	0	0	0	0	0	0
295	0	0	0	0	0	0	0	0	0	0	0	0	0	0	0	0	0	0	0	0	0	1	0	0	0	0	0	0	0	0	0	0	0	0	0	0	0	0	0	0	0	0	0	0	0	0	0	0	0
296	0	0	0	0	0	0	0	0	0	0	0	0	0	0	0	0	0	0	0	0	0	0	0	0	0	0	0	0	0	0	0	0	0	0	0	0	0	0	0	0	0	0	0	0	0	0	0	0	0
297	0	0	0	0	0	0	0	0	0	0	0	0	0	0	0	0	0	0	0	0	0	0	0	0	0	0	0	0	0	0	0	0	0	0	0	0	0	0	0	0	0	0	0	0	0	0	0	0	0
298	0	0	0	0	0	0	0	0	0	0	0	0	0	0	0	0	0	0	0	0	0	0	0	0	0	0	0	0	0	0	0	0	0	0	0	0	0	0	0	0	0	0	0	0	0	0	0	0	0
299	0	0	0	0	0	0	0	0	0	0	0	0	0	0	0	0	0	0	0	0	0	0	0	0	0	0	0	0	0	0	0	0	0	0	0	0	0	0	0	0	0	0	0	0	0	0	0	0	0
300	0	0	0	0	0	0	0	0	0	0	0	0	0	0	0	0	0	0	0	0	0	0	0	0	0	0	0	0	0	0	0	0	0	0	0	0	0	0	0	0	0	0	0	0	0	0	0	0	0
301	0	0	0	0	0	0	0	0	0	0	0	0	0	0	0	0	0	0	0	0	0	0	0	0	0	0	0	0	0	0	0	0	0	0	0	0	0	0	0	0	0	0	0	0	0	0	0	0	0
302	0	0	0	0	0	0	0	0	0	0	0	0	0	0	0	0	0	0	0	0	0	0	0	0	1	0	0	0	0	1	0	0	0	1	0	0	0	0	0	0	0	0	0	0	0	0	0	0	0
303	0	0	0	0	0	0	0	0	0	0	0	0	0	0	0	0	0	0	0	0	0	0	0	0	0	0	0	0	0	0	0	0	0	0	0	0	0	0	0	0	0	0	0	0	0	0	0	0	0
304	0	0	0	0	0	0	0	0	0	0	0	0	0	0	0	0	0	0	0	0	0	0	0	0	0	0	0	0	0	0	0	0	0	0	0	0	0	0	0	0	0	0	0	0	0	0	0	0	0
305	0	0	0	0	0	0	0	0	0	0	0	0	0	0	0	0	0	0	0	0	0	0	0	0	0	0	0	0	0	0	0	0	0	0	0	0	0	0	0	0	0	0	0	0	0	0	0	0	0
306	0	0	0	0	0	0	0	0	0	0	0	0	0	0	0	0	0	0	0	0	0	0	0	0	0	0	0	0	0	0	0	0	0	0	0	0	0	0	0	0	0	0	0	0	0	0	0	0	0
307	0	1	0	0	0	0	0	0	0	0	0	0	0	0	0	0	0	0	0	0	0	0	0	0	0	0	0	0	0	0	0	0	0	0	0	0	0	0	0	0	0	0	0	0	0	0	0	0	0
308	0	0	0	0	0	0	0	0	0	0	0	0	0	0	0	0	0	0	0	0	0	0	0	0	0	0	0	0	0	0	0	0	1	0	0	0	0	0	0	0	0	0	0	0	0	0	0	0	0
309	0	0	0	0	0	0	0	0	0	0	0	0	0	0	0	0	0	0	0	0	0	0	0	0	0	0	0	0	0	0	0	0	0	0	0	0	0	0	0	0	0	0	0	0	0	0	0	0	0
310	0	0	0	0	0	0	0	0	0	0	1	0	0	0	0	0	0	0	0	0	0	0	0	0	0	0	0	0	0	0	0	0	0	0	0	0	0	0	0	0	0	0	0	0	0	0	0	0	0
311	0	0	0	0	0	0	0	0	0	0	0	0	0	0	0	0	0	0	0	0	0	0	0	0	0	0	0	0	0	0	0	0	0	0	0	0	0	0	0	0	0	0	0	0	0	0	0	0	0
312	0	0	0	0	0	0	0	0	0	0	0	0	0	0	0	0	0	0	0	0	0	0	0	0	0	0	0	0	0	0	0	0	0	0	0	0	0	0	0	0	0	0	0	0	0	0	0	0	0
313	0	0	0	0	0	0	0	0	0	0	0	1	0	0	0	0	0	0	0	0	0	0	0	0	0	0	0	0	0	0	0	0	0	0	0	0	0	0	0	0	0	0	0	0	0	0	0	0	0
314	0	0	0	0	0	0	0	0	0	0	0	0	0	0	0	0	0	0	0	0	0	0	0	0	0	0	0	0	0	0	0	0	0	0	0	0	0	0	0	0	0	0	0	0	0	0	0	0	0
315	0	0	0	0	0	0	0	0	0	0	0	0	0	0	0	0	0	0	0	0	0	0	0	0	0	0	0	0	0	0	0	0	0	0	0	0	0	0	0	0	0	0	0	0	0	0	0	0	0
316	0	0	0	0	0	0	0	0	0	0	0	0	0	1	0	0	0	0	0	0	0	0	0	0	0	0	0	0	0	0	0	0	0	0	0	0	0	0	0	0	0	0	0	0	0	0	0	0	0
317	0	0	0	0	0	0	0	0	0	0	0	0	0	0	0	0	0	0	0	0	0	0	0	0	0	0	0	0	0	0	0	0	0	0	0	0	0	0	0	0	0	0	0	0	0	0	0	0	0
318	0	0	0	0	0	0	0	0	0	0	0	0	0	0	0	0	0	0	0	0	0	0	0	0	0	0	0	0	0	0	0	0	0	0	0	0	0	0	0	0	0	0	0	0	0	0	0	0	0
319	0	0	0	0	0	0	0	0	0	0	0	0	0	0	0	0	0	0	0	0	0	0	0	0	0	0	0	0	0	0	0	0	0	0	0	0	0	0	0	0	0	0	0	0	0	0	0	0	0
320	0	0	0	0	0	0	0	0	0	0	0	0	0	0	1	0	0	0	0	0	0	0	0	0	0	0	0	0	0	0	0	0	0	0	0	0	0	0	0	0	0	0	0	0	0	0	0	0	0
321	0	0	0	0	0	0	0	0	0	0	0	0	0	0	0	0	0	0	0	0	0	0	0	0	0	0	0	0	0	0	0	0	0	0	0	0	0	0	0	0	0	0	0	0	0	0	0	0	0
322	0	0	0	0	0	0	0	0	0	0	0	0	0	0	0	0	0	0	0	0	0	0	0	0	0	0	0	0	0	0	0	0	0	0	1	0	0	1	0	0	0	0	0	1	0	0	0	0	0
323	1	0	0	0	0	1	0	0	1	0	0	0	1	0	0	0	0	0	0	0	0	0	0	0	0	0	0	0	0	0	0	0	0	0	0	0	0	0	0	0	0	0	0	0	0	0	0	0	0
324	0	0	0	0	0	0	0	0	1	0	0	1	0	0	1	0	0	0	0	0	0	0	0	0	0	0	0	0	0	0	0	0	0	0	0	0	0	0	0	0	0	0	0	0	0	0	0	0	0
325	0	0	0	0	0	0	0	0	0	0	0	0	0	0	0	0	0	0	0	0	0	0	0	0	0	0	0	0	0	0	0	0	0	0	0	0	0	0	0	0	0	0	0	0	0	0	0	0	0
326	0	0	0	0	0	0	0	0	0	0	0	0	0	0	0	0	0	0	0	0	0	0	0	0	0	0	0	0	0	0	0	0	0	0	0	0	0	0	0	0	0	0	0	0	0	0	0	0	0
327	0	0	0	0	0	0	0	0	0	0	0	0	0	0	0	0	0	0	0	0	0	0	0	0	0	0	0	0	0	0	0	0	0	0	0	0	0	0	0	0	0	0	0	0	0	0	0	0	0
328	0	0	0	0	0	0	0	0	0	0	0	0	0	0	0	0	0	0	0	0	0	0	0	0	0	0	0	0	0	0	0	0	0	0	0	0	0	0	0	0	0	0	0	0	0	0	0	0	0
329	0	0	0	0	0	0	0	0	0	0	0	0	0	0	0	0	0	0	0	0	0	0	0	0	0	0	0	0	0	0	0	0	0	0	0	0	0	0	0	0	0	0	0	0	0	0	0	0	0
330	0	0	0	0	0	0	0	0	0	0	0	0	0	0	0	0	0	0	0	0	0	0	0	0	0	0	0	0	0	0	0	0	0	0	0	0	0	0	0	0	0	0	0	0	0	0	0	0	0
331	0	0	0	0	0	0	0	0	0	0	0	1	0	0	0	0	0	0	1	0	0	1	0	0	0	1	0	0	0	0	0	0	0	0	0	0	0	0	0	0	0	0	0	0	0	0	0	0	0
332	0	0	0	0	0	0	0	0	0	0	0	0	0	0	0	0	0	0	0	0	0	0	0	0	0	0	0	0	0	0	0	0	0	0	0	0	0	0	0	0	0	0	0	0	0	0	0	0	0
333	0	0	0	0	0	0	0	0	0	0	0	0	0	0	0	0	0	0	0	0	0	0	0	0	0	0	0	0	0	0	0	0	0	0	0	0	0	0	0	0	0	0	0	0	0	0	0	0	0
334	0	0	0	0	0	0	0	0	0	0	0	0	0	0	0	0	0	0	0	0	0	0	0	0	0	0	0	0	0	0	0	0	0	0	0	0	0	0	0	0	0	0	0	0	0	0	0	0	0
335	0	0	0	0	0	0	0	0	0	1	0	0	0	0	0	0	0	0	0	1	0	0	0	0	0	0	0	0	0	0	0	0	0	0	0	0	0	0	0	0	0	0	0	0	0	0	0	0	0
336	0	0	0	0	0	0	0	0	0	0	0	0	0	0	0	0	0	0	0	0	0	0	0	0	0	0	0	0	0	0	0	0	0	0	0	0	0	0	0	0	0	0	0	0	0	0	0	0	0
[truncated: 142 more rows]
[truncated: 2,451 more columns]

## Sheet: Figure 4a
Fig. 4a 199 single units identified from tFUS condition
[truncated: 200 more rows]

[truncated: 39 more sheets: Figure 4b-c, Figure 4d, Figure 4e, Figure 4f, Figure 4g, Figure 4h, Figure 5a-c, Figure 5e-f, Figure 5g-h, Figure 6b-d, Figure 6e-f, Figure 7b Upper Panel, Figure 7b Lower Panel, Figure 7c, Figure 7d-e, Suppl. Figure 2b, Suppl. Figure 2c, Suppl. Figure 2d, Suppl. Figure 3a, Suppl. Figure 3b …]
